# Supplementary material for: Pan-precancer and cancer DNA methylation profiles revealed significant tissue specificity of interrupted biological processes in tumorigenesis
Source: Epigenetics. 2023 Jul 2;18(1):2231222. doi: 10.1080/15592294.2023.2231222 (PMC10316741; doi:10.1080/15592294.2023.2231222)
Supplement: Supplemental Material [file KEPI_A_2231222_SM3168.zip]

Archive with 8 entries (7 files):
- Supplementary files/
- Supplementary files/Supplementary Figure 1.tif
- Supplementary files/Supplementary Figure 2.tif
- Supplementary files/Supplementary Figure 3.tif
- Supplementary files/Supplementary Figure 4.tif
- Supplementary files/Supplementary Files captions.docx
- Supplementary files/Supplementary Table 1.xlsx
- Supplementary files/Supplementary Table 2.xlsx
