# Supplementary material for: Pan-precancer and cancer DNA methylation profiles revealed significant tissue specificity of interrupted biological processes in tumorigenesis
Source: Epigenetics. 2023 Jul 2;18(1):2231222. doi: 10.1080/15592294.2023.2231222 (PMC10316741; doi:10.1080/15592294.2023.2231222)
Supplement: Supplemental Material [file KEPI_A_2231222_SM3168.zip › Supplementary files/Supplementary Table 1.xlsx]

## Sheet: sig probe
	cancer	value	site
1	prostatic	0.00875	hypo-hypo
2	prostatic	0.01632	hypo-hypo
3	prostatic	0.03479	hypo-hypo
4	prostatic	0.04088	hypo-hypo
5	prostatic	0.01577	hypo-hypo
6	prostatic	0.04627	hypo-hypo
7	prostatic	0.04529	hypo-hypo
8	prostatic	0.00396	hypo-hypo
9	prostatic	0.02448	hypo-hypo
10	prostatic	0.03159	hypo-hypo
11	prostatic	0.00202	hypo-hypo
12	prostatic	0.02945	hypo-hypo
13	prostatic	0.0267	hypo-hypo
14	prostatic	0.03081	hypo-hypo
15	prostatic	0.0205	hypo-hypo
16	prostatic	0.00928	hypo-hypo
17	prostatic	0.03701	hypo-hypo
18	prostatic	0.01849	hypo-hypo
19	prostatic	0.0082	hypo-hypo
20	prostatic	0.04236	hypo-hypo
21	prostatic	0.02134	hypo-hypo
22	prostatic	0.02546	hypo-hypo
23	prostatic	0.04532	hypo-hypo
24	prostatic	0.03273	hypo-hypo
25	prostatic	0.00771	hypo-hypo
26	prostatic	0.02174	hypo-hypo
27	prostatic	0.03762	hypo-hypo
28	prostatic	0.02235	hypo-hypo
29	prostatic	0.03149	hypo-hypo
30	prostatic	0.0432	hypo-hypo
31	prostatic	0.04463	hypo-hypo
32	prostatic	0.03717	hypo-hypo
33	prostatic	0.01033	hypo-hypo
34	prostatic	0.03931	hypo-hypo
35	prostatic	0.0238	hypo-hypo
36	prostatic	0.02668	hypo-hypo
37	prostatic	0.009	hypo-hypo
38	prostatic	0.02453	hypo-hypo
39	prostatic	0.04931	hypo-hypo
40	prostatic	0.01469	hypo-hypo
41	prostatic	0.01819	hypo-hypo
42	prostatic	0.00493	hypo-hypo
43	prostatic	0.03513	hypo-hypo
44	prostatic	0.04517	hypo-hypo
45	prostatic	0.00544	hypo-hypo
46	prostatic	0.03589	hypo-hypo
47	prostatic	0.00722	hypo-hypo
48	prostatic	0.02388	hypo-hypo
49	prostatic	0.00546	hypo-hypo
50	prostatic	0.03416	hypo-hypo
51	prostatic	0.00698	hypo-hypo
52	prostatic	0.03287	hypo-hypo
53	prostatic	0.022	hypo-hypo
54	prostatic	0.01993	hypo-hypo
55	prostatic	0.00868	hypo-hypo
56	prostatic	0.04872	hypo-hypo
57	prostatic	0.01678	hypo-hypo
58	prostatic	0.04533	hypo-hypo
59	prostatic	0.04626	hypo-hypo
60	prostatic	0.04002	hypo-hypo
61	prostatic	0.03895	hypo-hypo
62	prostatic	0.00251	hypo-hypo
63	prostatic	0.02541	hypo-hypo
64	prostatic	0.02195	hypo-hypo
65	prostatic	0.04518	hypo-hypo
66	prostatic	0.04046	hypo-hypo
67	prostatic	0.01732	hypo-hypo
68	prostatic	0.01277	hypo-hypo
69	prostatic	0.02237	hypo-hypo
70	prostatic	0.04702	hypo-hypo
71	prostatic	0.03182	hypo-hypo
72	prostatic	0.03466	hypo-hypo
73	prostatic	0.04105	hypo-hypo
74	prostatic	0.01773	hypo-hypo
75	prostatic	0.0471	hypo-hypo
76	prostatic	0.00805	hypo-hypo
77	prostatic	0.00539	hypo-hypo
78	prostatic	0.02688	hypo-hypo
79	prostatic	0.01199	hypo-hypo
80	prostatic	0.02328	hypo-hypo
81	prostatic	0.03031	hypo-hypo
82	prostatic	0.04693	hypo-hypo
83	prostatic	0.02524	hypo-hypo
84	prostatic	0.02604	hypo-hypo
85	prostatic	0.01973	hypo-hypo
86	prostatic	0.02075	hypo-hypo
87	prostatic	0.03051	hypo-hypo
88	prostatic	0.01599	hypo-hypo
89	prostatic	0.00903	hypo-hypo
90	prostatic	0.0213	hypo-hypo
91	prostatic	0.04248	hypo-hypo
92	prostatic	0.03076	hypo-hypo
93	prostatic	0.0117	hypo-hypo
94	prostatic	0.04448	hypo-hypo
95	prostatic	0.02083	hypo-hypo
96	prostatic	0.02401	hypo-hypo
97	prostatic	0.02467	hypo-hypo
98	prostatic	0.00729	hypo-hypo
99	prostatic	0.04765	hypo-hypo
100	prostatic	0.04276	hypo-hypo
101	prostatic	0.00665	hypo-hypo
102	prostatic	0.00985	hypo-hypo
103	prostatic	0.04799	hypo-hypo
104	prostatic	0.00635	hypo-hypo
105	prostatic	0.00566	hypo-hypo
106	prostatic	0.03674	hypo-hypo
107	prostatic	0.03007	hypo-hypo
108	prostatic	0.02025	hypo-hypo
109	prostatic	0.00544	hypo-hypo
110	prostatic	0.03292	hypo-hypo
111	prostatic	0.03746	hypo-hypo
112	prostatic	0.02527	hypo-hypo
113	prostatic	0.0304	hypo-hypo
114	prostatic	0.01116	hypo-hypo
115	prostatic	0.01588	hypo-hypo
116	prostatic	0.0223	hypo-hypo
117	prostatic	0.00206	hypo-hypo
118	prostatic	0.00575	hypo-hypo
119	prostatic	0.0008	hypo-hypo
120	prostatic	0.02335	hypo-hypo
121	prostatic	0.0431	hypo-hypo
122	prostatic	0.0247	hypo-hypo
123	prostatic	0.03376	hypo-hypo
124	prostatic	0.03883	hypo-hypo
125	prostatic	0.0223	hypo-hypo
126	prostatic	0.01586	hypo-hypo
127	prostatic	0.02379	hypo-hypo
128	prostatic	0.02495	hypo-hypo
129	prostatic	0.0114	hypo-hypo
130	prostatic	0.01955	hypo-hypo
131	prostatic	0.045	hypo-hypo
132	prostatic	0.00742	hypo-hypo
133	prostatic	0.00295	hypo-hypo
134	prostatic	0.03001	hypo-hypo
135	prostatic	0.04728	hypo-hypo
136	prostatic	0.01894	hypo-hypo
137	prostatic	0.04123	hypo-hypo
138	prostatic	0.04359	hypo-hypo
139	prostatic	0.00934	hypo-hypo
140	prostatic	0.02489	hypo-hypo
141	prostatic	0.04919	hypo-hypo
142	prostatic	0.03028	hypo-hypo
143	prostatic	0.02374	hypo-hypo
144	prostatic	0.02972	hypo-hypo
145	prostatic	0.0201	hypo-hypo
146	prostatic	0.00287	hypo-hypo
147	prostatic	0.02314	hypo-hypo
148	prostatic	0.0183	hypo-hypo
149	prostatic	0.00314	hypo-hypo
150	prostatic	0.0377	hypo-hypo
151	prostatic	0.03087	hypo-hypo
152	prostatic	0.01739	hypo-hypo
153	prostatic	0.00903	hypo-hypo
154	prostatic	0.04576	hypo-hypo
155	prostatic	0.02358	hypo-hypo
156	prostatic	0.01572	hypo-hypo
157	prostatic	0.02277	hypo-hypo
158	prostatic	0.03455	hypo-hypo
159	prostatic	0.01256	hypo-hypo
160	prostatic	0.00624	hypo-hypo
161	prostatic	0.02678	hypo-hypo
162	prostatic	0.01207	hypo-hypo
163	prostatic	0.00858	hypo-hypo
164	prostatic	0.01474	hypo-hypo
165	prostatic	0.01668	hypo-hypo
166	prostatic	0.04153	hypo-hypo
167	prostatic	0.0385	hypo-hypo
168	prostatic	0.03472	hypo-hypo
169	prostatic	0.04148	hypo-hypo
170	prostatic	0.01901	hypo-hypo
171	prostatic	0.04793	hypo-hypo
172	prostatic	0.03595	hypo-hypo
173	prostatic	0.00193	hypo-hypo
174	prostatic	0.03461	hypo-hypo
175	prostatic	0.01374	hypo-hypo
176	prostatic	0.04894	hypo-hypo
177	prostatic	0.03812	hypo-hypo
178	prostatic	0.02793	hypo-hypo
179	prostatic	0.03654	hypo-hypo
180	prostatic	0.01639	hypo-hypo
181	prostatic	0.00744	hypo-hypo
182	prostatic	0.03157	hypo-hypo
183	prostatic	0.00073	hypo-hypo
184	prostatic	0.02802	hypo-hypo
185	prostatic	0.01504	hypo-hypo
186	prostatic	0.04988	hypo-hypo
187	prostatic	0.04245	hypo-hypo
188	prostatic	0.04272	hypo-hypo
189	prostatic	0.03794	hypo-hypo
190	prostatic	0.04665	hypo-hypo
191	prostatic	0.0229	hypo-hypo
192	prostatic	0.01285	hypo-hypo
193	prostatic	0.00434	hypo-hypo
194	prostatic	0.03519	hypo-hypo
195	prostatic	0.02419	hypo-hypo
196	prostatic	0.00889	hypo-hypo
197	prostatic	0.02382	hypo-hypo
198	prostatic	0.00921	hypo-hypo
199	prostatic	0.00133	hypo-hypo
200	prostatic	0.03458	hypo-hypo
201	prostatic	0.04862	hypo-hypo
202	prostatic	0.0251	hypo-hypo
203	prostatic	0.03493	hypo-hypo
204	prostatic	0.04651	hypo-hypo
205	prostatic	0.02444	hypo-hypo
206	prostatic	0.03897	hypo-hypo
207	prostatic	0.02169	hypo-hypo
208	prostatic	0.02583	hypo-hypo
209	prostatic	0.0247	hypo-hypo
210	prostatic	0.03143	hypo-hypo
211	prostatic	0.01745	hypo-hypo
212	prostatic	0.03244	hypo-hypo
213	prostatic	0.0342	hypo-hypo
214	prostatic	0.03734	hypo-hypo
215	prostatic	0.00659	hypo-hypo
216	prostatic	0.01822	hypo-hypo
217	prostatic	0.03776	hypo-hypo
218	prostatic	0.0112	hypo-hypo
219	prostatic	0.02151	hypo-hypo
220	prostatic	0.03757	hypo-hypo
221	prostatic	0.01365	hypo-hypo
222	prostatic	0.02884	hypo-hypo
223	prostatic	0.03837	hypo-hypo
224	prostatic	0.01669	hypo-hypo
225	prostatic	0.03025	hypo-hypo
226	prostatic	0.01852	hypo-hypo
227	prostatic	0.01146	hypo-hypo
228	prostatic	0.02031	hypo-hypo
229	prostatic	0.03369	hypo-hypo
230	prostatic	0.02473	hypo-hypo
231	prostatic	0.0052	hypo-hypo
232	prostatic	0.02989	hypo-hypo
233	prostatic	0.04197	hypo-hypo
234	prostatic	0.04068	hypo-hypo
235	prostatic	0.04037	hypo-hypo
236	prostatic	0.0348	hypo-hypo
237	prostatic	0.04252	hypo-hypo
238	prostatic	0.01056	hypo-hypo
239	prostatic	0.04659	hypo-hypo
240	prostatic	0.04013	hypo-hypo
241	prostatic	0.03106	hypo-hypo
242	prostatic	0.01211	hypo-hypo
243	prostatic	0.03552	hypo-hypo
244	prostatic	0.01031	hypo-hypo
245	prostatic	0.02011	hypo-hypo
246	prostatic	0.04316	hypo-hypo
247	prostatic	0.00755	hypo-hypo
248	prostatic	0.03889	hypo-hypo
249	prostatic	0.012	hypo-hypo
250	prostatic	0.04168	hypo-hypo
251	prostatic	0.04678	hypo-hypo
252	prostatic	0.00287	hypo-hypo
253	prostatic	0.0449	hypo-hypo
254	prostatic	0.04769	hypo-hypo
255	prostatic	0.01407	hypo-hypo
256	prostatic	0.04976	hypo-hypo
257	prostatic	0.02714	hypo-hypo
258	prostatic	0.01317	hypo-hypo
259	prostatic	0.03551	hypo-hypo
260	prostatic	0.02031	hypo-hypo
261	prostatic	0.03067	hypo-hypo
262	prostatic	0.04896	hypo-hypo
263	prostatic	0.00445	hypo-hypo
264	prostatic	0.00752	hypo-hypo
265	prostatic	0.01077	hypo-hypo
266	prostatic	0.01951	hypo-hypo
267	prostatic	0.01853	hypo-hypo
268	prostatic	0.04861	hypo-hypo
269	prostatic	0.03949	hypo-hypo
270	prostatic	0.02652	hypo-hypo
271	prostatic	0.04829	hypo-hypo
272	prostatic	0.02391	hypo-hypo
273	prostatic	0.03749	hypo-hypo
274	prostatic	0.04878	hypo-hypo
275	prostatic	0.00988	hypo-hypo
276	prostatic	0.0462	hypo-hypo
277	prostatic	0.01758	hypo-hypo
278	prostatic	0.03659	hypo-hypo
279	prostatic	0.03721	hypo-hypo
280	prostatic	0.00411	hypo-hypo
281	prostatic	0.01528	hypo-hypo
282	prostatic	0.01067	hypo-hypo
283	prostatic	0.01499	hypo-hypo
284	prostatic	0.0153	hypo-hypo
285	prostatic	0.02319	hypo-hypo
286	prostatic	0.00796	hypo-hypo
287	prostatic	0.03969	hypo-hypo
288	prostatic	0.03709	hypo-hypo
289	prostatic	0.0279	hypo-hypo
290	prostatic	0.03617	hypo-hypo
291	prostatic	0.0392	hypo-hypo
292	prostatic	0.00586	hypo-hypo
293	prostatic	0.03308	hypo-hypo
294	prostatic	0.00223	hypo-hypo
295	prostatic	0.0269	hypo-hypo
296	prostatic	0.04089	hypo-hypo
297	prostatic	0.03084	hypo-hypo
298	prostatic	0.03409	hypo-hypo
299	prostatic	0.03635	hypo-hypo
300	prostatic	0.02029	hypo-hypo
301	prostatic	0.03152	hypo-hypo
302	prostatic	0.02579	hypo-hypo
303	prostatic	0.03396	hypo-hypo
304	prostatic	0.03133	hypo-hypo
305	prostatic	0.0235	hypo-hypo
306	prostatic	0.04254	hypo-hypo
307	prostatic	0.03649	hypo-hypo
308	prostatic	0.02212	hypo-hypo
309	prostatic	0.04441	hypo-hypo
310	prostatic	0.04451	hypo-hypo
311	prostatic	0.01549	hypo-hypo
312	prostatic	0.04056	hypo-hypo
313	prostatic	0.03293	hypo-hypo
314	prostatic	0.03523	hypo-hypo
315	prostatic	0.02819	hypo-hypo
316	prostatic	0.02383	hypo-hypo
317	prostatic	0.00991	hypo-hypo
318	prostatic	0.02862	hypo-hypo
319	prostatic	0.01164	hypo-hypo
320	prostatic	0.00916	hypo-hypo
321	prostatic	0.04122	hypo-hypo
322	prostatic	0.01565	hypo-hypo
323	prostatic	0.03389	hypo-hypo
324	prostatic	0.00563	hypo-hypo
325	prostatic	0.03842	hypo-hypo
326	prostatic	0.00824	hypo-hypo
327	prostatic	0.04343	hypo-hypo
328	prostatic	0.03938	hypo-hypo
329	prostatic	0.00377	hypo-hypo
330	prostatic	0.03425	hypo-hypo
331	prostatic	0.02541	hypo-hypo
332	prostatic	0.01266	hypo-hypo
333	prostatic	0.04236	hypo-hypo
334	prostatic	0.03935	hypo-hypo
335	prostatic	0.01835	hypo-hypo
336	prostatic	0.04577	hypo-hypo
337	prostatic	0.02627	hypo-hypo
338	prostatic	0.01514	hypo-hypo
339	prostatic	0.01921	hypo-hypo
340	prostatic	0.00913	hypo-hypo
341	prostatic	0.02877	hypo-hypo
342	prostatic	0.0255	hypo-hypo
343	prostatic	0.03235	hypo-hypo
344	prostatic	0.01455	hypo-hypo
345	prostatic	0.04985	hypo-hypo
346	prostatic	0.04983	hypo-hypo
347	prostatic	0.0167	hypo-hypo
348	prostatic	0.03757	hypo-hypo
349	prostatic	0.00191	hypo-hypo
350	prostatic	0.02533	hypo-hypo
351	prostatic	0.00347	hypo-hypo
352	prostatic	0.00975	hypo-hypo
353	prostatic	0.00985	hypo-hypo
354	prostatic	0.03146	hypo-hypo
355	prostatic	0.0211	hypo-hypo
356	prostatic	0.02757	hypo-hypo
357	prostatic	0.00976	hypo-hypo
358	prostatic	0.02434	hypo-hypo
359	prostatic	0.0478	hypo-hypo
360	prostatic	0.00213	hypo-hypo
361	prostatic	0.04514	hypo-hypo
362	prostatic	0.04617	hypo-hypo
363	prostatic	0.00975	hypo-hypo
364	prostatic	0.01589	hypo-hypo
365	prostatic	0.02291	hypo-hypo
366	prostatic	0.01213	hypo-hypo
367	prostatic	0.04513	hypo-hypo
368	prostatic	0.00799	hypo-hypo
369	prostatic	0.03742	hypo-hypo
370	prostatic	0.02446	hypo-hypo
371	prostatic	0.0286	hypo-hypo
372	prostatic	0.01492	hypo-hypo
373	prostatic	0.0244	hypo-hypo
374	prostatic	0.03774	hypo-hypo
375	prostatic	0.03066	hypo-hypo
376	prostatic	0.03452	hypo-hypo
377	prostatic	0.01387	hypo-hypo
378	prostatic	0.00291	hypo-hypo
379	prostatic	0.04817	hypo-hypo
380	prostatic	0.01577	hypo-hypo
381	prostatic	0.02779	hypo-hypo
382	prostatic	0.04109	hypo-hypo
383	prostatic	0.02348	hypo-hypo
384	prostatic	0.0141	hypo-hypo
385	prostatic	0.0083	hypo-hypo
386	prostatic	0.00152	hypo-hypo
387	prostatic	0.04827	hypo-hypo
388	prostatic	0.02176	hypo-hypo
389	prostatic	0.01701	hypo-hypo
390	prostatic	0.00499	hypo-hypo
391	prostatic	0.0489	hypo-hypo
392	prostatic	0.01291	hypo-hypo
393	prostatic	0.01226	hypo-hypo
394	prostatic	0.03179	hypo-hypo
395	prostatic	0.0306	hypo-hypo
396	prostatic	0.00694	hypo-hypo
397	prostatic	0.02507	hypo-hypo
398	prostatic	0.03053	hypo-hypo
399	prostatic	0.025	hypo-hypo
400	prostatic	0.02969	hypo-hypo
401	prostatic	0.049	hypo-hypo
402	prostatic	0.04292	hypo-hypo
403	prostatic	0.03642	hypo-hypo
404	prostatic	0.01866	hypo-hypo
405	prostatic	0.02806	hypo-hypo
406	prostatic	0.04736	hypo-hypo
407	prostatic	0.04888	hypo-hypo
408	prostatic	0.01568	hypo-hypo
409	prostatic	0.02097	hypo-hypo
410	prostatic	0.02499	hypo-hypo
411	prostatic	0.01401	hypo-hypo
412	prostatic	0.04421	hypo-hypo
413	prostatic	0.03628	hypo-hypo
414	prostatic	0.01171	hypo-hypo
415	prostatic	0.01332	hypo-hypo
416	prostatic	0.03333	hypo-hypo
417	prostatic	0.00179	hypo-hypo
418	prostatic	0.04774	hypo-hypo
419	prostatic	0.01893	hypo-hypo
420	prostatic	0.04697	hypo-hypo
421	prostatic	0.00578	hypo-hypo
422	prostatic	0.00982	hypo-hypo
423	prostatic	0.03953	hypo-hypo
424	prostatic	0.0011	hypo-hypo
425	prostatic	0.01328	hypo-hypo
426	prostatic	0.04447	hypo-hypo
427	prostatic	0.04092	hypo-hypo
428	prostatic	0.04002	hypo-hypo
429	prostatic	0.00337	hypo-hypo
430	prostatic	0.04606	hypo-hypo
431	prostatic	0.02847	hypo-hypo
432	prostatic	0.01272	hypo-hypo
433	prostatic	0.02758	hypo-hypo
434	prostatic	0.03485	hypo-hypo
435	prostatic	0.01723	hypo-hypo
436	prostatic	0.02481	hypo-hypo
437	prostatic	0.04747	hypo-hypo
438	prostatic	0.0427	hypo-hypo
439	prostatic	0.03185	hypo-hypo
440	prostatic	0.04937	hypo-hypo
441	prostatic	0.01272	hypo-hypo
442	prostatic	0.04727	hypo-hypo
443	prostatic	0.0284	hypo-hypo
444	prostatic	0.0277	hypo-hypo
445	prostatic	0.01291	hypo-hypo
446	prostatic	0.04048	hypo-hypo
447	prostatic	0.00786	hypo-hypo
448	prostatic	0.03977	hypo-hypo
449	prostatic	0.03326	hypo-hypo
450	prostatic	0.04736	hypo-hypo
451	prostatic	0.04252	hypo-hypo
452	prostatic	0.04795	hypo-hypo
453	prostatic	0.03075	hypo-hypo
454	prostatic	0.0102	hypo-hypo
455	prostatic	0.049	hypo-hypo
456	prostatic	0.03121	hypo-hypo
457	prostatic	0.03578	hypo-hypo
458	prostatic	0.02322	hypo-hypo
459	prostatic	0.00928	hypo-hypo
460	prostatic	0.03611	hypo-hypo
461	prostatic	0.00322	hypo-hypo
462	prostatic	0.02633	hypo-hypo
463	prostatic	0.02874	hypo-hypo
464	prostatic	0.04542	hypo-hypo
465	prostatic	0.04574	hypo-hypo
466	prostatic	0.02317	hypo-hypo
467	prostatic	0.01821	hypo-hypo
468	prostatic	0.03541	hypo-hypo
469	prostatic	0.01001	hypo-hypo
470	prostatic	0.03101	hypo-hypo
471	prostatic	0.02468	hypo-hypo
472	prostatic	0.01428	hypo-hypo
473	prostatic	0.01201	hypo-hypo
474	prostatic	0.01226	hypo-hypo
475	prostatic	0.03819	hypo-hypo
476	prostatic	0.03997	hypo-hypo
477	prostatic	0.02191	hypo-hypo
478	prostatic	0.03361	hypo-hypo
479	prostatic	0.03519	hypo-hypo
480	prostatic	0.01066	hypo-hypo
481	prostatic	0.03515	hypo-hypo
482	prostatic	0.02058	hypo-hypo
483	prostatic	0.03548	hypo-hypo
484	prostatic	0.03588	hypo-hypo
485	prostatic	0.03351	hypo-hypo
486	prostatic	0.02283	hypo-hypo
487	prostatic	0.04827	hypo-hypo
488	prostatic	0.03016	hypo-hypo
489	prostatic	0.00741	hypo-hypo
490	prostatic	0.03312	hypo-hypo
491	prostatic	0.03117	hypo-hypo
492	prostatic	0.00783	hypo-hypo
493	prostatic	0.02215	hypo-hypo
494	prostatic	0.04529	hypo-hypo
495	prostatic	0.00679	hypo-hypo
496	prostatic	0.03908	hypo-hypo
497	prostatic	0.02803	hypo-hypo
498	prostatic	0.04797	hypo-hypo
499	prostatic	0.0092	hypo-hypo
500	prostatic	0.01976	hypo-hypo
501	prostatic	0.03023	hypo-hypo
502	prostatic	0.01913	hypo-hypo
503	prostatic	0.02988	hypo-hypo
504	prostatic	0.01091	hypo-hypo
505	prostatic	0.04326	hypo-hypo
506	prostatic	0.0415	hypo-hypo
507	prostatic	0.00218	hypo-hypo
508	prostatic	0.01835	hypo-hypo
509	prostatic	0.03443	hypo-hypo
510	prostatic	0.01495	hypo-hypo
511	prostatic	0.01741	hypo-hypo
512	prostatic	0.03573	hypo-hypo
513	prostatic	0.0209	hypo-hypo
514	prostatic	0.0346	hypo-hypo
515	prostatic	0.02411	hypo-hypo
516	prostatic	0.0064	hypo-hypo
517	prostatic	0.00111	hypo-hypo
518	prostatic	0.01286	hypo-hypo
519	prostatic	0.00049	hypo-hypo
520	prostatic	0.02827	hypo-hypo
521	prostatic	0.02822	hypo-hypo
522	prostatic	0.04561	hypo-hypo
523	prostatic	0.02403	hypo-hypo
524	prostatic	0.02079	hypo-hypo
525	prostatic	0.01854	hypo-hypo
526	prostatic	0.04649	hypo-hypo
527	prostatic	0.0373	hypo-hypo
528	prostatic	0.00454	hypo-hypo
529	prostatic	0.0144	hypo-hypo
530	prostatic	0.01101	hypo-hypo
531	prostatic	0.03949	hypo-hypo
532	prostatic	0.04902	hypo-hypo
533	prostatic	0.03852	hypo-hypo
534	prostatic	0.00185	hypo-hypo
535	prostatic	0.0123	hypo-hypo
536	prostatic	0.04051	hypo-hypo
537	prostatic	0.00799	hypo-hypo
538	prostatic	0.03777	hypo-hypo
539	prostatic	0.04359	hypo-hypo
540	prostatic	0.01344	hypo-hypo
541	prostatic	0.04826	hypo-hypo
542	prostatic	0.03455	hypo-hypo
543	prostatic	0.03791	hypo-hypo
544	prostatic	0.03321	hypo-hypo
545	prostatic	0.04431	hypo-hypo
546	prostatic	0.04694	hypo-hypo
547	prostatic	0.04146	hypo-hypo
548	prostatic	0.01145	hypo-hypo
549	prostatic	0.01362	hypo-hypo
550	prostatic	0.01459	hypo-hypo
551	prostatic	0.02078	hypo-hypo
552	prostatic	0.04797	hypo-hypo
553	prostatic	0.01746	hypo-hypo
554	prostatic	0.02843	hypo-hypo
555	prostatic	0.03742	hypo-hypo
556	prostatic	0.00458	hypo-hypo
557	prostatic	0.00632	hypo-hypo
558	prostatic	0.02879	hypo-hypo
559	prostatic	0.01814	hypo-hypo
560	prostatic	0.04823	hypo-hypo
561	prostatic	0.02994	hypo-hypo
562	prostatic	0.04057	hypo-hypo
563	prostatic	0.01603	hypo-hypo
564	prostatic	0.03037	hypo-hypo
565	prostatic	0.0053	hypo-hypo
566	prostatic	0.02787	hypo-hypo
567	prostatic	0.04182	hypo-hypo
568	prostatic	0.01374	hypo-hypo
569	prostatic	0.03994	hypo-hypo
570	prostatic	0.01843	hypo-hypo
571	prostatic	0.01941	hypo-hypo
572	prostatic	0.02592	hypo-hypo
573	prostatic	0.02163	hypo-hypo
574	prostatic	0.04189	hypo-hypo
575	prostatic	0.04248	hypo-hypo
576	prostatic	0.0105	hypo-hypo
577	prostatic	0.01095	hypo-hypo
578	prostatic	0.02094	hypo-hypo
579	prostatic	0.02908	hypo-hypo
580	prostatic	0.03893	hypo-hypo
581	prostatic	0.01004	hypo-hypo
582	prostatic	0.0113	hypo-hypo
583	prostatic	0.00717	hypo-hypo
584	prostatic	0.0347	hypo-hypo
585	prostatic	0.0244	hypo-hypo
586	prostatic	0.04651	hypo-hypo
587	prostatic	0.04271	hypo-hypo
588	prostatic	0.03434	hypo-hypo
589	prostatic	0.02963	hypo-hypo
590	prostatic	0.00718	hypo-hypo
591	prostatic	0.02126	hypo-hypo
592	prostatic	0.02894	hypo-hypo
593	prostatic	0.04774	hypo-hypo
594	prostatic	0.02158	hypo-hypo
595	prostatic	0.01934	hypo-hypo
596	prostatic	0.01517	hypo-hypo
597	prostatic	0.03065	hypo-hypo
598	prostatic	0.04781	hypo-hypo
599	prostatic	0.0263	hypo-hypo
600	prostatic	0.03492	hypo-hypo
601	prostatic	0.01396	hypo-hypo
602	prostatic	0.01613	hypo-hypo
603	prostatic	0.0105	hypo-hypo
604	prostatic	0.025	hypo-hypo
605	prostatic	0.00484	hypo-hypo
606	prostatic	0.04086	hypo-hypo
607	prostatic	0.04222	hypo-hypo
608	prostatic	0.04316	hypo-hypo
609	prostatic	0.03228	hypo-hypo
610	prostatic	0.02724	hypo-hypo
611	prostatic	0.04341	hypo-hypo
612	prostatic	0.03563	hypo-hypo
613	prostatic	0.01464	hypo-hypo
614	prostatic	0.01095	hypo-hypo
615	prostatic	0.03373	hypo-hypo
616	prostatic	0.0173	hypo-hypo
617	prostatic	0.03783	hypo-hypo
618	prostatic	0.02623	hypo-hypo
619	prostatic	0.01909	hypo-hypo
620	prostatic	0.02251	hypo-hypo
621	prostatic	0.02359	hypo-hypo
622	prostatic	0.008	hypo-hypo
623	prostatic	0.03173	hypo-hypo
624	prostatic	0.00103	hypo-hypo
625	prostatic	0.00823	hypo-hypo
626	prostatic	0.03846	hypo-hypo
627	prostatic	0.02542	hypo-hypo
628	prostatic	0.03742	hypo-hypo
629	prostatic	0.04182	hypo-hypo
630	prostatic	0.02792	hypo-hypo
631	prostatic	0.00771	hypo-hypo
632	prostatic	0.01745	hypo-hypo
633	prostatic	0.02628	hypo-hypo
634	prostatic	0.02483	hypo-hypo
635	prostatic	0.04581	hypo-hypo
636	prostatic	0.04301	hypo-hypo
637	prostatic	0.0321	hypo-hypo
638	prostatic	0.00417	hypo-hypo
639	prostatic	0.04567	hypo-hypo
640	prostatic	0.03943	hypo-hypo
641	prostatic	0.01433	hypo-hypo
642	prostatic	0.00632	hypo-hypo
643	prostatic	0.04803	hypo-hypo
644	prostatic	0.02979	hypo-hypo
645	prostatic	0.04313	hypo-hypo
646	prostatic	0.03789	hypo-hypo
647	prostatic	0.02521	hypo-hypo
648	prostatic	0.00268	hypo-hypo
649	prostatic	0.02005	hypo-hypo
650	prostatic	0.04545	hypo-hypo
651	prostatic	0.00802	hypo-hypo
652	prostatic	0.03596	hypo-hypo
653	prostatic	0.00859	hypo-hypo
654	prostatic	0.00805	hypo-hypo
655	prostatic	0.03539	hypo-hypo
656	prostatic	0.02825	hypo-hypo
657	prostatic	0.02097	hypo-hypo
658	prostatic	0.04296	hypo-hypo
659	prostatic	0.01451	hypo-hypo
660	prostatic	0.02459	hypo-hypo
661	prostatic	0.01746	hypo-hypo
662	prostatic	0.04129	hypo-hypo
663	prostatic	0.02553	hypo-hypo
664	prostatic	0.0113	hypo-hypo
665	prostatic	0.01129	hypo-hypo
666	prostatic	0.04012	hypo-hypo
667	prostatic	0.04056	hypo-hypo
668	prostatic	0.01075	hypo-hypo
669	prostatic	0.01852	hypo-hypo
670	prostatic	0.02227	hypo-hypo
671	prostatic	0.04077	hypo-hypo
672	prostatic	0.0257	hypo-hypo
673	prostatic	0.01152	hypo-hypo
674	prostatic	0.02147	hypo-hypo
675	prostatic	0.02594	hypo-hypo
676	prostatic	0.00484	hypo-hypo
677	prostatic	0.03055	hypo-hypo
678	prostatic	0.00438	hypo-hypo
679	prostatic	0.00884	hypo-hypo
680	prostatic	0.03044	hypo-hypo
681	prostatic	0.01176	hypo-hypo
682	prostatic	0.00321	hypo-hypo
683	prostatic	0.02618	hypo-hypo
684	prostatic	0.04758	hypo-hypo
685	prostatic	0.02526	hypo-hypo
686	prostatic	0.00531	hypo-hypo
687	prostatic	0.008	hypo-hypo
688	prostatic	0.01121	hypo-hypo
689	prostatic	0.04475	hypo-hypo
690	prostatic	0.01654	hypo-hypo
691	prostatic	0.04908	hypo-hypo
692	prostatic	0.00493	hypo-hypo
693	prostatic	0.03106	hypo-hypo
694	prostatic	0.01117	hypo-hypo
695	prostatic	0.03019	hypo-hypo
696	prostatic	0.04932	hypo-hypo
697	prostatic	0.00598	hypo-hypo
698	prostatic	0.0029	hypo-hypo
699	prostatic	0.00083	hypo-hypo
700	prostatic	0.04681	hypo-hypo
701	prostatic	0.01245	hypo-hypo
702	prostatic	0.01287	hypo-hypo
703	prostatic	0.04065	hypo-hypo
704	prostatic	0.00206	hypo-hypo
705	prostatic	0.02701	hypo-hypo
706	prostatic	0.03046	hypo-hypo
707	prostatic	0.04279	hypo-hypo
708	prostatic	0.01625	hypo-hypo
709	prostatic	0.02277	hypo-hypo
710	prostatic	0.01922	hypo-hypo
711	prostatic	0.03347	hypo-hypo
712	prostatic	0.0104	hypo-hypo
713	prostatic	0.00378	hypo-hypo
714	prostatic	0.03176	hypo-hypo
715	prostatic	0.04506	hypo-hypo
716	prostatic	0.02877	hypo-hypo
717	prostatic	0.01214	hypo-hypo
718	prostatic	0.04407	hypo-hypo
719	prostatic	0.02385	hypo-hypo
720	prostatic	0.02362	hypo-hypo
721	prostatic	0.02458	hypo-hypo
722	prostatic	0.04075	hypo-hypo
723	prostatic	0.02178	hypo-hypo
724	prostatic	0.01925	hypo-hypo
725	prostatic	0.04063	hypo-hypo
726	prostatic	0.02151	hypo-hypo
727	prostatic	0.00992	hypo-hypo
728	prostatic	0.03527	hypo-hypo
729	prostatic	0.0365	hypo-hypo
730	prostatic	0.02269	hypo-hypo
731	prostatic	0.02426	hypo-hypo
732	prostatic	0.02561	hypo-hypo
733	prostatic	0.04577	hypo-hypo
734	prostatic	0.04103	hypo-hypo
735	prostatic	0.04133	hypo-hypo
736	prostatic	0.03522	hypo-hypo
737	prostatic	0.00529	hypo-hypo
738	prostatic	0.02526	hypo-hypo
739	prostatic	0.00062	hypo-hypo
740	prostatic	0.04734	hypo-hypo
741	prostatic	0.00614	hypo-hypo
742	prostatic	0.04469	hypo-hypo
743	prostatic	0.01655	hypo-hypo
744	prostatic	0.0276	hypo-hypo
745	prostatic	0.03602	hypo-hypo
746	prostatic	0.03312	hypo-hypo
747	prostatic	0.02973	hypo-hypo
748	prostatic	0.03351	hypo-hypo
749	prostatic	0.01281	hypo-hypo
750	prostatic	0.04	hypo-hypo
751	prostatic	0.0068	hypo-hypo
752	prostatic	0.0157	hypo-hypo
753	prostatic	0.02083	hypo-hypo
754	prostatic	0.0443	hypo-hypo
755	prostatic	0.00527	hypo-hypo
756	prostatic	0.02429	hypo-hypo
757	prostatic	0.0115	hypo-hypo
758	prostatic	0.02331	hypo-hypo
759	prostatic	0.02427	hypo-hypo
760	prostatic	0.03683	hypo-hypo
761	prostatic	0.02387	hypo-hypo
762	prostatic	0.04637	hypo-hypo
763	prostatic	0.0224	hypo-hypo
764	prostatic	0.02556	hypo-hypo
765	prostatic	0.00746	hypo-hypo
766	prostatic	0.04169	hypo-hypo
767	prostatic	0.01465	hypo-hypo
768	prostatic	0.0228	hypo-hypo
769	prostatic	0.03856	hypo-hypo
770	prostatic	0.01721	hypo-hypo
771	prostatic	0.02675	hypo-hypo
772	prostatic	0.03138	hypo-hypo
773	prostatic	0.01176	hypo-hypo
774	prostatic	0.01072	hypo-hypo
775	prostatic	0.00178	hypo-hypo
776	prostatic	0.03242	hypo-hypo
777	prostatic	0.02972	hypo-hypo
778	prostatic	0.01729	hypo-hypo
779	prostatic	0.04582	hypo-hypo
780	prostatic	0.03032	hypo-hypo
781	prostatic	0.02957	hypo-hypo
782	prostatic	0.01341	hypo-hypo
783	prostatic	0.03217	hypo-hypo
784	prostatic	0.03167	hypo-hypo
785	prostatic	0.03772	hypo-hypo
786	prostatic	0.03175	hypo-hypo
787	prostatic	0.01454	hypo-hypo
788	prostatic	0.01891	hypo-hypo
789	prostatic	0.04548	hypo-hypo
790	prostatic	0.00459	hypo-hypo
791	prostatic	0.03928	hypo-hypo
792	prostatic	0.03034	hypo-hypo
793	prostatic	0.00934	hypo-hypo
794	prostatic	0.02511	hypo-hypo
795	prostatic	0.01521	hypo-hypo
796	prostatic	0.0387	hypo-hypo
797	prostatic	0.03165	hypo-hypo
798	prostatic	0.03479	hypo-hypo
799	prostatic	0.0124	hypo-hypo
800	prostatic	0.00917	hypo-hypo
801	prostatic	0.03134	hypo-hypo
802	prostatic	0.00781	hypo-hypo
803	prostatic	0.0052	hypo-hypo
804	prostatic	0.0394	hypo-hypo
805	prostatic	0.01764	hypo-hypo
806	prostatic	0.03015	hypo-hypo
807	prostatic	0.02788	hypo-hypo
808	prostatic	0.02223	hypo-hypo
809	prostatic	0.01104	hypo-hypo
810	prostatic	0.01483	hypo-hypo
811	prostatic	0.02587	hypo-hypo
812	prostatic	0.0035	hypo-hypo
813	prostatic	0.01535	hypo-hypo
814	prostatic	0.04252	hypo-hypo
815	prostatic	0.02561	hypo-hypo
816	prostatic	0.04207	hypo-hypo
817	prostatic	0.031	hypo-hypo
818	prostatic	0.04799	hypo-hypo
819	prostatic	0.04095	hypo-hypo
820	prostatic	0.00358	hypo-hypo
821	prostatic	0.04883	hypo-hypo
822	prostatic	0.01699	hypo-hypo
823	prostatic	0.03098	hypo-hypo
824	prostatic	0.00657	hypo-hypo
825	prostatic	0.02482	hypo-hypo
826	prostatic	0.03411	hypo-hypo
827	prostatic	0.00874	hypo-hypo
828	prostatic	0.03557	hypo-hypo
829	prostatic	0.04166	hypo-hypo
830	prostatic	0.03512	hypo-hypo
831	prostatic	0.04817	hypo-hypo
832	prostatic	0.01683	hypo-hypo
833	prostatic	0.03639	hypo-hypo
834	prostatic	0.02882	hypo-hypo
835	prostatic	0.04117	hypo-hypo
836	prostatic	0.02314	hypo-hypo
837	prostatic	0.04071	hypo-hypo
838	prostatic	0.02752	hypo-hypo
839	prostatic	0.03872	hypo-hypo
840	prostatic	0.02938	hypo-hypo
841	prostatic	0.03912	hypo-hypo
842	prostatic	0.02387	hypo-hypo
843	prostatic	0.02578	hypo-hypo
844	prostatic	0.03223	hypo-hypo
845	prostatic	0.01328	hypo-hypo
846	prostatic	0.02154	hypo-hypo
847	prostatic	0.03106	hypo-hypo
848	prostatic	0.02045	hypo-hypo
849	prostatic	0.02881	hypo-hypo
850	prostatic	0.02552	hypo-hypo
851	prostatic	0.02665	hypo-hypo
852	prostatic	0.00871	hypo-hypo
853	prostatic	0.00688	hypo-hypo
854	prostatic	0.00537	hypo-hypo
855	prostatic	0.04559	hypo-hypo
856	prostatic	0.00598	hypo-hypo
857	prostatic	0.0109	hypo-hypo
858	prostatic	0.03833	hypo-hypo
859	prostatic	0.03591	hypo-hypo
860	prostatic	0.02802	hypo-hypo
861	prostatic	0.01075	hypo-hypo
862	prostatic	0.03607	hypo-hypo
863	prostatic	0.03564	hypo-hypo
864	prostatic	0.02412	hypo-hypo
865	prostatic	0.01257	hypo-hypo
866	prostatic	0.00529	hypo-hypo
867	prostatic	0.00719	hypo-hypo
868	prostatic	0.00514	hypo-hypo
869	prostatic	0.00994	hypo-hypo
870	prostatic	0.04719	hypo-hypo
871	prostatic	0.038	hypo-hypo
872	prostatic	0.02169	hypo-hypo
873	prostatic	0.01114	hypo-hypo
874	prostatic	0.02932	hypo-hypo
875	prostatic	0.04711	hypo-hypo
876	prostatic	0.02747	hypo-hypo
877	prostatic	0.01162	hypo-hypo
878	prostatic	0.0138	hypo-hypo
879	prostatic	0.03717	hypo-hypo
880	prostatic	0.0444	hypo-hypo
881	prostatic	0.04288	hypo-hypo
882	prostatic	0.02295	hypo-hypo
883	prostatic	0.03928	hypo-hypo
884	prostatic	0.02068	hypo-hypo
885	prostatic	0.03798	hypo-hypo
886	prostatic	0.00645	hypo-hypo
887	prostatic	0.03346	hypo-hypo
888	prostatic	0.0328	hypo-hypo
889	prostatic	0.04106	hypo-hypo
890	prostatic	0.02966	hypo-hypo
891	prostatic	0.03174	hypo-hypo
892	prostatic	0.01914	hypo-hypo
893	prostatic	0.04601	hypo-hypo
894	prostatic	0.00614	hypo-hypo
895	prostatic	0.02838	hypo-hypo
896	prostatic	0.02056	hypo-hypo
897	prostatic	0.00957	hypo-hypo
898	prostatic	0.03244	hypo-hypo
899	prostatic	0.01112	hypo-hypo
900	prostatic	0.00974	hypo-hypo
901	prostatic	0.01434	hypo-hypo
902	prostatic	0.04332	hypo-hypo
903	prostatic	0.02637	hypo-hypo
904	prostatic	0.04738	hypo-hypo
905	prostatic	0.00827	hypo-hypo
906	prostatic	0.01224	hypo-hypo
907	prostatic	0.01599	hypo-hypo
908	prostatic	0.02169	hypo-hypo
909	prostatic	0.03977	hypo-hypo
910	prostatic	0.00589	hypo-hypo
911	prostatic	0.01139	hypo-hypo
912	prostatic	0.02667	hypo-hypo
913	prostatic	0.02275	hypo-hypo
914	prostatic	0.03855	hypo-hypo
915	prostatic	0.03266	hypo-hypo
916	prostatic	0.04805	hypo-hypo
917	prostatic	0.00257	hypo-hypo
918	prostatic	0.0083	hypo-hypo
919	prostatic	0.00603	hypo-hypo
920	prostatic	0.02724	hypo-hypo
921	prostatic	0.04134	hypo-hypo
922	prostatic	0.03979	hypo-hypo
923	prostatic	0.032	hypo-hypo
924	prostatic	0.03241	hypo-hypo
925	prostatic	0.02532	hypo-hypo
926	prostatic	0.03071	hypo-hypo
927	prostatic	0.01557	hypo-hypo
928	prostatic	0.00395	hypo-hypo
929	prostatic	0.04627	hypo-hypo
930	prostatic	0.02278	hypo-hypo
931	prostatic	0.02118	hypo-hypo
932	prostatic	0.00107	hypo-hypo
933	prostatic	0.03503	hypo-hypo
934	prostatic	0.04319	hypo-hypo
935	prostatic	0.03673	hypo-hypo
936	prostatic	0.02601	hypo-hypo
937	prostatic	0.04497	hypo-hypo
938	prostatic	0.00915	hypo-hypo
939	prostatic	0.00558	hypo-hypo
940	prostatic	0.01456	hypo-hypo
941	prostatic	0.04289	hypo-hypo
942	prostatic	0.02805	hypo-hypo
943	prostatic	0.00839	hypo-hypo
944	prostatic	0.0458	hypo-hypo
945	prostatic	0.03676	hypo-hypo
946	prostatic	0.02381	hypo-hypo
947	prostatic	0.03756	hypo-hypo
948	prostatic	0.02929	hypo-hypo
949	prostatic	0.0338	hypo-hypo
950	prostatic	0.00375	hypo-hypo
951	prostatic	0.00307	hypo-hypo
952	prostatic	0.01672	hypo-hypo
953	prostatic	0.01795	hypo-hypo
954	prostatic	0.01839	hypo-hypo
955	prostatic	0.02242	hypo-hypo
956	prostatic	0.03283	hypo-hypo
957	prostatic	0.00693	hypo-hypo
958	prostatic	0.01099	hypo-hypo
959	prostatic	0.02513	hypo-hypo
960	prostatic	0.00562	hypo-hypo
961	prostatic	0.0319	hypo-hypo
962	prostatic	0.00544	hypo-hypo
963	prostatic	0.03416	hypo-hypo
964	prostatic	0.02575	hypo-hypo
965	prostatic	0.02292	hypo-hypo
966	prostatic	0.02185	hypo-hypo
967	prostatic	0.0161	hypo-hypo
968	prostatic	0.01854	hypo-hypo
969	prostatic	0.01303	hypo-hypo
970	prostatic	0.03433	hypo-hypo
971	prostatic	0.01971	hypo-hypo
972	prostatic	0.04658	hypo-hypo
973	prostatic	0.02179	hypo-hypo
974	prostatic	0.03477	hypo-hypo
975	prostatic	0.00218	hypo-hypo
976	prostatic	0.00935	hypo-hypo
977	prostatic	0.03318	hypo-hypo
978	prostatic	0.04477	hypo-hypo
979	prostatic	0.00481	hypo-hypo
980	prostatic	0.04134	hypo-hypo
981	prostatic	0.03614	hypo-hypo
982	prostatic	0.03641	hypo-hypo
983	prostatic	0.00153	hypo-hypo
984	prostatic	0.03941	hypo-hypo
985	prostatic	0.04795	hypo-hypo
986	prostatic	0.02583	hypo-hypo
987	prostatic	0.01342	hypo-hypo
988	prostatic	0.04445	hypo-hypo
989	prostatic	0.00605	hypo-hypo
990	prostatic	0.02208	hypo-hypo
991	prostatic	0.02414	hypo-hypo
992	prostatic	0.02314	hypo-hypo
993	prostatic	0.0127	hypo-hypo
994	prostatic	0.00493	hypo-hypo
995	prostatic	0.01015	hypo-hypo
996	prostatic	0.01345	hypo-hypo
997	prostatic	0.04731	hypo-hypo
998	prostatic	0.02604	hypo-hypo
999	prostatic	0.0151	hypo-hypo
1000	prostatic	0.03299	hypo-hypo
1001	prostatic	0.0271	hypo-hypo
1002	prostatic	0.04168	hypo-hypo
1003	prostatic	0.03504	hypo-hypo
1004	prostatic	0.00951	hypo-hypo
1005	prostatic	0.02691	hypo-hypo
1006	prostatic	0.03499	hypo-hypo
1007	prostatic	0.01856	hypo-hypo
1008	prostatic	0.02299	hypo-hypo
1009	prostatic	0.01984	hypo-hypo
1010	prostatic	0.01751	hypo-hypo
1011	prostatic	0.01604	hypo-hypo
1012	prostatic	0.03744	hypo-hypo
1013	prostatic	0.03977	hypo-hypo
1014	prostatic	0.03156	hypo-hypo
1015	prostatic	0.02614	hypo-hypo
1016	prostatic	0.03496	hypo-hypo
1017	prostatic	0.02884	hypo-hypo
1018	prostatic	0.02292	hypo-hypo
1019	prostatic	0.00121	hyper-hyper
1020	prostatic	0.0112	hyper-hyper
1021	prostatic	0.01608	hyper-hyper
1022	prostatic	0.00473	hyper-hyper
1023	prostatic	0.00734	hyper-hyper
1024	prostatic	0.01002	hyper-hyper
1025	prostatic	0.01849	hyper-hyper
1026	prostatic	0.03593	hyper-hyper
1027	prostatic	0.03863	hyper-hyper
1028	prostatic	0.00696	hyper-hyper
1029	prostatic	0.02944	hyper-hyper
1030	prostatic	0.00923	hyper-hyper
1031	prostatic	0.00064	hyper-hyper
1032	prostatic	0.00727	hyper-hyper
1033	prostatic	0.00919	hyper-hyper
1034	prostatic	0.02551	hyper-hyper
1035	prostatic	0.02747	hyper-hyper
1036	prostatic	0.0035	hyper-hyper
1037	prostatic	0.04954	hyper-hyper
1038	prostatic	0.01645	hyper-hyper
1039	prostatic	0.01529	hyper-hyper
1040	prostatic	0.01675	hyper-hyper
1041	prostatic	0.00801	hyper-hyper
1042	prostatic	0.0063	hyper-hyper
1043	prostatic	0.00698	hyper-hyper
1044	prostatic	0.03792	hyper-hyper
1045	prostatic	0.00165	hyper-hyper
1046	prostatic	0.04772	hyper-hyper
1047	prostatic	0.01028	hyper-hyper
1048	prostatic	0.02	hyper-hyper
1049	prostatic	0.03539	hyper-hyper
1050	prostatic	0.02462	hyper-hyper
1051	prostatic	0.00085	hyper-hyper
1052	prostatic	0.01714	hyper-hyper
1053	prostatic	0.00231	hyper-hyper
1054	prostatic	0.04354	hyper-hyper
1055	prostatic	0.01315	hyper-hyper
1056	prostatic	0.03641	hyper-hyper
1057	prostatic	0.00998	hyper-hyper
1058	prostatic	0.00958	hyper-hyper
1059	prostatic	0.02613	hyper-hyper
1060	prostatic	0.03691	hyper-hyper
1061	prostatic	0.01199	hyper-hyper
1062	prostatic	0.00142	hyper-hyper
1063	prostatic	0.03921	hyper-hyper
1064	prostatic	0.00601	hyper-hyper
1065	prostatic	0.00232	hyper-hyper
1066	prostatic	0.01498	hyper-hyper
1067	prostatic	0.01172	hyper-hyper
1068	prostatic	0.00012	hyper-hyper
1069	prostatic	0.01552	hyper-hyper
1070	prostatic	0.00376	hyper-hyper
1071	prostatic	0.00212	hyper-hyper
1072	prostatic	0.02064	hyper-hyper
1073	prostatic	0.00324	hyper-hyper
1074	prostatic	0.02801	hyper-hyper
1075	prostatic	0.00047	hyper-hyper
1076	prostatic	0.01534	hyper-hyper
1077	prostatic	0.02075	hyper-hyper
1078	prostatic	0.01943	hyper-hyper
1079	prostatic	0.0144	hyper-hyper
1080	prostatic	0.01203	hyper-hyper
1081	prostatic	0.02505	hyper-hyper
1082	prostatic	0.04385	hyper-hyper
1083	prostatic	0.02718	hyper-hyper
1084	prostatic	0.01886	hyper-hyper
1085	prostatic	0.03311	hyper-hyper
1086	prostatic	0.04995	hyper-hyper
1087	prostatic	0.01744	hyper-hyper
1088	prostatic	0.01043	hyper-hyper
1089	prostatic	0.00896	hyper-hyper
1090	prostatic	0.01385	hyper-hyper
1091	prostatic	0.01254	hyper-hyper
1092	prostatic	0.01831	hyper-hyper
1093	prostatic	0.04979	hyper-hyper
1094	prostatic	0.01925	hyper-hyper
1095	prostatic	0.04802	hyper-hyper
1096	prostatic	0.0071	hyper-hyper
1097	prostatic	0.04003	hyper-hyper
1098	prostatic	0.0076	hyper-hyper
1099	prostatic	0.04696	hyper-hyper
1100	prostatic	0.01685	hyper-hyper
1101	prostatic	0.03798	hyper-hyper
1102	prostatic	0.01464	hyper-hyper
1103	prostatic	0.04889	hyper-hyper
1104	prostatic	0.02633	hyper-hyper
1105	prostatic	0.04748	hyper-hyper
1106	prostatic	0.01663	hyper-hyper
1107	prostatic	0.00786	hyper-hyper
1108	prostatic	0.03842	hyper-hyper
1109	prostatic	0.00171	hyper-hyper
1110	prostatic	0.0233	hyper-hyper
1111	prostatic	0.04947	hyper-hyper
1112	prostatic	0.03012	hyper-hyper
1113	prostatic	0.01295	hyper-hyper
1114	prostatic	0.0459	hyper-hyper
1115	prostatic	0.02865	hyper-hyper
1116	prostatic	0.0259	hyper-hyper
1117	prostatic	0.00889	hyper-hyper
1118	prostatic	0.03807	hyper-hyper
1119	prostatic	0.01744	hyper-hyper
1120	prostatic	0.03348	hyper-hyper
1121	prostatic	0.02472	hyper-hyper
1122	prostatic	0.01041	hyper-hyper
1123	prostatic	0.00675	hyper-hyper
1124	prostatic	0.00943	hyper-hyper
1125	prostatic	0.01659	hyper-hyper
1126	prostatic	0.04739	hyper-hyper
1127	prostatic	0.04159	hyper-hyper
1128	prostatic	0.00298	hyper-hyper
1129	prostatic	0.01549	hyper-hyper
1130	prostatic	0.00864	hyper-hyper
1131	prostatic	0.01957	hyper-hyper
1132	prostatic	0.01302	hyper-hyper
1133	prostatic	0.00729	hyper-hyper
1134	prostatic	0.00605	hyper-hyper
1135	prostatic	0.03202	hyper-hyper
1136	prostatic	0.00054	hyper-hyper
1137	prostatic	0.02939	hyper-hyper
1138	prostatic	0.00417	hyper-hyper
1139	prostatic	0.02523	hyper-hyper
1140	prostatic	0.02522	hyper-hyper
1141	prostatic	0.0035	hyper-hyper
1142	prostatic	0.04988	hyper-hyper
1143	prostatic	0.00842	hyper-hyper
1144	prostatic	0.01286	hyper-hyper
1145	prostatic	0.02047	hyper-hyper
1146	prostatic	0.01733	hyper-hyper
1147	prostatic	0.01089	hyper-hyper
1148	prostatic	0.02576	hyper-hyper
1149	prostatic	0.04168	hyper-hyper
1150	prostatic	0.04685	hyper-hyper
1151	prostatic	8e-05	hyper-hyper
1152	prostatic	0.03004	hyper-hyper
1153	prostatic	0.00882	hyper-hyper
1154	prostatic	0.02407	hyper-hyper
1155	prostatic	0.00349	hyper-hyper
1156	prostatic	0.02868	hyper-hyper
1157	prostatic	0.04349	hyper-hyper
1158	prostatic	0.01252	hyper-hyper
1159	prostatic	0.01811	hyper-hyper
1160	prostatic	0.00786	hyper-hyper
1161	prostatic	0.03283	hyper-hyper
1162	prostatic	0.00292	hyper-hyper
1163	prostatic	0.00768	hyper-hyper
1164	prostatic	0.00619	hyper-hyper
1165	prostatic	0.00501	hyper-hyper
1166	prostatic	0.0172	hyper-hyper
1167	prostatic	0.00493	hyper-hyper
1168	prostatic	0.02415	hyper-hyper
1169	prostatic	0.0187	hyper-hyper
1170	prostatic	0.00135	hyper-hyper
1171	prostatic	0.01691	hyper-hyper
1172	prostatic	0.04203	hyper-hyper
1173	prostatic	0.02474	hyper-hyper
1174	prostatic	0.00338	hyper-hyper
1175	prostatic	0.00254	hyper-hyper
1176	prostatic	0.00735	hyper-hyper
1177	prostatic	0.00404	hyper-hyper
1178	prostatic	0.02618	hyper-hyper
1179	prostatic	0.00933	hyper-hyper
1180	prostatic	0.03599	hyper-hyper
1181	prostatic	0.03903	hyper-hyper
1182	prostatic	0.02122	hyper-hyper
1183	prostatic	0.04233	hyper-hyper
1184	prostatic	0.01672	hyper-hyper
1185	prostatic	0.02388	hyper-hyper
1186	prostatic	0.01143	hyper-hyper
1187	prostatic	0.03413	hyper-hyper
1188	prostatic	0.02201	hyper-hyper
1189	prostatic	0.0394	hyper-hyper
1190	prostatic	0.03185	hyper-hyper
1191	prostatic	0.01023	hyper-hyper
1192	prostatic	0.01516	hyper-hyper
1193	prostatic	0.00774	hyper-hyper
1194	prostatic	0.00062	hyper-hyper
1195	prostatic	0.02469	hyper-hyper
1196	prostatic	0.03349	hyper-hyper
1197	prostatic	0.02347	hyper-hyper
1198	prostatic	0.00905	hyper-hyper
1199	prostatic	0.02064	hyper-hyper
1200	prostatic	0.01464	hyper-hyper
1201	prostatic	0.03076	hyper-hyper
1202	prostatic	0.02111	hyper-hyper
1203	prostatic	0.02751	hyper-hyper
1204	prostatic	0.00193	hyper-hyper
1205	prostatic	0.03774	hyper-hyper
1206	prostatic	0.01278	hyper-hyper
1207	prostatic	0.01997	hyper-hyper
1208	prostatic	0.01143	hyper-hyper
1209	prostatic	0.03936	hyper-hyper
1210	prostatic	0.02295	hyper-hyper
1211	prostatic	0.02027	hyper-hyper
1212	prostatic	0.02437	hyper-hyper
1213	prostatic	0.01344	hyper-hyper
1214	prostatic	0.03705	hyper-hyper
1215	prostatic	0.01625	hyper-hyper
1216	prostatic	0.00259	hyper-hyper
1217	prostatic	0.03587	hyper-hyper
1218	prostatic	0.04345	hyper-hyper
1219	prostatic	0.00256	hyper-hyper
1220	prostatic	0.03738	hyper-hyper
1221	prostatic	0.03177	hyper-hyper
1222	prostatic	0.00152	hyper-hyper
1223	prostatic	0.02804	hyper-hyper
1224	prostatic	0.01874	hyper-hyper
1225	prostatic	0.0007	hyper-hyper
1226	prostatic	0.01215	hyper-hyper
1227	prostatic	0.0083	hyper-hyper
1228	prostatic	0.03756	hyper-hyper
1229	prostatic	0.00123	hyper-hyper
1230	prostatic	0.01099	hyper-hyper
1231	prostatic	0.01638	hyper-hyper
1232	prostatic	0.04486	hyper-hyper
1233	prostatic	0.01921	hyper-hyper
1234	prostatic	0.01286	hyper-hyper
1235	prostatic	0.04699	hyper-hyper
1236	prostatic	0.01621	hyper-hyper
1237	prostatic	0.01689	hyper-hyper
1238	prostatic	0.0227	hyper-hyper
1239	prostatic	0.03676	hyper-hyper
1240	prostatic	0.01617	hyper-hyper
1241	prostatic	0.01662	hyper-hyper
1242	prostatic	0.02325	hyper-hyper
1243	prostatic	0.01192	hyper-hyper
1244	prostatic	0.02974	hyper-hyper
1245	prostatic	0.00894	hyper-hyper
1246	prostatic	0.03949	hyper-hyper
1247	prostatic	0.02126	hyper-hyper
1248	prostatic	0.01852	hyper-hyper
1249	prostatic	0.04417	hyper-hyper
1250	prostatic	0.01136	hyper-hyper
1251	prostatic	0.02666	hyper-hyper
1252	prostatic	0.00774	hyper-hyper
1253	prostatic	0.03392	hyper-hyper
1254	prostatic	0.04782	hyper-hyper
1255	prostatic	0.03176	hyper-hyper
1256	prostatic	0.01635	hyper-hyper
1257	prostatic	0.03081	hyper-hyper
1258	prostatic	0.01104	hyper-hyper
1259	prostatic	0.00791	hyper-hyper
1260	prostatic	0.03981	hyper-hyper
1261	prostatic	0.04386	hyper-hyper
1262	prostatic	0.01165	hyper-hyper
1263	prostatic	0.02382	hyper-hyper
1264	prostatic	0.01742	hyper-hyper
1265	prostatic	0.02221	hyper-hyper
1266	prostatic	0.0102	hyper-hyper
1267	prostatic	0.03022	hyper-hyper
1268	prostatic	0.02022	hyper-hyper
1269	prostatic	0.03443	hyper-hyper
1270	prostatic	0.04342	hyper-hyper
1271	prostatic	0.0477	hyper-hyper
1272	prostatic	0.03587	hyper-hyper
1273	prostatic	0.02431	hyper-hyper
1274	prostatic	0.04325	hyper-hyper
1275	prostatic	0.01504	hyper-hyper
1276	prostatic	0.00206	hyper-hyper
1277	prostatic	0.00347	hyper-hyper
1278	prostatic	0.00575	hyper-hyper
1279	prostatic	0.0345	hyper-hyper
1280	prostatic	0.02197	hyper-hyper
1281	prostatic	0.00199	hyper-hyper
1282	prostatic	0.02165	hyper-hyper
1283	prostatic	0.04447	hyper-hyper
1284	prostatic	0.04575	hyper-hyper
1285	prostatic	0.04323	hyper-hyper
1286	prostatic	0.0281	hyper-hyper
1287	prostatic	0.02875	hyper-hyper
1288	prostatic	0.0038	hyper-hyper
1289	prostatic	0.0448	hyper-hyper
1290	prostatic	0.01545	hyper-hyper
1291	prostatic	0.02397	hyper-hyper
1292	prostatic	0.01816	hyper-hyper
1293	prostatic	0.01311	hyper-hyper
1294	prostatic	0.01018	hyper-hyper
1295	prostatic	0.00596	hyper-hyper
1296	prostatic	0.00259	hyper-hyper
1297	prostatic	0.00992	hyper-hyper
1298	prostatic	0.01879	hyper-hyper
1299	prostatic	0.03816	hyper-hyper
1300	prostatic	0.02483	hyper-hyper
1301	prostatic	0.01101	hyper-hyper
1302	prostatic	0.00434	hyper-hyper
1303	prostatic	0.00257	hyper-hyper
1304	prostatic	0.01013	hyper-hyper
1305	prostatic	0.03304	hyper-hyper
1306	prostatic	0.02572	hyper-hyper
1307	prostatic	0.00558	hyper-hyper
1308	prostatic	0.01674	hyper-hyper
1309	prostatic	0.0269	hyper-hyper
1310	prostatic	0.02235	hyper-hyper
1311	prostatic	0.00889	hyper-hyper
1312	prostatic	0.02959	hyper-hyper
1313	prostatic	0.00362	hyper-hyper
1314	prostatic	0.00505	hyper-hyper
1315	prostatic	0.00853	hyper-hyper
1316	prostatic	0.01182	hyper-hyper
1317	prostatic	0.02575	hyper-hyper
1318	prostatic	0.02051	hyper-hyper
1319	prostatic	0.00494	hyper-hyper
1320	prostatic	0.0206	hyper-hyper
1321	prostatic	0.02461	hyper-hyper
1322	prostatic	0.01577	hyper-hyper
1323	prostatic	0.04632	hyper-hyper
1324	prostatic	0.00826	hyper-hyper
1325	prostatic	0.01189	hyper-hyper
1326	prostatic	0.01713	hyper-hyper
1327	prostatic	0.01233	hyper-hyper
1328	prostatic	0.02378	hyper-hyper
1329	prostatic	0.00964	hyper-hyper
1330	prostatic	0.04195	hyper-hyper
1331	prostatic	0.02986	hyper-hyper
1332	prostatic	0.00558	hyper-hyper
1333	prostatic	0.00448	hyper-hyper
1334	prostatic	0.02298	hyper-hyper
1335	prostatic	0.00781	hyper-hyper
1336	prostatic	0.01165	hyper-hyper
1337	prostatic	0.0283	hyper-hyper
1338	prostatic	0.00215	hyper-hyper
1339	prostatic	0.01963	hyper-hyper
1340	prostatic	0.01791	hyper-hyper
1341	prostatic	0.00028	hyper-hyper
1342	prostatic	0.01769	hyper-hyper
1343	prostatic	0.03838	hyper-hyper
1344	prostatic	0.00724	hyper-hyper
1345	prostatic	0.01098	hyper-hyper
1346	prostatic	0.04815	hyper-hyper
1347	prostatic	0.01123	hyper-hyper
1348	prostatic	0.019	hyper-hyper
1349	prostatic	0.0041	hyper-hyper
1350	prostatic	0.01081	hyper-hyper
1351	prostatic	0.00025	hyper-hyper
1352	prostatic	0.01959	hyper-hyper
1353	prostatic	0.00381	hyper-hyper
1354	prostatic	0.00569	hyper-hyper
1355	prostatic	0.00805	hyper-hyper
1356	prostatic	0.01787	hyper-hyper
1357	prostatic	0.00333	hyper-hyper
1358	prostatic	0.02672	hyper-hyper
1359	prostatic	0.01953	hyper-hyper
1360	prostatic	0.00609	hyper-hyper
1361	prostatic	0.00277	hyper-hyper
1362	prostatic	0.00704	hyper-hyper
1363	prostatic	0.03143	hyper-hyper
1364	prostatic	0.00368	hyper-hyper
1365	prostatic	0.03379	hyper-hyper
1366	prostatic	0.00634	hyper-hyper
1367	prostatic	0.0169	hyper-hyper
1368	prostatic	0.00486	hyper-hyper
1369	prostatic	0.03852	hyper-hyper
1370	prostatic	0.00236	hyper-hyper
1371	prostatic	0.03008	hyper-hyper
1372	prostatic	0.02741	hyper-hyper
1373	prostatic	0.01191	hyper-hyper
1374	prostatic	0.0151	hyper-hyper
1375	prostatic	0.01716	hyper-hyper
1376	prostatic	0.03891	hyper-hyper
1377	prostatic	0.02452	hyper-hyper
1378	prostatic	0.02063	hyper-hyper
1379	prostatic	0.03905	hyper-hyper
1380	prostatic	0.04776	hyper-hyper
1381	prostatic	0.04315	hyper-hyper
1382	prostatic	0.02183	hyper-hyper
1383	prostatic	0.00182	hyper-hyper
1384	prostatic	0.03087	hyper-hyper
1385	prostatic	0.00032	hyper-hyper
1386	prostatic	0.01171	hyper-hyper
1387	prostatic	0.03484	hyper-hyper
1388	prostatic	0.00509	hyper-hyper
1389	prostatic	0.00017	hyper-hyper
1390	prostatic	0.02633	hyper-hyper
1391	prostatic	0.03931	hyper-hyper
1392	prostatic	0.03886	hyper-hyper
1393	prostatic	0.01381	hyper-hyper
1394	prostatic	0.00691	hyper-hyper
1395	prostatic	0.03859	hyper-hyper
1396	prostatic	0.00273	hyper-hyper
1397	prostatic	0.02459	hyper-hyper
1398	prostatic	0.00627	hyper-hyper
1399	prostatic	0.01836	hyper-hyper
1400	prostatic	0.03915	hyper-hyper
1401	prostatic	0.01542	hyper-hyper
1402	prostatic	0.02121	hyper-hyper
1403	prostatic	0.00887	hyper-hyper
1404	prostatic	0.04148	hyper-hyper
1405	prostatic	0.0416	hyper-hyper
1406	prostatic	0.0054	hyper-hyper
1407	prostatic	0.00661	hyper-hyper
1408	prostatic	0.0102	hyper-hyper
1409	prostatic	0.02044	hyper-hyper
1410	prostatic	0.01436	hyper-hyper
1411	prostatic	0.03201	hyper-hyper
1412	prostatic	0.00217	hyper-hyper
1413	prostatic	0.02118	hyper-hyper
1414	prostatic	0.03891	hyper-hyper
1415	prostatic	0.02363	hyper-hyper
1416	prostatic	0.00809	hyper-hyper
1417	prostatic	0.00072	hyper-hyper
1418	prostatic	0.02369	hyper-hyper
1419	prostatic	0.03086	hyper-hyper
1420	prostatic	0.02578	hyper-hyper
1421	prostatic	0.01655	hyper-hyper
1422	prostatic	0.04958	hyper-hyper
1423	prostatic	0.04506	hyper-hyper
1424	prostatic	0.01452	hyper-hyper
1425	prostatic	0.00295	hyper-hyper
1426	prostatic	0.03524	hyper-hyper
1427	prostatic	0.03514	hyper-hyper
1428	prostatic	0.04307	hyper-hyper
1429	prostatic	0.02396	hyper-hyper
1430	prostatic	0.00098	hyper-hyper
1431	prostatic	0.00921	hyper-hyper
1432	prostatic	0.03734	hyper-hyper
1433	prostatic	0.03638	hyper-hyper
1434	prostatic	0.03573	hyper-hyper
1435	prostatic	0.03892	hyper-hyper
1436	prostatic	0.03981	hyper-hyper
1437	prostatic	0.01177	hyper-hyper
1438	prostatic	0.04783	hyper-hyper
1439	prostatic	0.00491	hyper-hyper
1440	prostatic	0.00796	hyper-hyper
1441	prostatic	0.01659	hyper-hyper
1442	prostatic	0.03773	hyper-hyper
1443	prostatic	0.00932	hyper-hyper
1444	prostatic	0.04663	hyper-hyper
1445	prostatic	0.04636	hyper-hyper
1446	prostatic	0.01625	hyper-hyper
1447	prostatic	0.01968	hyper-hyper
1448	prostatic	0.01043	hyper-hyper
1449	prostatic	0.00287	hyper-hyper
1450	prostatic	0.02273	hyper-hyper
1451	prostatic	0.01407	hyper-hyper
1452	prostatic	0.02929	hyper-hyper
1453	prostatic	0.00962	hyper-hyper
1454	prostatic	0.00075	hyper-hyper
1455	prostatic	0.02915	hyper-hyper
1456	prostatic	0.01118	hyper-hyper
1457	prostatic	0.03643	hyper-hyper
1458	prostatic	0.03134	hyper-hyper
1459	prostatic	0.0169	hyper-hyper
1460	prostatic	0.01609	hyper-hyper
1461	prostatic	0.02772	hyper-hyper
1462	prostatic	0.00315	hyper-hyper
1463	prostatic	0.0189	hyper-hyper
1464	prostatic	0.03825	hyper-hyper
1465	prostatic	0.00013	hyper-hyper
1466	prostatic	0.00633	hyper-hyper
1467	prostatic	0.01059	hyper-hyper
1468	prostatic	0.01255	hyper-hyper
1469	prostatic	0.00679	hyper-hyper
1470	prostatic	0.00339	hyper-hyper
1471	prostatic	0.03162	hyper-hyper
1472	prostatic	0.00605	hyper-hyper
1473	prostatic	0.01699	hyper-hyper
1474	prostatic	0.01141	hyper-hyper
1475	prostatic	0.01689	hyper-hyper
1476	prostatic	0.03133	hyper-hyper
1477	prostatic	0.01623	hyper-hyper
1478	prostatic	0.03387	hyper-hyper
1479	prostatic	0.04903	hyper-hyper
1480	prostatic	0.02042	hyper-hyper
1481	prostatic	0.01562	hyper-hyper
1482	prostatic	0.00246	hyper-hyper
1483	prostatic	0.03126	hyper-hyper
1484	prostatic	0.03561	hyper-hyper
1485	prostatic	0.02982	hyper-hyper
1486	prostatic	0.00227	hyper-hyper
1487	prostatic	0.03417	hyper-hyper
1488	prostatic	0.02397	hyper-hyper
1489	prostatic	0.00456	hyper-hyper
1490	prostatic	0.02553	hyper-hyper
1491	prostatic	0.0455	hyper-hyper
1492	prostatic	0.02605	hyper-hyper
1493	prostatic	0.02689	hyper-hyper
1494	prostatic	0.00516	hyper-hyper
1495	prostatic	0.00922	hyper-hyper
1496	prostatic	0.00751	hyper-hyper
1497	prostatic	0.01818	hyper-hyper
1498	prostatic	0.03987	hyper-hyper
1499	prostatic	0.03378	hyper-hyper
1500	prostatic	0.04945	hyper-hyper
1501	prostatic	0.01615	hyper-hyper
1502	prostatic	0.01899	hyper-hyper
1503	prostatic	0.01349	hyper-hyper
1504	prostatic	0.04948	hyper-hyper
1505	prostatic	0.03207	hyper-hyper
1506	prostatic	0.03328	hyper-hyper
1507	prostatic	0.04077	hyper-hyper
1508	prostatic	0.03731	hyper-hyper
1509	prostatic	0.02528	hyper-hyper
1510	prostatic	0.01097	hyper-hyper
1511	prostatic	0.03723	hyper-hyper
1512	prostatic	0.02155	hyper-hyper
1513	prostatic	0.03082	hyper-hyper
1514	prostatic	0.03703	hyper-hyper
1515	prostatic	0.02856	hyper-hyper
1516	prostatic	0.01818	hyper-hyper
1517	prostatic	0.00644	hyper-hyper
1518	prostatic	0.00047	hyper-hyper
1519	prostatic	0.04144	hyper-hyper
1520	prostatic	0.02307	hyper-hyper
1521	prostatic	0.03364	hyper-hyper
1522	prostatic	0.02883	hyper-hyper
1523	prostatic	0.0149	hyper-hyper
1524	prostatic	0.00853	hyper-hyper
1525	prostatic	0.04319	hyper-hyper
1526	prostatic	0.03461	hyper-hyper
1527	prostatic	0.01265	hyper-hyper
1528	prostatic	0.04616	hyper-hyper
1529	prostatic	0.01141	hyper-hyper
1530	prostatic	0.00555	hyper-hyper
1531	prostatic	0.0104	hyper-hyper
1532	prostatic	0.01042	hyper-hyper
1533	prostatic	0.00789	hyper-hyper
1534	prostatic	0.02584	hyper-hyper
1535	prostatic	0.00847	hyper-hyper
1536	prostatic	0.04703	hyper-hyper
1537	prostatic	0.03049	hyper-hyper
1538	prostatic	0.00277	hyper-hyper
1539	prostatic	0.01875	hyper-hyper
1540	prostatic	0.04106	hyper-hyper
1541	prostatic	0.04195	hyper-hyper
1542	prostatic	0.00614	hyper-hyper
1543	prostatic	0.01559	hyper-hyper
1544	prostatic	0.03735	hyper-hyper
1545	prostatic	0.03749	hyper-hyper
1546	prostatic	0.01719	hyper-hyper
1547	prostatic	0.00782	hyper-hyper
1548	prostatic	0.04244	hyper-hyper
1549	prostatic	0.04899	hyper-hyper
1550	prostatic	0.00063	hyper-hyper
1551	prostatic	0.04961	hyper-hyper
1552	prostatic	0.02161	hyper-hyper
1553	prostatic	0.00982	hyper-hyper
1554	prostatic	0.03086	hyper-hyper
1555	prostatic	0.01347	hyper-hyper
1556	prostatic	0.03644	hyper-hyper
1557	prostatic	0.0452	hyper-hyper
1558	prostatic	0.04266	hyper-hyper
1559	prostatic	0.01315	hyper-hyper
1560	prostatic	0.00045	hyper-hyper
1561	prostatic	0.04845	hyper-hyper
1562	prostatic	0.01745	hyper-hyper
1563	prostatic	0.01665	hyper-hyper
1564	prostatic	0.01156	hyper-hyper
1565	prostatic	0.02729	hyper-hyper
1566	prostatic	0.00912	hyper-hyper
1567	prostatic	0.0029	hyper-hyper
1568	prostatic	0.03455	hyper-hyper
1569	prostatic	0.0013	hyper-hyper
1570	prostatic	0.02253	hyper-hyper
1571	prostatic	0.04618	hyper-hyper
1572	prostatic	0.01987	hyper-hyper
1573	prostatic	0.04091	hyper-hyper
1574	prostatic	0.02169	hyper-hyper
1575	prostatic	0.03206	hyper-hyper
1576	prostatic	0.04461	hyper-hyper
1577	prostatic	0.03047	hyper-hyper
1578	prostatic	0.01465	hyper-hyper
1579	prostatic	0.00314	hyper-hyper
1580	prostatic	0.01932	hyper-hyper
1581	prostatic	0.01419	hyper-hyper
1582	prostatic	0.00947	hyper-hyper
1583	prostatic	0.01562	hyper-hyper
1584	prostatic	0.01645	hyper-hyper
1585	prostatic	0.04572	hyper-hyper
1586	prostatic	0.01742	hyper-hyper
1587	prostatic	0.00134	hyper-hyper
1588	prostatic	0.00119	hyper-hyper
1589	prostatic	0.02812	hyper-hyper
1590	prostatic	0.04374	hyper-hyper
1591	prostatic	0.0031	hyper-hyper
1592	prostatic	0.03751	hyper-hyper
1593	prostatic	0.01226	hyper-hyper
1594	prostatic	0.02364	hyper-hyper
1595	prostatic	0.00581	hyper-hyper
1596	prostatic	0.01514	hyper-hyper
1597	prostatic	0.02235	hyper-hyper
1598	prostatic	0.04452	hyper-hyper
1599	prostatic	0.0304	hyper-hyper
1600	prostatic	0.01451	hyper-hyper
1601	prostatic	0.03922	hyper-hyper
1602	prostatic	0.0091	hyper-hyper
1603	prostatic	0.02221	hyper-hyper
1604	prostatic	0.02758	hyper-hyper
1605	prostatic	0.00115	hyper-hyper
1606	prostatic	0.00324	hyper-hyper
1607	prostatic	0.01475	hyper-hyper
1608	prostatic	0.0185	hyper-hyper
1609	prostatic	0.02723	hyper-hyper
1610	prostatic	0.02683	hyper-hyper
1611	prostatic	0.00793	hyper-hyper
1612	prostatic	0.00474	hyper-hyper
1613	prostatic	0.04581	hyper-hyper
1614	prostatic	0.02971	hyper-hyper
1615	prostatic	0.01154	hyper-hyper
1616	prostatic	0.02795	hyper-hyper
1617	prostatic	0.02095	hyper-hyper
1618	prostatic	0.00875	hyper-hyper
1619	prostatic	0.01631	hyper-hyper
1620	prostatic	0.0039	hyper-hyper
1621	prostatic	0.02937	hyper-hyper
1622	prostatic	0.002	hyper-hyper
1623	prostatic	0.00639	hyper-hyper
1624	prostatic	0.02856	hyper-hyper
1625	prostatic	0.00492	hyper-hyper
1626	prostatic	0.01664	hyper-hyper
1627	prostatic	0.00924	hyper-hyper
1628	prostatic	0.03549	hyper-hyper
1629	prostatic	0.01276	hyper-hyper
1630	prostatic	0.04758	hyper-hyper
1631	prostatic	0.03598	hyper-hyper
1632	prostatic	0.00832	hyper-hyper
1633	prostatic	0.00192	hyper-hyper
1634	prostatic	0.01807	hyper-hyper
1635	prostatic	0.01338	hyper-hyper
1636	prostatic	0.02766	hyper-hyper
1637	prostatic	0.0099	hyper-hyper
1638	prostatic	0.02559	hyper-hyper
1639	prostatic	0.02296	hyper-hyper
1640	prostatic	0.0012	hyper-hyper
1641	prostatic	0.02756	hyper-hyper
1642	prostatic	0.00503	hyper-hyper
1643	prostatic	0.0411	hyper-hyper
1644	prostatic	0.0106	hyper-hyper
1645	prostatic	0.00047	hyper-hyper
1646	prostatic	0.04372	hyper-hyper
1647	prostatic	0.0126	hyper-hyper
1648	prostatic	0.03151	hyper-hyper
1649	prostatic	0.04983	hyper-hyper
1650	prostatic	0.04792	hyper-hyper
1651	prostatic	0.01713	hyper-hyper
1652	prostatic	0.00322	hyper-hyper
1653	prostatic	0.03641	hyper-hyper
1654	prostatic	0.00927	hyper-hyper
1655	prostatic	0.01254	hyper-hyper
1656	prostatic	0.02199	hyper-hyper
1657	prostatic	0.0321	hyper-hyper
1658	prostatic	0.03957	hyper-hyper
1659	prostatic	0.03274	hyper-hyper
1660	prostatic	0.00457	hyper-hyper
1661	prostatic	0.01116	hyper-hyper
1662	prostatic	0.00571	hyper-hyper
1663	prostatic	0.03605	hyper-hyper
1664	prostatic	0.00195	hyper-hyper
1665	prostatic	0.02071	hyper-hyper
1666	prostatic	0.01253	hyper-hyper
1667	prostatic	0.01383	hyper-hyper
1668	prostatic	0.03188	hyper-hyper
1669	prostatic	0.02893	hyper-hyper
1670	prostatic	0.02187	hyper-hyper
1671	prostatic	0.00782	hyper-hyper
1672	prostatic	0.02854	hyper-hyper
1673	prostatic	0.03304	hyper-hyper
1674	prostatic	0.00713	hyper-hyper
1675	prostatic	0.01589	hyper-hyper
1676	prostatic	0.00266	hyper-hyper
1677	prostatic	0.00566	hyper-hyper
1678	prostatic	0.01425	hyper-hyper
1679	prostatic	0.00244	hyper-hyper
1680	prostatic	0.01437	hyper-hyper
1681	prostatic	0.00615	hyper-hyper
1682	prostatic	0.03642	hyper-hyper
1683	prostatic	0.01991	hyper-hyper
1684	prostatic	0.00765	hyper-hyper
1685	prostatic	0.04696	hyper-hyper
1686	prostatic	0.03609	hyper-hyper
1687	prostatic	0.04644	hyper-hyper
1688	prostatic	0.0266	hyper-hyper
1689	prostatic	0.03293	hyper-hyper
1690	prostatic	0.02916	hyper-hyper
1691	prostatic	0.01892	hyper-hyper
1692	prostatic	0.02288	hyper-hyper
1693	prostatic	0.01615	hyper-hyper
1694	prostatic	0.00134	hyper-hyper
1695	prostatic	0.0279	hyper-hyper
1696	prostatic	0.03996	hyper-hyper
1697	prostatic	0.00473	hyper-hyper
1698	prostatic	0.00427	hyper-hyper
1699	prostatic	0.04165	hyper-hyper
1700	prostatic	0.00278	hyper-hyper
1701	prostatic	0.04981	hyper-hyper
1702	prostatic	0.02066	hyper-hyper
1703	prostatic	0.00385	hyper-hyper
1704	prostatic	0.02392	hyper-hyper
1705	prostatic	0.03247	hyper-hyper
1706	prostatic	0.03119	hyper-hyper
1707	prostatic	0.03948	hyper-hyper
1708	prostatic	0.00631	hyper-hyper
1709	prostatic	0.0213	hyper-hyper
1710	prostatic	0.00502	hyper-hyper
1711	prostatic	0.0031	hyper-hyper
1712	prostatic	0.00066	hyper-hyper
1713	prostatic	0.04687	hyper-hyper
1714	prostatic	0.01193	hyper-hyper
1715	prostatic	0.01755	hyper-hyper
1716	prostatic	0.01982	hyper-hyper
1717	prostatic	0.0498	hyper-hyper
1718	prostatic	0.04169	hyper-hyper
1719	prostatic	0.01655	hyper-hyper
1720	prostatic	0.01675	hyper-hyper
1721	prostatic	0.00968	hyper-hyper
1722	prostatic	0.04917	hyper-hyper
1723	prostatic	0.02035	hyper-hyper
1724	prostatic	0.04966	hyper-hyper
1725	prostatic	0.00132	hyper-hyper
1726	prostatic	0.01105	hyper-hyper
1727	prostatic	0.00849	hyper-hyper
1728	prostatic	0.00884	hyper-hyper
1729	prostatic	0.0373	hyper-hyper
1730	prostatic	0.02782	hyper-hyper
1731	prostatic	0.04094	hyper-hyper
1732	prostatic	0.03343	hyper-hyper
1733	prostatic	0.02234	hyper-hyper
1734	prostatic	0.00171	hyper-hyper
1735	prostatic	0.01289	hyper-hyper
1736	prostatic	0.04674	hyper-hyper
1737	prostatic	0.01678	hyper-hyper
1738	prostatic	0.00922	hyper-hyper
1739	prostatic	0.00489	hyper-hyper
1740	prostatic	0.01014	hyper-hyper
1741	prostatic	0.01804	hyper-hyper
1742	prostatic	0.00117	hyper-hyper
1743	prostatic	0.00596	hyper-hyper
1744	prostatic	0.03068	hyper-hyper
1745	prostatic	0.00911	hyper-hyper
1746	prostatic	0.00301	hyper-hyper
1747	prostatic	0.01812	hyper-hyper
1748	prostatic	0.02911	hyper-hyper
1749	prostatic	0.03939	hyper-hyper
1750	prostatic	0.02392	hyper-hyper
1751	prostatic	0.03768	hyper-hyper
1752	prostatic	0.02129	hyper-hyper
1753	prostatic	0.00757	hyper-hyper
1754	prostatic	0.0146	hyper-hyper
1755	prostatic	0.0188	hyper-hyper
1756	prostatic	0.00716	hyper-hyper
1757	prostatic	0.04696	hyper-hyper
1758	prostatic	0.0492	hyper-hyper
1759	prostatic	0.00719	hyper-hyper
1760	prostatic	0.01303	hyper-hyper
1761	prostatic	0.02479	hyper-hyper
1762	prostatic	0.04486	hyper-hyper
1763	prostatic	0.0431	hyper-hyper
1764	prostatic	0.00293	hyper-hyper
1765	prostatic	0.00492	hyper-hyper
1766	prostatic	0.02746	hyper-hyper
1767	prostatic	0.01799	hyper-hyper
1768	prostatic	0.03889	hyper-hyper
1769	prostatic	0.03446	hyper-hyper
1770	prostatic	0.00299	hyper-hyper
1771	prostatic	0.00742	hyper-hyper
1772	prostatic	0.02756	hyper-hyper
1773	prostatic	0.00816	hyper-hyper
1774	prostatic	0.03229	hyper-hyper
1775	prostatic	0.03811	hyper-hyper
1776	prostatic	0.01052	hyper-hyper
1777	prostatic	0.00261	hyper-hyper
1778	prostatic	0.02946	hyper-hyper
1779	prostatic	0.00911	hyper-hyper
1780	prostatic	0.02378	hyper-hyper
1781	prostatic	0.00552	hyper-hyper
1782	prostatic	0.03398	hyper-hyper
1783	prostatic	0.01678	hyper-hyper
1784	prostatic	0.00083	hyper-hyper
1785	prostatic	0.03584	hyper-hyper
1786	prostatic	0.04329	hyper-hyper
1787	prostatic	0.02386	hyper-hyper
1788	prostatic	0.00968	hyper-hyper
1789	prostatic	0.00512	hyper-hyper
1790	prostatic	0.00017	hyper-hyper
1791	prostatic	0.03823	hyper-hyper
1792	prostatic	0.007	hyper-hyper
1793	prostatic	0.02396	hyper-hyper
1794	prostatic	0.01136	hyper-hyper
1795	prostatic	0.02832	hyper-hyper
1796	prostatic	0.01711	hyper-hyper
1797	prostatic	0.03365	hyper-hyper
1798	prostatic	0.02544	hyper-hyper
1799	prostatic	0.02206	hyper-hyper
1800	prostatic	0.01118	hyper-hyper
1801	prostatic	0.01063	hyper-hyper
1802	prostatic	0.03918	hyper-hyper
1803	prostatic	0.02408	hyper-hyper
1804	prostatic	0.0066	hyper-hyper
1805	prostatic	0.01551	hyper-hyper
1806	prostatic	0.04065	hyper-hyper
1807	prostatic	0.02499	hyper-hyper
1808	prostatic	0.00704	hyper-hyper
1809	prostatic	0.01007	hyper-hyper
1810	prostatic	0.023	hyper-hyper
1811	prostatic	0.02549	hyper-hyper
1812	prostatic	0.02351	hyper-hyper
1813	prostatic	0.01748	hyper-hyper
1814	prostatic	0.04011	hyper-hyper
1815	prostatic	0.01469	hyper-hyper
1816	prostatic	0.04573	hyper-hyper
1817	prostatic	0.02283	hyper-hyper
1818	prostatic	0.00047	hyper-hyper
1819	prostatic	0.03102	hyper-hyper
1820	prostatic	0.0169	hyper-hyper
1821	prostatic	0.02155	hyper-hyper
1822	prostatic	0.00108	hyper-hyper
1823	prostatic	0.01263	hyper-hyper
1824	prostatic	0.0067	hyper-hyper
1825	prostatic	0.02613	hyper-hyper
1826	prostatic	0.0028	hyper-hyper
1827	prostatic	0.00174	hyper-hyper
1828	prostatic	0.02399	hyper-hyper
1829	prostatic	0.00163	hyper-hyper
1830	prostatic	0.04724	hyper-hyper
1831	prostatic	0.0362	hyper-hyper
1832	prostatic	0.04205	hyper-hyper
1833	prostatic	0.02223	hyper-hyper
1834	prostatic	0.02292	hyper-hyper
1835	prostatic	0.04208	hyper-hyper
1836	prostatic	0.03686	hyper-hyper
1837	prostatic	0.00861	hyper-hyper
1838	prostatic	0.00508	hyper-hyper
1839	prostatic	0.03467	hyper-hyper
1840	prostatic	0.04356	hyper-hyper
1841	prostatic	0.04138	hyper-hyper
1842	prostatic	0.04942	hyper-hyper
1843	prostatic	0.01223	hyper-hyper
1844	prostatic	0.00258	hyper-hyper
1845	prostatic	0.0131	hyper-hyper
1846	prostatic	0.03458	hyper-hyper
1847	prostatic	0.00555	hyper-hyper
1848	prostatic	0.00162	hyper-hyper
1849	prostatic	0.0168	hyper-hyper
1850	prostatic	0.04001	hyper-hyper
1851	prostatic	0.02976	hyper-hyper
1852	prostatic	0.00824	hyper-hyper
1853	prostatic	0.0312	hyper-hyper
1854	prostatic	0.00491	hyper-hyper
1855	prostatic	0.03954	hyper-hyper
1856	prostatic	0.02216	hyper-hyper
1857	prostatic	0.00588	hyper-hyper
1858	prostatic	0.00309	hyper-hyper
1859	prostatic	0.04407	hyper-hyper
1860	prostatic	0.01912	hyper-hyper
1861	prostatic	0.00031	hyper-hyper
1862	prostatic	0.00435	hyper-hyper
1863	prostatic	0.01435	hyper-hyper
1864	prostatic	0.03486	hyper-hyper
1865	prostatic	0.02452	hyper-hyper
1866	prostatic	0.04877	hyper-hyper
1867	prostatic	0.04944	hyper-hyper
1868	prostatic	0.03893	hyper-hyper
1869	prostatic	0.02588	hyper-hyper
1870	prostatic	0.01111	hyper-hyper
1871	prostatic	0.00643	hyper-hyper
1872	prostatic	0.01565	hyper-hyper
1873	prostatic	0.01019	hyper-hyper
1874	prostatic	0.01149	hyper-hyper
1875	prostatic	0.0118	hyper-hyper
1876	prostatic	0.04103	hyper-hyper
1877	prostatic	0.01313	hyper-hyper
1878	prostatic	0.02916	hyper-hyper
1879	prostatic	0.03042	hyper-hyper
1880	prostatic	0.01028	hyper-hyper
1881	prostatic	0.02601	hyper-hyper
1882	prostatic	0.01677	hyper-hyper
1883	prostatic	0.02981	hyper-hyper
1884	prostatic	0.04582	hyper-hyper
1885	prostatic	0.01896	hyper-hyper
1886	prostatic	0.00858	hyper-hyper
1887	prostatic	0.01914	hyper-hyper
1888	prostatic	0.00955	hyper-hyper
1889	prostatic	0.00111	hyper-hyper
1890	prostatic	0.04511	hyper-hyper
1891	prostatic	0.00873	hyper-hyper
1892	prostatic	0.00961	hyper-hyper
1893	prostatic	0.03111	hyper-hyper
1894	prostatic	0.03704	hyper-hyper
1895	prostatic	0.0391	hyper-hyper
1896	prostatic	0.00649	hyper-hyper
1897	prostatic	0.00754	hyper-hyper
1898	prostatic	0.0428	hyper-hyper
1899	prostatic	0.0267	hyper-hyper
1900	prostatic	0.01955	hyper-hyper
1901	prostatic	0.03848	hyper-hyper
1902	prostatic	0.04731	hyper-hyper
1903	prostatic	0.04323	hyper-hyper
1904	prostatic	0.01631	hyper-hyper
1905	prostatic	0.01814	hyper-hyper
1906	prostatic	0.00845	hyper-hyper
1907	prostatic	0.00614	hyper-hyper
1908	prostatic	0.0074	hyper-hyper
1909	prostatic	0.0262	hyper-hyper
1910	prostatic	0.00789	hyper-hyper
1911	prostatic	0.014	hyper-hyper
1912	prostatic	0.0003	hyper-hyper
1913	prostatic	0.0433	hyper-hyper
1914	prostatic	0.00465	hyper-hyper
1915	prostatic	0.04283	hyper-hyper
1916	prostatic	0.04173	hyper-hyper
1917	prostatic	0.0055	hyper-hyper
1918	prostatic	0.01284	hyper-hyper
1919	prostatic	0.00222	hyper-hyper
1920	prostatic	0.00201	hyper-hyper
1921	prostatic	0.04091	hyper-hyper
1922	prostatic	0.00495	hyper-hyper
1923	prostatic	0.03166	hyper-hyper
1924	prostatic	0.04416	hyper-hyper
1925	prostatic	0.01581	hyper-hyper
1926	prostatic	0.00605	hyper-hyper
1927	prostatic	0.02646	hyper-hyper
1928	prostatic	0.01557	hyper-hyper
1929	prostatic	0.04147	hyper-hyper
1930	prostatic	0.03838	hyper-hyper
1931	prostatic	0.00788	hyper-hyper
1932	prostatic	0.00804	hyper-hyper
1933	prostatic	0.03396	hyper-hyper
1934	prostatic	0.00224	hyper-hyper
1935	prostatic	0.01454	hyper-hyper
1936	prostatic	0.02748	hyper-hyper
1937	prostatic	0.01332	hyper-hyper
1938	prostatic	0.02144	hyper-hyper
1939	prostatic	0.01912	hyper-hyper
1940	prostatic	0.0121	hyper-hyper
1941	prostatic	0.00912	hyper-hyper
1942	prostatic	0.00931	hyper-hyper
1943	prostatic	0.04273	hyper-hyper
1944	prostatic	0.01177	hyper-hyper
1945	prostatic	0.02099	hyper-hyper
1946	prostatic	0.02035	hyper-hyper
1947	prostatic	0.01389	hyper-hyper
1948	prostatic	0.01404	hyper-hyper
1949	prostatic	0.00379	hyper-hyper
1950	prostatic	0.01263	hyper-hyper
1951	prostatic	0.02777	hyper-hyper
1952	prostatic	0.0336	hyper-hyper
1953	prostatic	0.03834	hyper-hyper
1954	prostatic	0.00325	hyper-hyper
1955	prostatic	0.03433	hyper-hyper
1956	prostatic	0.0091	hyper-hyper
1957	prostatic	0.00921	hyper-hyper
1958	prostatic	0.04546	hyper-hyper
1959	prostatic	0.01992	hyper-hyper
1960	prostatic	0.04825	hyper-hyper
1961	prostatic	0.03131	hyper-hyper
1962	prostatic	0.03309	hyper-hyper
1963	prostatic	0.02188	hyper-hyper
1964	prostatic	0.01739	hyper-hyper
1965	prostatic	0.04338	hyper-hyper
1966	prostatic	0.00633	hyper-hyper
1967	prostatic	0.01666	hyper-hyper
1968	prostatic	0.01709	hyper-hyper
1969	prostatic	0.04	hyper-hyper
1970	prostatic	0.02849	hyper-hyper
1971	prostatic	0.04721	hyper-hyper
1972	prostatic	0.00029	hyper-hyper
1973	prostatic	0.02128	hyper-hyper
1974	prostatic	0.03596	hyper-hyper
1975	prostatic	0.00401	hyper-hyper
1976	prostatic	0.0258	hyper-hyper
1977	prostatic	0.00744	hyper-hyper
1978	prostatic	0.00683	hyper-hyper
1979	prostatic	0.02172	hyper-hyper
1980	prostatic	0.02208	hyper-hyper
1981	prostatic	0.0012	hyper-hyper
1982	prostatic	0.00693	hyper-hyper
1983	prostatic	0.02391	hyper-hyper
1984	prostatic	0.02045	hyper-hyper
1985	prostatic	0.02229	hyper-hyper
1986	prostatic	0.01327	hyper-hyper
1987	prostatic	0.0236	hyper-hyper
1988	prostatic	0.00399	hyper-hyper
1989	prostatic	0.00301	hyper-hyper
1990	prostatic	0.00068	hyper-hyper
1991	prostatic	0.03994	hyper-hyper
1992	prostatic	0.04548	hyper-hyper
1993	prostatic	0.00894	hyper-hyper
1994	prostatic	0.03213	hyper-hyper
1995	prostatic	0.01694	hyper-hyper
1996	prostatic	0.01432	hyper-hyper
1997	prostatic	0.03965	hyper-hyper
1998	prostatic	0.04706	hyper-hyper
1999	prostatic	0.00068	hyper-hyper
[truncated: 16,822 more rows]

## Sheet: common probes
	cancer	value	site
1	prostatic	0.00171	hypo-hypo
2	prostatic	0.00549	hypo-hypo
3	prostatic	0.00586	hypo-hypo
4	prostatic	0.00715	hypo-hypo
5	prostatic	0.00722	hypo-hypo
6	prostatic	0.00928	hypo-hypo
7	prostatic	0.01086	hypo-hypo
8	prostatic	0.01272	hypo-hypo
9	prostatic	0.01609	hypo-hypo
10	prostatic	0.01714	hypo-hypo
11	prostatic	0.01834	hypo-hypo
12	prostatic	0.01909	hypo-hypo
13	prostatic	0.01934	hypo-hypo
14	prostatic	0.02227	hypo-hypo
15	prostatic	0.02237	hypo-hypo
16	prostatic	0.02259	hypo-hypo
17	prostatic	0.02385	hypo-hypo
18	prostatic	0.02618	hypo-hypo
19	prostatic	0.02724	hypo-hypo
20	prostatic	0.02727	hypo-hypo
21	prostatic	0.03007	hypo-hypo
22	prostatic	0.03023	hypo-hypo
23	prostatic	0.03059	hypo-hypo
24	prostatic	0.03066	hypo-hypo
25	prostatic	0.03106	hypo-hypo
26	prostatic	0.03149	hypo-hypo
27	prostatic	0.03242	hypo-hypo
28	prostatic	0.03409	hypo-hypo
29	prostatic	0.03515	hypo-hypo
30	prostatic	0.03674	hypo-hypo
31	prostatic	0.03735	hypo-hypo
32	prostatic	0.03749	hypo-hypo
33	prostatic	0.04123	hypo-hypo
34	prostatic	0.04239	hypo-hypo
35	prostatic	0.0429	hypo-hypo
36	prostatic	0.0436	hypo-hypo
37	prostatic	0.04448	hypo-hypo
38	prostatic	0.04493	hypo-hypo
39	prostatic	0.0457	hypo-hypo
40	prostatic	0.0471	hypo-hypo
41	prostatic	0.04888	hypo-hypo
42	prostatic	0.05146	hypo-hypo
43	prostatic	0.05746	hypo-hypo
44	prostatic	0.05758	hypo-hypo
45	prostatic	0.06124	hypo-hypo
46	prostatic	0.06158	hypo-hypo
47	prostatic	0.06417	hypo-hypo
48	prostatic	0.0692	hypo-hypo
49	prostatic	0.06963	hypo-hypo
50	prostatic	0.07159	hypo-hypo
51	prostatic	0.07469	hypo-hypo
52	prostatic	0.07495	hypo-hypo
53	prostatic	0.07821	hypo-hypo
54	prostatic	0.081	hypo-hypo
55	prostatic	0.0816	hypo-hypo
56	prostatic	0.08337	hypo-hypo
57	prostatic	0.08504	hypo-hypo
58	prostatic	0.08567	hypo-hypo
59	prostatic	0.08823	hypo-hypo
60	prostatic	0.08847	hypo-hypo
61	prostatic	0.09084	hypo-hypo
62	prostatic	0.09292	hypo-hypo
63	prostatic	0.09906	hypo-hypo
64	prostatic	0.10252	hypo-hypo
65	prostatic	0.10322	hypo-hypo
66	prostatic	0.10463	hypo-hypo
67	prostatic	0.10539	hypo-hypo
68	prostatic	0.10619	hypo-hypo
69	prostatic	0.10671	hypo-hypo
70	prostatic	0.10944	hypo-hypo
71	prostatic	0.11022	hypo-hypo
72	prostatic	0.11108	hypo-hypo
73	prostatic	0.1112	hypo-hypo
74	prostatic	0.11398	hypo-hypo
75	prostatic	0.11412	hypo-hypo
76	prostatic	0.1165	hypo-hypo
77	prostatic	0.11825	hypo-hypo
78	prostatic	0.11955	hypo-hypo
79	prostatic	0.12252	hypo-hypo
80	prostatic	0.12364	hypo-hypo
81	prostatic	0.12383	hypo-hypo
82	prostatic	0.12504	hypo-hypo
83	prostatic	0.12793	hypo-hypo
84	prostatic	0.13213	hypo-hypo
85	prostatic	0.13298	hypo-hypo
86	prostatic	0.13583	hypo-hypo
87	prostatic	0.13586	hypo-hypo
88	prostatic	0.14327	hypo-hypo
89	prostatic	0.14502	hypo-hypo
90	prostatic	0.14832	hypo-hypo
91	prostatic	0.15077	hypo-hypo
92	prostatic	0.152	hypo-hypo
93	prostatic	0.15454	hypo-hypo
94	prostatic	0.15523	hypo-hypo
95	prostatic	0.15604	hypo-hypo
96	prostatic	0.15671	hypo-hypo
97	prostatic	0.15694	hypo-hypo
98	prostatic	0.16561	hypo-hypo
99	prostatic	0.16716	hypo-hypo
100	prostatic	0.16878	hypo-hypo
101	prostatic	0.16881	hypo-hypo
102	prostatic	0.17178	hypo-hypo
103	prostatic	0.17262	hypo-hypo
104	prostatic	0.17371	hypo-hypo
105	prostatic	0.17459	hypo-hypo
106	prostatic	0.17554	hypo-hypo
107	prostatic	0.17915	hypo-hypo
108	prostatic	0.18285	hypo-hypo
109	prostatic	0.18471	hypo-hypo
110	prostatic	0.18882	hypo-hypo
111	prostatic	0.18904	hypo-hypo
112	prostatic	0.19224	hypo-hypo
113	prostatic	0.1923	hypo-hypo
114	prostatic	0.19286	hypo-hypo
115	prostatic	0.19296	hypo-hypo
116	prostatic	0.19477	hypo-hypo
117	prostatic	0.19551	hypo-hypo
118	prostatic	0.19675	hypo-hypo
119	prostatic	0.19883	hypo-hypo
120	prostatic	0.19894	hypo-hypo
121	prostatic	0.20111	hypo-hypo
122	prostatic	0.20213	hypo-hypo
123	prostatic	0.20521	hypo-hypo
124	prostatic	0.20924	hypo-hypo
125	prostatic	0.21479	hypo-hypo
126	prostatic	0.21492	hypo-hypo
127	prostatic	0.21692	hypo-hypo
128	prostatic	0.21753	hypo-hypo
129	prostatic	0.21757	hypo-hypo
130	prostatic	0.21874	hypo-hypo
131	prostatic	0.22571	hypo-hypo
132	prostatic	0.23165	hypo-hypo
133	prostatic	0.23277	hypo-hypo
134	prostatic	0.23295	hypo-hypo
135	prostatic	0.24225	hypo-hypo
136	prostatic	0.24225	hypo-hypo
137	prostatic	0.24368	hypo-hypo
138	prostatic	0.24547	hypo-hypo
139	prostatic	0.25262	hypo-hypo
140	prostatic	0.2527	hypo-hypo
141	prostatic	0.25317	hypo-hypo
142	prostatic	0.25352	hypo-hypo
143	prostatic	0.2536	hypo-hypo
144	prostatic	0.25588	hypo-hypo
145	prostatic	0.25699	hypo-hypo
146	prostatic	0.26298	hypo-hypo
147	prostatic	0.26405	hypo-hypo
148	prostatic	0.26547	hypo-hypo
149	prostatic	0.26733	hypo-hypo
150	prostatic	0.26882	hypo-hypo
151	prostatic	0.26931	hypo-hypo
152	prostatic	0.2705	hypo-hypo
153	prostatic	0.27083	hypo-hypo
154	prostatic	0.27113	hypo-hypo
155	prostatic	0.27197	hypo-hypo
156	prostatic	0.27206	hypo-hypo
157	prostatic	0.27297	hypo-hypo
158	prostatic	0.27378	hypo-hypo
159	prostatic	0.27537	hypo-hypo
160	prostatic	0.27594	hypo-hypo
161	prostatic	0.27802	hypo-hypo
162	prostatic	0.27828	hypo-hypo
163	prostatic	0.28122	hypo-hypo
164	prostatic	0.2843	hypo-hypo
165	prostatic	0.28532	hypo-hypo
166	prostatic	0.28806	hypo-hypo
167	prostatic	0.28918	hypo-hypo
168	prostatic	0.28941	hypo-hypo
169	prostatic	0.28941	hypo-hypo
170	prostatic	0.29183	hypo-hypo
171	prostatic	0.29405	hypo-hypo
172	prostatic	0.29553	hypo-hypo
173	prostatic	0.29637	hypo-hypo
174	prostatic	0.29923	hypo-hypo
175	prostatic	0.30167	hypo-hypo
176	prostatic	0.30315	hypo-hypo
177	prostatic	0.30459	hypo-hypo
178	prostatic	0.30576	hypo-hypo
179	prostatic	0.31157	hypo-hypo
180	prostatic	0.31224	hypo-hypo
181	prostatic	0.31378	hypo-hypo
182	prostatic	0.31545	hypo-hypo
183	prostatic	0.31675	hypo-hypo
184	prostatic	0.31897	hypo-hypo
185	prostatic	0.31947	hypo-hypo
186	prostatic	0.32569	hypo-hypo
187	prostatic	0.32691	hypo-hypo
188	prostatic	0.33312	hypo-hypo
189	prostatic	0.33334	hypo-hypo
190	prostatic	0.33722	hypo-hypo
191	prostatic	0.33795	hypo-hypo
192	prostatic	0.33893	hypo-hypo
193	prostatic	0.34304	hypo-hypo
194	prostatic	0.34425	hypo-hypo
195	prostatic	0.34459	hypo-hypo
196	prostatic	0.34609	hypo-hypo
197	prostatic	0.34932	hypo-hypo
198	prostatic	0.34934	hypo-hypo
199	prostatic	0.34973	hypo-hypo
200	prostatic	0.35033	hypo-hypo
201	prostatic	0.35167	hypo-hypo
202	prostatic	0.3529	hypo-hypo
203	prostatic	0.35656	hypo-hypo
204	prostatic	0.35757	hypo-hypo
205	prostatic	0.35914	hypo-hypo
206	prostatic	0.36148	hypo-hypo
207	prostatic	0.36404	hypo-hypo
208	prostatic	0.3733	hypo-hypo
209	prostatic	0.37525	hypo-hypo
210	prostatic	0.37774	hypo-hypo
211	prostatic	0.3782	hypo-hypo
212	prostatic	0.38277	hypo-hypo
213	prostatic	0.38451	hypo-hypo
214	prostatic	0.38723	hypo-hypo
215	prostatic	0.38838	hypo-hypo
216	prostatic	0.38913	hypo-hypo
217	prostatic	0.39079	hypo-hypo
218	prostatic	0.39235	hypo-hypo
219	prostatic	0.39424	hypo-hypo
220	prostatic	0.3949	hypo-hypo
221	prostatic	0.39523	hypo-hypo
222	prostatic	0.39765	hypo-hypo
223	prostatic	0.40296	hypo-hypo
224	prostatic	0.40861	hypo-hypo
225	prostatic	0.4109	hypo-hypo
226	prostatic	0.41114	hypo-hypo
227	prostatic	0.41354	hypo-hypo
228	prostatic	0.41434	hypo-hypo
229	prostatic	0.41541	hypo-hypo
230	prostatic	0.41557	hypo-hypo
231	prostatic	0.41671	hypo-hypo
232	prostatic	0.41731	hypo-hypo
233	prostatic	0.41787	hypo-hypo
234	prostatic	0.41867	hypo-hypo
235	prostatic	0.42863	hypo-hypo
236	prostatic	0.42957	hypo-hypo
237	prostatic	0.43227	hypo-hypo
238	prostatic	0.43565	hypo-hypo
239	prostatic	0.43745	hypo-hypo
240	prostatic	0.44069	hypo-hypo
241	prostatic	0.44221	hypo-hypo
242	prostatic	0.44341	hypo-hypo
243	prostatic	0.44677	hypo-hypo
244	prostatic	0.4498	hypo-hypo
245	prostatic	0.45261	hypo-hypo
246	prostatic	0.45298	hypo-hypo
247	prostatic	0.45329	hypo-hypo
248	prostatic	0.45329	hypo-hypo
249	prostatic	0.45482	hypo-hypo
250	prostatic	0.45965	hypo-hypo
251	prostatic	0.46147	hypo-hypo
252	prostatic	0.46263	hypo-hypo
253	prostatic	0.46439	hypo-hypo
254	prostatic	0.46471	hypo-hypo
255	prostatic	0.46498	hypo-hypo
256	prostatic	0.46528	hypo-hypo
257	prostatic	0.46651	hypo-hypo
258	prostatic	0.46832	hypo-hypo
259	prostatic	0.47085	hypo-hypo
260	prostatic	0.4724	hypo-hypo
261	prostatic	0.47332	hypo-hypo
262	prostatic	0.47351	hypo-hypo
263	prostatic	0.4739	hypo-hypo
264	prostatic	0.47404	hypo-hypo
265	prostatic	0.47451	hypo-hypo
266	prostatic	0.47713	hypo-hypo
267	prostatic	0.47752	hypo-hypo
268	prostatic	0.4831	hypo-hypo
269	prostatic	0.48408	hypo-hypo
270	prostatic	0.48764	hypo-hypo
271	prostatic	0.48786	hypo-hypo
272	prostatic	0.48967	hypo-hypo
273	prostatic	0.49049	hypo-hypo
274	prostatic	0.49052	hypo-hypo
275	prostatic	0.49343	hypo-hypo
276	prostatic	0.495	hypo-hypo
277	prostatic	0.49557	hypo-hypo
278	prostatic	0.49793	hypo-hypo
279	prostatic	0.49869	hypo-hypo
280	prostatic	0.50025	hypo-hypo
281	prostatic	0.5005	hypo-hypo
282	prostatic	0.50101	hypo-hypo
283	prostatic	0.50117	hypo-hypo
284	prostatic	0.50203	hypo-hypo
285	prostatic	0.50213	hypo-hypo
286	prostatic	0.50348	hypo-hypo
287	prostatic	0.50815	hypo-hypo
288	prostatic	0.50938	hypo-hypo
289	prostatic	0.50995	hypo-hypo
290	prostatic	0.51213	hypo-hypo
291	prostatic	0.51284	hypo-hypo
292	prostatic	0.51304	hypo-hypo
293	prostatic	0.51465	hypo-hypo
294	prostatic	0.51597	hypo-hypo
295	prostatic	0.51818	hypo-hypo
296	prostatic	0.51888	hypo-hypo
297	prostatic	0.5206	hypo-hypo
298	prostatic	0.52111	hypo-hypo
299	prostatic	0.52205	hypo-hypo
300	prostatic	0.52264	hypo-hypo
301	prostatic	0.52845	hypo-hypo
302	prostatic	0.53135	hypo-hypo
303	prostatic	0.53499	hypo-hypo
304	prostatic	0.53601	hypo-hypo
305	prostatic	0.53644	hypo-hypo
306	prostatic	0.5382	hypo-hypo
307	prostatic	0.53854	hypo-hypo
308	prostatic	0.53948	hypo-hypo
309	prostatic	0.54016	hypo-hypo
310	prostatic	0.54119	hypo-hypo
311	prostatic	0.54457	hypo-hypo
312	prostatic	0.54575	hypo-hypo
313	prostatic	0.54672	hypo-hypo
314	prostatic	0.54772	hypo-hypo
315	prostatic	0.55024	hypo-hypo
316	prostatic	0.55406	hypo-hypo
317	prostatic	0.55468	hypo-hypo
318	prostatic	0.55681	hypo-hypo
319	prostatic	0.55689	hypo-hypo
320	prostatic	0.55944	hypo-hypo
321	prostatic	0.56144	hypo-hypo
322	prostatic	0.56226	hypo-hypo
323	prostatic	0.56256	hypo-hypo
324	prostatic	0.56479	hypo-hypo
325	prostatic	0.56533	hypo-hypo
326	prostatic	0.56622	hypo-hypo
327	prostatic	0.5693	hypo-hypo
328	prostatic	0.56946	hypo-hypo
329	prostatic	0.57397	hypo-hypo
330	prostatic	0.57897	hypo-hypo
331	prostatic	0.58505	hypo-hypo
332	prostatic	0.58766	hypo-hypo
333	prostatic	0.58942	hypo-hypo
334	prostatic	0.59091	hypo-hypo
335	prostatic	0.591	hypo-hypo
336	prostatic	0.59172	hypo-hypo
337	prostatic	0.59187	hypo-hypo
338	prostatic	0.59204	hypo-hypo
339	prostatic	0.59776	hypo-hypo
340	prostatic	0.5982	hypo-hypo
341	prostatic	0.60521	hypo-hypo
342	prostatic	0.60532	hypo-hypo
343	prostatic	0.60569	hypo-hypo
344	prostatic	0.60803	hypo-hypo
345	prostatic	0.61499	hypo-hypo
346	prostatic	0.61643	hypo-hypo
347	prostatic	0.6165	hypo-hypo
348	prostatic	0.61799	hypo-hypo
349	prostatic	0.6253	hypo-hypo
350	prostatic	0.63154	hypo-hypo
351	prostatic	0.63349	hypo-hypo
352	prostatic	0.63441	hypo-hypo
353	prostatic	0.63482	hypo-hypo
354	prostatic	0.63706	hypo-hypo
355	prostatic	0.63956	hypo-hypo
356	prostatic	0.64165	hypo-hypo
357	prostatic	0.64249	hypo-hypo
358	prostatic	0.64377	hypo-hypo
359	prostatic	0.64536	hypo-hypo
360	prostatic	0.64682	hypo-hypo
361	prostatic	0.64841	hypo-hypo
362	prostatic	0.64953	hypo-hypo
363	prostatic	0.65199	hypo-hypo
364	prostatic	0.65422	hypo-hypo
365	prostatic	0.66337	hypo-hypo
366	prostatic	0.66448	hypo-hypo
367	prostatic	0.66829	hypo-hypo
368	prostatic	0.67342	hypo-hypo
369	prostatic	0.67672	hypo-hypo
370	prostatic	0.6773	hypo-hypo
371	prostatic	0.68251	hypo-hypo
372	prostatic	0.68323	hypo-hypo
373	prostatic	0.68452	hypo-hypo
374	prostatic	0.68611	hypo-hypo
375	prostatic	0.68788	hypo-hypo
376	prostatic	0.68828	hypo-hypo
377	prostatic	0.69424	hypo-hypo
378	prostatic	0.69542	hypo-hypo
379	prostatic	0.69619	hypo-hypo
380	prostatic	0.69677	hypo-hypo
381	prostatic	0.69921	hypo-hypo
382	prostatic	0.69956	hypo-hypo
383	prostatic	0.7005	hypo-hypo
384	prostatic	0.70267	hypo-hypo
385	prostatic	0.70338	hypo-hypo
386	prostatic	0.7038	hypo-hypo
387	prostatic	0.70427	hypo-hypo
388	prostatic	0.70841	hypo-hypo
389	prostatic	0.70892	hypo-hypo
390	prostatic	0.70941	hypo-hypo
391	prostatic	0.71114	hypo-hypo
392	prostatic	0.71482	hypo-hypo
393	prostatic	0.71532	hypo-hypo
394	prostatic	0.71674	hypo-hypo
395	prostatic	0.71813	hypo-hypo
396	prostatic	0.71934	hypo-hypo
397	prostatic	0.7267	hypo-hypo
398	prostatic	0.73131	hypo-hypo
399	prostatic	0.73232	hypo-hypo
400	prostatic	0.74423	hypo-hypo
401	prostatic	0.74859	hypo-hypo
402	prostatic	0.75136	hypo-hypo
403	prostatic	0.7517	hypo-hypo
404	prostatic	0.75389	hypo-hypo
405	prostatic	0.75432	hypo-hypo
406	prostatic	0.75492	hypo-hypo
407	prostatic	0.75609	hypo-hypo
408	prostatic	0.75671	hypo-hypo
409	prostatic	0.75724	hypo-hypo
410	prostatic	0.75953	hypo-hypo
411	prostatic	0.76	hypo-hypo
412	prostatic	0.76975	hypo-hypo
413	prostatic	0.77146	hypo-hypo
414	prostatic	0.77463	hypo-hypo
415	prostatic	0.77718	hypo-hypo
416	prostatic	0.77875	hypo-hypo
417	prostatic	0.78212	hypo-hypo
418	prostatic	0.78391	hypo-hypo
419	prostatic	0.79669	hypo-hypo
420	prostatic	0.7978	hypo-hypo
421	prostatic	0.80508	hypo-hypo
422	prostatic	0.80653	hypo-hypo
423	prostatic	0.80807	hypo-hypo
424	prostatic	0.81109	hypo-hypo
425	prostatic	0.81192	hypo-hypo
426	prostatic	0.81451	hypo-hypo
427	prostatic	0.81529	hypo-hypo
428	prostatic	0.81628	hypo-hypo
429	prostatic	0.81815	hypo-hypo
430	prostatic	0.81885	hypo-hypo
431	prostatic	0.82162	hypo-hypo
432	prostatic	0.8228	hypo-hypo
433	prostatic	0.82322	hypo-hypo
434	prostatic	0.82496	hypo-hypo
435	prostatic	0.82548	hypo-hypo
436	prostatic	0.82567	hypo-hypo
437	prostatic	0.82657	hypo-hypo
438	prostatic	0.82768	hypo-hypo
439	prostatic	0.8282	hypo-hypo
440	prostatic	0.83018	hypo-hypo
441	prostatic	0.83032	hypo-hypo
442	prostatic	0.83071	hypo-hypo
443	prostatic	0.83411	hypo-hypo
444	prostatic	0.83419	hypo-hypo
445	prostatic	0.84501	hypo-hypo
446	prostatic	0.84527	hypo-hypo
447	prostatic	0.84865	hypo-hypo
448	prostatic	0.8489	hypo-hypo
449	prostatic	0.84997	hypo-hypo
450	prostatic	0.85387	hypo-hypo
451	prostatic	0.85696	hypo-hypo
452	prostatic	0.86147	hypo-hypo
453	prostatic	0.86301	hypo-hypo
454	prostatic	0.8685	hypo-hypo
455	prostatic	0.86981	hypo-hypo
456	prostatic	0.87435	hypo-hypo
457	prostatic	0.87534	hypo-hypo
458	prostatic	0.87801	hypo-hypo
459	prostatic	0.87896	hypo-hypo
460	prostatic	0.87913	hypo-hypo
461	prostatic	0.88012	hypo-hypo
462	prostatic	0.88096	hypo-hypo
463	prostatic	0.88112	hypo-hypo
464	prostatic	0.88196	hypo-hypo
465	prostatic	0.88309	hypo-hypo
466	prostatic	0.88568	hypo-hypo
467	prostatic	0.88972	hypo-hypo
468	prostatic	0.89064	hypo-hypo
469	prostatic	0.89758	hypo-hypo
470	prostatic	0.89877	hypo-hypo
471	prostatic	0.89966	hypo-hypo
472	prostatic	0.90229	hypo-hypo
473	prostatic	0.90294	hypo-hypo
474	prostatic	0.90429	hypo-hypo
475	prostatic	0.90595	hypo-hypo
476	prostatic	0.92467	hypo-hypo
477	prostatic	0.92937	hypo-hypo
478	prostatic	0.93061	hypo-hypo
479	prostatic	0.9313	hypo-hypo
480	prostatic	0.93221	hypo-hypo
481	prostatic	0.93267	hypo-hypo
482	prostatic	0.93604	hypo-hypo
483	prostatic	0.93627	hypo-hypo
484	prostatic	0.94074	hypo-hypo
485	prostatic	0.94131	hypo-hypo
486	prostatic	0.94751	hypo-hypo
487	prostatic	0.95109	hypo-hypo
488	prostatic	0.95207	hypo-hypo
489	prostatic	0.95484	hypo-hypo
490	prostatic	0.95539	hypo-hypo
491	prostatic	0.95613	hypo-hypo
492	prostatic	0.95867	hypo-hypo
493	prostatic	0.95954	hypo-hypo
494	prostatic	0.96437	hypo-hypo
495	prostatic	0.965	hypo-hypo
496	prostatic	0.96622	hypo-hypo
497	prostatic	0.96686	hypo-hypo
498	prostatic	0.967	hypo-hypo
499	prostatic	0.96832	hypo-hypo
500	prostatic	0.96909	hypo-hypo
501	prostatic	0.97174	hypo-hypo
502	prostatic	0.97847	hypo-hypo
503	prostatic	0.97955	hypo-hypo
504	prostatic	0.986	hypo-hypo
505	prostatic	0.9911	hypo-hypo
506	prostatic	0.99598	hypo-hypo
507	prostatic	0.99819	hypo-hypo
508	prostatic	0.00193	hyper-hyper
509	prostatic	0.00284	hyper-hyper
510	prostatic	0.00338	hyper-hyper
511	prostatic	0.00515	hyper-hyper
512	prostatic	0.00634	hyper-hyper
513	prostatic	0.0066	hyper-hyper
514	prostatic	0.00696	hyper-hyper
515	prostatic	0.00921	hyper-hyper
516	prostatic	0.01041	hyper-hyper
517	prostatic	0.01286	hyper-hyper
518	prostatic	0.01295	hyper-hyper
519	prostatic	0.01349	hyper-hyper
520	prostatic	0.01943	hyper-hyper
521	prostatic	0.02035	hyper-hyper
522	prostatic	0.02199	hyper-hyper
523	prostatic	0.02253	hyper-hyper
524	prostatic	0.02347	hyper-hyper
525	prostatic	0.02499	hyper-hyper
526	prostatic	0.02499	hyper-hyper
527	prostatic	0.02528	hyper-hyper
528	prostatic	0.02756	hyper-hyper
529	prostatic	0.03543	hyper-hyper
530	prostatic	0.03599	hyper-hyper
531	prostatic	0.03749	hyper-hyper
532	prostatic	0.03876	hyper-hyper
533	prostatic	0.04372	hyper-hyper
534	prostatic	0.04386	hyper-hyper
535	prostatic	0.04394	hyper-hyper
536	prostatic	0.04776	hyper-hyper
537	prostatic	0.04782	hyper-hyper
538	prostatic	0.04917	hyper-hyper
539	prostatic	0.04991	hyper-hyper
540	prostatic	0.06719	hyper-hyper
541	prostatic	0.07393	hyper-hyper
542	prostatic	0.0742	hyper-hyper
543	prostatic	0.07556	hyper-hyper
544	prostatic	0.0823	hyper-hyper
545	prostatic	0.08293	hyper-hyper
546	prostatic	0.0905	hyper-hyper
547	prostatic	0.0944	hyper-hyper
548	prostatic	0.09775	hyper-hyper
549	prostatic	0.09842	hyper-hyper
550	prostatic	0.09959	hyper-hyper
551	prostatic	0.10075	hyper-hyper
552	prostatic	0.11047	hyper-hyper
553	prostatic	0.11368	hyper-hyper
554	prostatic	0.12706	hyper-hyper
555	prostatic	0.12856	hyper-hyper
556	prostatic	0.13453	hyper-hyper
557	prostatic	0.13967	hyper-hyper
558	prostatic	0.14501	hyper-hyper
559	prostatic	0.1459	hyper-hyper
560	prostatic	0.14774	hyper-hyper
561	prostatic	0.15705	hyper-hyper
562	prostatic	0.15779	hyper-hyper
563	prostatic	0.16202	hyper-hyper
564	prostatic	0.16684	hyper-hyper
565	prostatic	0.16779	hyper-hyper
566	prostatic	0.16797	hyper-hyper
567	prostatic	0.17953	hyper-hyper
568	prostatic	0.18018	hyper-hyper
569	prostatic	0.18551	hyper-hyper
570	prostatic	0.19101	hyper-hyper
571	prostatic	0.19498	hyper-hyper
572	prostatic	0.19946	hyper-hyper
573	prostatic	0.20791	hyper-hyper
574	prostatic	0.21295	hyper-hyper
575	prostatic	0.24136	hyper-hyper
576	prostatic	0.25029	hyper-hyper
577	prostatic	0.26456	hyper-hyper
578	prostatic	0.27524	hyper-hyper
579	prostatic	0.28507	hyper-hyper
580	prostatic	0.29192	hyper-hyper
581	prostatic	0.29647	hyper-hyper
582	prostatic	0.31301	hyper-hyper
583	prostatic	0.35537	hyper-hyper
584	prostatic	0.36245	hyper-hyper
585	prostatic	0.37973	hyper-hyper
586	prostatic	0.39673	hyper-hyper
587	prostatic	0.40994	hyper-hyper
588	prostatic	0.43038	hyper-hyper
589	prostatic	0.46514	hyper-hyper
590	prostatic	0.4784	hyper-hyper
591	prostatic	0.48232	hyper-hyper
592	prostatic	0.5444	hyper-hyper
593	prostatic	0.57183	hyper-hyper
594	prostatic	0.57193	hyper-hyper
595	prostatic	0.573	hyper-hyper
596	prostatic	0.57833	hyper-hyper
597	prostatic	0.62136	hyper-hyper
598	prostatic	0.63567	hyper-hyper
599	prostatic	0.6589	hyper-hyper
600	prostatic	0.69782	hyper-hyper
601	prostatic	0.82425	hyper-hyper
602	prostatic	0.82918	hyper-hyper
603	prostatic	0.83828	hyper-hyper
604	prostatic	0.84028	hyper-hyper
605	prostatic	0.85563	hyper-hyper
606	prostatic	0.86181	hyper-hyper
607	prostatic	0.86297	hyper-hyper
608	prostatic	0.86455	hyper-hyper
609	prostatic	0.8875	hyper-hyper
610	prostatic	0.95716	hyper-hyper
611	prostatic	0.9622	hyper-hyper
612	prostatic	0.98953	hyper-hyper
613	prostatic	0.99874	hyper-hyper
614	prostatic	0.00038	hypo-hyper
615	prostatic	0.00164	hypo-hyper
616	prostatic	0.00526	hypo-hyper
617	prostatic	0.007	hypo-hyper
618	prostatic	0.00789	hypo-hyper
619	prostatic	0.01071	hypo-hyper
620	prostatic	0.01144	hypo-hyper
621	prostatic	0.01145	hypo-hyper
622	prostatic	0.01168	hypo-hyper
623	prostatic	0.01222	hypo-hyper
624	prostatic	0.0123	hypo-hyper
625	prostatic	0.01251	hypo-hyper
626	prostatic	0.0126	hypo-hyper
627	prostatic	0.01334	hypo-hyper
628	prostatic	0.01345	hypo-hyper
629	prostatic	0.01368	hypo-hyper
630	prostatic	0.01379	hypo-hyper
631	prostatic	0.0147	hypo-hyper
632	prostatic	0.01643	hypo-hyper
633	prostatic	0.0184	hypo-hyper
634	prostatic	0.01843	hypo-hyper
635	prostatic	0.0194	hypo-hyper
636	prostatic	0.02063	hypo-hyper
637	prostatic	0.021	hypo-hyper
638	prostatic	0.02104	hypo-hyper
639	prostatic	0.02297	hypo-hyper
640	prostatic	0.02413	hypo-hyper
641	prostatic	0.02506	hypo-hyper
642	prostatic	0.02582	hypo-hyper
643	prostatic	0.02606	hypo-hyper
644	prostatic	0.02779	hypo-hyper
645	prostatic	0.02835	hypo-hyper
646	prostatic	0.02913	hypo-hyper
647	prostatic	0.02945	hypo-hyper
648	prostatic	0.03033	hypo-hyper
649	prostatic	0.03056	hypo-hyper
650	prostatic	0.03116	hypo-hyper
651	prostatic	0.0346	hypo-hyper
652	prostatic	0.03508	hypo-hyper
653	prostatic	0.03845	hypo-hyper
654	prostatic	0.03937	hypo-hyper
655	prostatic	0.04291	hypo-hyper
656	prostatic	0.04551	hypo-hyper
657	prostatic	0.0491	hypo-hyper
658	prostatic	0.05286	hypo-hyper
659	prostatic	0.05293	hypo-hyper
660	prostatic	0.05316	hypo-hyper
661	prostatic	0.05664	hypo-hyper
662	prostatic	0.05954	hypo-hyper
663	prostatic	0.0596	hypo-hyper
664	prostatic	0.06089	hypo-hyper
665	prostatic	0.06291	hypo-hyper
666	prostatic	0.06551	hypo-hyper
667	prostatic	0.06553	hypo-hyper
668	prostatic	0.06808	hypo-hyper
669	prostatic	0.06853	hypo-hyper
670	prostatic	0.06879	hypo-hyper
671	prostatic	0.06911	hypo-hyper
672	prostatic	0.07189	hypo-hyper
673	prostatic	0.07386	hypo-hyper
674	prostatic	0.07553	hypo-hyper
675	prostatic	0.07562	hypo-hyper
676	prostatic	0.07699	hypo-hyper
677	prostatic	0.07902	hypo-hyper
678	prostatic	0.08045	hypo-hyper
679	prostatic	0.08436	hypo-hyper
680	prostatic	0.08781	hypo-hyper
681	prostatic	0.08862	hypo-hyper
682	prostatic	0.09251	hypo-hyper
683	prostatic	0.09338	hypo-hyper
684	prostatic	0.09962	hypo-hyper
685	prostatic	0.10572	hypo-hyper
686	prostatic	0.10931	hypo-hyper
687	prostatic	0.11473	hypo-hyper
688	prostatic	0.12055	hypo-hyper
689	prostatic	0.12061	hypo-hyper
690	prostatic	0.12722	hypo-hyper
691	prostatic	0.13844	hypo-hyper
692	prostatic	0.14061	hypo-hyper
693	prostatic	0.15175	hypo-hyper
694	prostatic	0.15631	hypo-hyper
695	prostatic	0.16836	hypo-hyper
696	prostatic	0.17858	hypo-hyper
697	prostatic	0.18132	hypo-hyper
698	prostatic	0.19023	hypo-hyper
699	prostatic	0.19242	hypo-hyper
700	prostatic	0.19872	hypo-hyper
701	prostatic	0.21468	hypo-hyper
702	prostatic	0.21505	hypo-hyper
703	prostatic	0.21786	hypo-hyper
704	prostatic	0.21816	hypo-hyper
705	prostatic	0.22584	hypo-hyper
706	prostatic	0.22613	hypo-hyper
707	prostatic	0.25506	hypo-hyper
708	prostatic	0.25839	hypo-hyper
709	prostatic	0.32681	hypo-hyper
710	prostatic	0.33192	hypo-hyper
711	prostatic	0.33409	hypo-hyper
712	prostatic	0.34207	hypo-hyper
713	prostatic	0.36493	hypo-hyper
714	prostatic	0.36577	hypo-hyper
715	prostatic	0.4205	hypo-hyper
716	prostatic	0.43034	hypo-hyper
717	prostatic	0.48929	hypo-hyper
718	prostatic	0.51475	hypo-hyper
719	prostatic	0.54534	hypo-hyper
720	prostatic	0.59496	hypo-hyper
721	prostatic	0.59596	hypo-hyper
722	prostatic	0.61353	hypo-hyper
723	prostatic	0.67188	hypo-hyper
724	prostatic	0.71391	hypo-hyper
725	prostatic	0.72081	hypo-hyper
726	prostatic	0.7252	hypo-hyper
727	prostatic	0.77061	hypo-hyper
728	prostatic	0.86354	hypo-hyper
729	prostatic	0.8706	hypo-hyper
730	prostatic	0.87389	hypo-hyper
731	prostatic	0.91366	hypo-hyper
732	prostatic	0.02347	hyper-hypo
733	prostatic	0.03937	hyper-hypo
734	prostatic	0.04345	hyper-hypo
735	prostatic	0.08288	hyper-hypo
736	prostatic	0.08339	hyper-hypo
737	prostatic	0.10157	hyper-hypo
738	prostatic	0.11371	hyper-hypo
739	prostatic	0.11603	hyper-hypo
740	prostatic	0.12321	hyper-hypo
741	prostatic	0.12785	hyper-hypo
742	prostatic	0.13761	hyper-hypo
743	prostatic	0.13938	hyper-hypo
744	prostatic	0.14675	hyper-hypo
745	prostatic	0.15619	hyper-hypo
746	prostatic	0.20189	hyper-hypo
747	prostatic	0.21208	hyper-hypo
748	prostatic	0.22751	hyper-hypo
749	prostatic	0.22974	hyper-hypo
750	prostatic	0.2388	hyper-hypo
751	prostatic	0.24644	hyper-hypo
752	prostatic	0.24802	hyper-hypo
753	prostatic	0.25298	hyper-hypo
754	prostatic	0.27007	hyper-hypo
755	prostatic	0.30053	hyper-hypo
756	prostatic	0.34038	hyper-hypo
757	prostatic	0.34334	hyper-hypo
758	prostatic	0.35117	hyper-hypo
759	prostatic	0.35334	hyper-hypo
760	prostatic	0.35521	hyper-hypo
761	prostatic	0.35974	hyper-hypo
762	prostatic	0.36655	hyper-hypo
763	prostatic	0.38441	hyper-hypo
764	prostatic	0.40116	hyper-hypo
765	prostatic	0.41323	hyper-hypo
766	prostatic	0.44114	hyper-hypo
767	prostatic	0.4445	hyper-hypo
768	prostatic	0.44579	hyper-hypo
769	prostatic	0.45135	hyper-hypo
770	prostatic	0.45345	hyper-hypo
771	prostatic	0.47508	hyper-hypo
772	prostatic	0.49102	hyper-hypo
773	prostatic	0.49288	hyper-hypo
774	prostatic	0.49296	hyper-hypo
775	prostatic	0.49405	hyper-hypo
776	prostatic	0.49411	hyper-hypo
777	prostatic	0.49568	hyper-hypo
778	prostatic	0.49746	hyper-hypo
779	prostatic	0.50114	hyper-hypo
780	prostatic	0.50226	hyper-hypo
781	prostatic	0.50276	hyper-hypo
782	prostatic	0.50438	hyper-hypo
783	prostatic	0.52655	hyper-hypo
784	prostatic	0.53008	hyper-hypo
785	prostatic	0.55176	hyper-hypo
786	prostatic	0.5639	hyper-hypo
787	prostatic	0.56658	hyper-hypo
788	prostatic	0.57126	hyper-hypo
789	prostatic	0.57754	hyper-hypo
790	prostatic	0.58095	hyper-hypo
791	prostatic	0.59291	hyper-hypo
792	prostatic	0.59495	hyper-hypo
793	prostatic	0.59993	hyper-hypo
794	prostatic	0.6007	hyper-hypo
795	prostatic	0.60661	hyper-hypo
796	prostatic	0.61738	hyper-hypo
797	prostatic	0.62547	hyper-hypo
798	prostatic	0.62978	hyper-hypo
799	prostatic	0.63048	hyper-hypo
800	prostatic	0.6312	hyper-hypo
801	prostatic	0.63174	hyper-hypo
802	prostatic	0.63739	hyper-hypo
803	prostatic	0.64524	hyper-hypo
804	prostatic	0.6485	hyper-hypo
805	prostatic	0.65107	hyper-hypo
806	prostatic	0.65627	hyper-hypo
807	prostatic	0.65656	hyper-hypo
808	prostatic	0.66114	hyper-hypo
809	prostatic	0.66538	hyper-hypo
810	prostatic	0.66715	hyper-hypo
811	prostatic	0.66926	hyper-hypo
812	prostatic	0.67171	hyper-hypo
813	prostatic	0.68192	hyper-hypo
814	prostatic	0.68324	hyper-hypo
815	prostatic	0.68438	hyper-hypo
816	prostatic	0.69853	hyper-hypo
817	prostatic	0.70482	hyper-hypo
818	prostatic	0.7096	hyper-hypo
819	prostatic	0.71701	hyper-hypo
820	prostatic	0.7218	hyper-hypo
821	prostatic	0.72425	hyper-hypo
822	prostatic	0.73036	hyper-hypo
823	prostatic	0.73439	hyper-hypo
824	prostatic	0.73444	hyper-hypo
825	prostatic	0.73573	hyper-hypo
826	prostatic	0.74366	hyper-hypo
827	prostatic	0.74541	hyper-hypo
828	prostatic	0.75393	hyper-hypo
829	prostatic	0.76266	hyper-hypo
830	prostatic	0.76607	hyper-hypo
831	prostatic	0.77018	hyper-hypo
832	prostatic	0.77865	hyper-hypo
833	prostatic	0.77961	hyper-hypo
834	prostatic	0.78016	hyper-hypo
835	prostatic	0.78563	hyper-hypo
836	prostatic	0.78961	hyper-hypo
837	prostatic	0.796	hyper-hypo
838	prostatic	0.79884	hyper-hypo
839	prostatic	0.80229	hyper-hypo
840	prostatic	0.80762	hyper-hypo
841	prostatic	0.82168	hyper-hypo
842	prostatic	0.82304	hyper-hypo
843	prostatic	0.82358	hyper-hypo
844	prostatic	0.82573	hyper-hypo
845	prostatic	0.82884	hyper-hypo
846	prostatic	0.82944	hyper-hypo
847	prostatic	0.83219	hyper-hypo
848	prostatic	0.83772	hyper-hypo
849	prostatic	0.86477	hyper-hypo
850	prostatic	0.86553	hyper-hypo
851	prostatic	0.87526	hyper-hypo
852	prostatic	0.87952	hyper-hypo
853	prostatic	0.8805	hyper-hypo
854	prostatic	0.88375	hyper-hypo
855	prostatic	0.88784	hyper-hypo
856	prostatic	0.89866	hyper-hypo
857	prostatic	0.90016	hyper-hypo
858	prostatic	0.90298	hyper-hypo
859	prostatic	0.91764	hyper-hypo
860	prostatic	0.92282	hyper-hypo
861	prostatic	0.93221	hyper-hypo
862	prostatic	0.93289	hyper-hypo
863	prostatic	0.93642	hyper-hypo
864	prostatic	0.93707	hyper-hypo
865	prostatic	0.94398	hyper-hypo
866	prostatic	0.94473	hyper-hypo
867	prostatic	0.94751	hyper-hypo
868	prostatic	0.94803	hyper-hypo
869	prostatic	0.9484	hyper-hypo
870	prostatic	0.94938	hyper-hypo
871	prostatic	0.95533	hyper-hypo
872	prostatic	0.96116	hyper-hypo
873	prostatic	0.96797	hyper-hypo
874	prostatic	0.97132	hyper-hypo
875	prostatic	0.97232	hyper-hypo
876	prostatic	0.97255	hyper-hypo
877	prostatic	0.97965	hyper-hypo
878	prostatic	0.97981	hyper-hypo
879	prostatic	0.98015	hyper-hypo
880	prostatic	0.98406	hyper-hypo
881	prostatic	0.98443	hyper-hypo
882	prostatic	0.98632	hyper-hypo
883	prostatic	0.9916	hyper-hypo
884	prostatic	0.99269	hyper-hypo
885	prostatic	0.00026	hypo-similar
886	prostatic	0.00059	hypo-similar
887	prostatic	0.00087	hypo-similar
888	prostatic	0.00217	hypo-similar
889	prostatic	0.00248	hypo-similar
890	prostatic	0.00298	hypo-similar
891	prostatic	0.00381	hypo-similar
892	prostatic	0.00451	hypo-similar
893	prostatic	0.00584	hypo-similar
894	prostatic	0.00605	hypo-similar
895	prostatic	0.00742	hypo-similar
896	prostatic	0.00943	hypo-similar
897	prostatic	0.00981	hypo-similar
898	prostatic	0.01156	hypo-similar
899	prostatic	0.0124	hypo-similar
900	prostatic	0.01305	hypo-similar
901	prostatic	0.01812	hypo-similar
902	prostatic	0.01878	hypo-similar
903	prostatic	0.01883	hypo-similar
904	prostatic	0.02066	hypo-similar
905	prostatic	0.02136	hypo-similar
906	prostatic	0.02227	hypo-similar
907	prostatic	0.02228	hypo-similar
908	prostatic	0.0225	hypo-similar
909	prostatic	0.02417	hypo-similar
910	prostatic	0.02449	hypo-similar
911	prostatic	0.02503	hypo-similar
912	prostatic	0.02547	hypo-similar
913	prostatic	0.02555	hypo-similar
914	prostatic	0.02593	hypo-similar
915	prostatic	0.02935	hypo-similar
916	prostatic	0.03003	hypo-similar
917	prostatic	0.03645	hypo-similar
918	prostatic	0.03756	hypo-similar
919	prostatic	0.03923	hypo-similar
920	prostatic	0.03936	hypo-similar
921	prostatic	0.04236	hypo-similar
922	prostatic	0.04604	hypo-similar
923	prostatic	0.04634	hypo-similar
924	prostatic	0.04997	hypo-similar
925	prostatic	0.05304	hypo-similar
926	prostatic	0.05419	hypo-similar
927	prostatic	0.05428	hypo-similar
928	prostatic	0.06917	hypo-similar
929	prostatic	0.0692	hypo-similar
930	prostatic	0.07013	hypo-similar
931	prostatic	0.07306	hypo-similar
932	prostatic	0.07402	hypo-similar
933	prostatic	0.07567	hypo-similar
934	prostatic	0.07931	hypo-similar
935	prostatic	0.07987	hypo-similar
936	prostatic	0.08282	hypo-similar
937	prostatic	0.08597	hypo-similar
938	prostatic	0.08647	hypo-similar
939	prostatic	0.08819	hypo-similar
940	prostatic	0.09526	hypo-similar
941	prostatic	0.09913	hypo-similar
942	prostatic	0.10178	hypo-similar
943	prostatic	0.10655	hypo-similar
944	prostatic	0.11112	hypo-similar
945	prostatic	0.11553	hypo-similar
946	prostatic	0.11789	hypo-similar
947	prostatic	0.12464	hypo-similar
948	prostatic	0.12558	hypo-similar
949	prostatic	0.12856	hypo-similar
950	prostatic	0.13186	hypo-similar
951	prostatic	0.13271	hypo-similar
952	prostatic	0.1345	hypo-similar
953	prostatic	0.13453	hypo-similar
954	prostatic	0.13761	hypo-similar
955	prostatic	0.14123	hypo-similar
956	prostatic	0.14154	hypo-similar
957	prostatic	0.1431	hypo-similar
958	prostatic	0.14481	hypo-similar
959	prostatic	0.15208	hypo-similar
960	prostatic	0.15384	hypo-similar
961	prostatic	0.15702	hypo-similar
962	prostatic	0.16147	hypo-similar
963	prostatic	0.1631	hypo-similar
964	prostatic	0.1734	hypo-similar
965	prostatic	0.17494	hypo-similar
966	prostatic	0.17697	hypo-similar
967	prostatic	0.18159	hypo-similar
968	prostatic	0.18538	hypo-similar
969	prostatic	0.18696	hypo-similar
970	prostatic	0.18886	hypo-similar
971	prostatic	0.19124	hypo-similar
972	prostatic	0.19702	hypo-similar
973	prostatic	0.20032	hypo-similar
974	prostatic	0.20129	hypo-similar
975	prostatic	0.20466	hypo-similar
976	prostatic	0.20618	hypo-similar
977	prostatic	0.20901	hypo-similar
978	prostatic	0.21084	hypo-similar
979	prostatic	0.2144	hypo-similar
980	prostatic	0.22247	hypo-similar
981	prostatic	0.23687	hypo-similar
982	prostatic	0.26422	hypo-similar
983	prostatic	0.28743	hypo-similar
984	prostatic	0.2942	hypo-similar
985	prostatic	0.29579	hypo-similar
986	prostatic	0.29736	hypo-similar
987	prostatic	0.30261	hypo-similar
988	prostatic	0.30405	hypo-similar
989	prostatic	0.32024	hypo-similar
990	prostatic	0.32665	hypo-similar
991	prostatic	0.33222	hypo-similar
992	prostatic	0.34238	hypo-similar
993	prostatic	0.34698	hypo-similar
994	prostatic	0.36652	hypo-similar
995	prostatic	0.36663	hypo-similar
996	prostatic	0.37683	hypo-similar
997	prostatic	0.37937	hypo-similar
998	prostatic	0.38059	hypo-similar
999	prostatic	0.38191	hypo-similar
1000	prostatic	0.38399	hypo-similar
1001	prostatic	0.38434	hypo-similar
1002	prostatic	0.38504	hypo-similar
1003	prostatic	0.39424	hypo-similar
1004	prostatic	0.39646	hypo-similar
1005	prostatic	0.39756	hypo-similar
1006	prostatic	0.4145	hypo-similar
1007	prostatic	0.415	hypo-similar
1008	prostatic	0.43079	hypo-similar
1009	prostatic	0.43386	hypo-similar
1010	prostatic	0.44461	hypo-similar
1011	prostatic	0.4518	hypo-similar
1012	prostatic	0.45867	hypo-similar
1013	prostatic	0.46949	hypo-similar
1014	prostatic	0.46985	hypo-similar
1015	prostatic	0.48569	hypo-similar
1016	prostatic	0.48949	hypo-similar
1017	prostatic	0.48957	hypo-similar
1018	prostatic	0.49307	hypo-similar
1019	prostatic	0.50539	hypo-similar
1020	prostatic	0.5154	hypo-similar
1021	prostatic	0.51933	hypo-similar
1022	prostatic	0.53144	hypo-similar
1023	prostatic	0.54619	hypo-similar
1024	prostatic	0.56046	hypo-similar
1025	prostatic	0.56367	hypo-similar
1026	prostatic	0.56539	hypo-similar
1027	prostatic	0.57349	hypo-similar
1028	prostatic	0.57391	hypo-similar
1029	prostatic	0.57643	hypo-similar
1030	prostatic	0.58459	hypo-similar
1031	prostatic	0.58965	hypo-similar
1032	prostatic	0.59401	hypo-similar
1033	prostatic	0.59602	hypo-similar
1034	prostatic	0.5972	hypo-similar
1035	prostatic	0.60183	hypo-similar
1036	prostatic	0.60219	hypo-similar
1037	prostatic	0.60938	hypo-similar
1038	prostatic	0.61132	hypo-similar
1039	prostatic	0.61823	hypo-similar
1040	prostatic	0.62018	hypo-similar
1041	prostatic	0.64462	hypo-similar
1042	prostatic	0.66586	hypo-similar
1043	prostatic	0.681	hypo-similar
1044	prostatic	0.6937	hypo-similar
1045	prostatic	0.70118	hypo-similar
1046	prostatic	0.70277	hypo-similar
1047	prostatic	0.70553	hypo-similar
1048	prostatic	0.71258	hypo-similar
1049	prostatic	0.72115	hypo-similar
1050	prostatic	0.72644	hypo-similar
1051	prostatic	0.73482	hypo-similar
1052	prostatic	0.74323	hypo-similar
1053	prostatic	0.76011	hypo-similar
1054	prostatic	0.7657	hypo-similar
1055	prostatic	0.77115	hypo-similar
1056	prostatic	0.78154	hypo-similar
1057	prostatic	0.78364	hypo-similar
1058	prostatic	0.78697	hypo-similar
1059	prostatic	0.79887	hypo-similar
1060	prostatic	0.80359	hypo-similar
1061	prostatic	0.8136	hypo-similar
1062	prostatic	0.81861	hypo-similar
1063	prostatic	0.83601	hypo-similar
1064	prostatic	0.86384	hypo-similar
1065	prostatic	0.86415	hypo-similar
1066	prostatic	0.86952	hypo-similar
1067	prostatic	0.87523	hypo-similar
1068	prostatic	0.88404	hypo-similar
1069	prostatic	0.89446	hypo-similar
1070	prostatic	0.90299	hypo-similar
1071	prostatic	0.90853	hypo-similar
1072	prostatic	0.91058	hypo-similar
1073	prostatic	0.91262	hypo-similar
1074	prostatic	0.94081	hypo-similar
1075	prostatic	0.94995	hypo-similar
1076	prostatic	0.96173	hypo-similar
1077	prostatic	0.97457	hypo-similar
1078	prostatic	0.9746	hypo-similar
1079	prostatic	0.97507	hypo-similar
1080	prostatic	0.97996	hypo-similar
1081	prostatic	0.99752	hypo-similar
1082	prostatic	0.00039	hyper-similar
1083	prostatic	0.00161	hyper-similar
1084	prostatic	0.00404	hyper-similar
1085	prostatic	0.00566	hyper-similar
1086	prostatic	0.00573	hyper-similar
1087	prostatic	0.00727	hyper-similar
1088	prostatic	0.00735	hyper-similar
1089	prostatic	0.00769	hyper-similar
1090	prostatic	0.00931	hyper-similar
1091	prostatic	0.01487	hyper-similar
1092	prostatic	0.01703	hyper-similar
1093	prostatic	0.02019	hyper-similar
1094	prostatic	0.02576	hyper-similar
1095	prostatic	0.02821	hyper-similar
1096	prostatic	0.03018	hyper-similar
1097	prostatic	0.03411	hyper-similar
1098	prostatic	0.03764	hyper-similar
1099	prostatic	0.03903	hyper-similar
1100	prostatic	0.04053	hyper-similar
1101	prostatic	0.04089	hyper-similar
1102	prostatic	0.04629	hyper-similar
1103	prostatic	0.05215	hyper-similar
1104	prostatic	0.05582	hyper-similar
1105	prostatic	0.05709	hyper-similar
1106	prostatic	0.05762	hyper-similar
1107	prostatic	0.06023	hyper-similar
1108	prostatic	0.06313	hyper-similar
1109	prostatic	0.06783	hyper-similar
1110	prostatic	0.07132	hyper-similar
1111	prostatic	0.08296	hyper-similar
1112	prostatic	0.08408	hyper-similar
1113	prostatic	0.08907	hyper-similar
1114	prostatic	0.09223	hyper-similar
1115	prostatic	0.09369	hyper-similar
1116	prostatic	0.09921	hyper-similar
1117	prostatic	0.13497	hyper-similar
1118	prostatic	0.17244	hyper-similar
1119	prostatic	0.18236	hyper-similar
1120	prostatic	0.18725	hyper-similar
1121	prostatic	0.19262	hyper-similar
1122	prostatic	0.19556	hyper-similar
1123	prostatic	0.2092	hyper-similar
1124	prostatic	0.21025	hyper-similar
1125	prostatic	0.2354	hyper-similar
1126	prostatic	0.24759	hyper-similar
1127	prostatic	0.26687	hyper-similar
1128	prostatic	0.2681	hyper-similar
1129	prostatic	0.27987	hyper-similar
1130	prostatic	0.29141	hyper-similar
1131	prostatic	0.30831	hyper-similar
1132	prostatic	0.33883	hyper-similar
1133	prostatic	0.35665	hyper-similar
1134	prostatic	0.38422	hyper-similar
1135	prostatic	0.41202	hyper-similar
1136	prostatic	0.41416	hyper-similar
1137	prostatic	0.52418	hyper-similar
1138	prostatic	0.53617	hyper-similar
1139	prostatic	0.54447	hyper-similar
1140	prostatic	0.55013	hyper-similar
1141	prostatic	0.55606	hyper-similar
1142	prostatic	0.57431	hyper-similar
1143	prostatic	0.58316	hyper-similar
1144	prostatic	0.65398	hyper-similar
1145	prostatic	0.65724	hyper-similar
1146	prostatic	0.67046	hyper-similar
1147	prostatic	0.6742	hyper-similar
1148	prostatic	0.75424	hyper-similar
1149	prostatic	0.75854	hyper-similar
1150	prostatic	0.76923	hyper-similar
1151	prostatic	0.77065	hyper-similar
1152	prostatic	0.82579	hyper-similar
1153	prostatic	0.84506	hyper-similar
1154	prostatic	0.96654	hyper-similar
1155	prostatic	0.98032	hyper-similar
1156	prostatic	0.00041	hypo-normal
1157	prostatic	0.00052	hypo-normal
1158	prostatic	0.00133	hypo-normal
1159	prostatic	0.0015	hypo-normal
1160	prostatic	0.00284	hypo-normal
1161	prostatic	0.00323	hypo-normal
1162	prostatic	0.00323	hypo-normal
1163	prostatic	0.00391	hypo-normal
1164	prostatic	0.0055	hypo-normal
1165	prostatic	0.00611	hypo-normal
1166	prostatic	0.02103	hypo-normal
1167	prostatic	0.02519	hypo-normal
1168	prostatic	0.02593	hypo-normal
1169	prostatic	0.03171	hypo-normal
1170	prostatic	0.03737	hypo-normal
1171	prostatic	0.03979	hypo-normal
1172	prostatic	0.04236	hypo-normal
1173	prostatic	0.04974	hypo-normal
1174	prostatic	0.05013	hypo-normal
1175	prostatic	0.05038	hypo-normal
1176	prostatic	0.053	hypo-normal
1177	prostatic	0.05304	hypo-normal
1178	prostatic	0.0538	hypo-normal
1179	prostatic	0.05771	hypo-normal
1180	prostatic	0.06108	hypo-normal
1181	prostatic	0.06591	hypo-normal
1182	prostatic	0.06636	hypo-normal
1183	prostatic	0.06685	hypo-normal
1184	prostatic	0.07351	hypo-normal
1185	prostatic	0.07395	hypo-normal
1186	prostatic	0.08466	hypo-normal
1187	prostatic	0.0902	hypo-normal
1188	prostatic	0.09178	hypo-normal
1189	prostatic	0.09378	hypo-normal
1190	prostatic	0.09477	hypo-normal
1191	prostatic	0.09564	hypo-normal
1192	prostatic	0.09935	hypo-normal
1193	prostatic	0.10113	hypo-normal
1194	prostatic	0.10364	hypo-normal
1195	prostatic	0.10518	hypo-normal
1196	prostatic	0.10688	hypo-normal
1197	prostatic	0.10738	hypo-normal
1198	prostatic	0.10853	hypo-normal
1199	prostatic	0.11036	hypo-normal
1200	prostatic	0.11636	hypo-normal
1201	prostatic	0.11863	hypo-normal
1202	prostatic	0.12006	hypo-normal
1203	prostatic	0.12017	hypo-normal
1204	prostatic	0.12456	hypo-normal
1205	prostatic	0.12575	hypo-normal
1206	prostatic	0.13143	hypo-normal
1207	prostatic	0.13409	hypo-normal
1208	prostatic	0.13453	hypo-normal
1209	prostatic	0.13612	hypo-normal
1210	prostatic	0.13819	hypo-normal
1211	prostatic	0.14102	hypo-normal
1212	prostatic	0.14154	hypo-normal
1213	prostatic	0.14171	hypo-normal
1214	prostatic	0.14482	hypo-normal
1215	prostatic	0.1452	hypo-normal
1216	prostatic	0.14619	hypo-normal
1217	prostatic	0.148	hypo-normal
1218	prostatic	0.15115	hypo-normal
1219	prostatic	0.15153	hypo-normal
1220	prostatic	0.15321	hypo-normal
1221	prostatic	0.16568	hypo-normal
1222	prostatic	0.16855	hypo-normal
1223	prostatic	0.17245	hypo-normal
1224	prostatic	0.1734	hypo-normal
1225	prostatic	0.18304	hypo-normal
1226	prostatic	0.18882	hypo-normal
1227	prostatic	0.18978	hypo-normal
1228	prostatic	0.19301	hypo-normal
1229	prostatic	0.19649	hypo-normal
1230	prostatic	0.19817	hypo-normal
1231	prostatic	0.19924	hypo-normal
1232	prostatic	0.20021	hypo-normal
1233	prostatic	0.20027	hypo-normal
1234	prostatic	0.20772	hypo-normal
1235	prostatic	0.20901	hypo-normal
1236	prostatic	0.21029	hypo-normal
1237	prostatic	0.21103	hypo-normal
1238	prostatic	0.21256	hypo-normal
1239	prostatic	0.21407	hypo-normal
1240	prostatic	0.21886	hypo-normal
1241	prostatic	0.22252	hypo-normal
1242	prostatic	0.22293	hypo-normal
1243	prostatic	0.22984	hypo-normal
1244	prostatic	0.23057	hypo-normal
1245	prostatic	0.23178	hypo-normal
1246	prostatic	0.23282	hypo-normal
1247	prostatic	0.23429	hypo-normal
1248	prostatic	0.23465	hypo-normal
1249	prostatic	0.23687	hypo-normal
1250	prostatic	0.23851	hypo-normal
1251	prostatic	0.2422	hypo-normal
1252	prostatic	0.24915	hypo-normal
1253	prostatic	0.25255	hypo-normal
1254	prostatic	0.25337	hypo-normal
1255	prostatic	0.25547	hypo-normal
1256	prostatic	0.25598	hypo-normal
1257	prostatic	0.25672	hypo-normal
1258	prostatic	0.25848	hypo-normal
1259	prostatic	0.27814	hypo-normal
1260	prostatic	0.28532	hypo-normal
1261	prostatic	0.29047	hypo-normal
1262	prostatic	0.29275	hypo-normal
1263	prostatic	0.29522	hypo-normal
1264	prostatic	0.29689	hypo-normal
1265	prostatic	0.29735	hypo-normal
1266	prostatic	0.29952	hypo-normal
1267	prostatic	0.30208	hypo-normal
1268	prostatic	0.30293	hypo-normal
1269	prostatic	0.30312	hypo-normal
1270	prostatic	0.30325	hypo-normal
1271	prostatic	0.30366	hypo-normal
1272	prostatic	0.31283	hypo-normal
1273	prostatic	0.32272	hypo-normal
1274	prostatic	0.32633	hypo-normal
1275	prostatic	0.32996	hypo-normal
1276	prostatic	0.33295	hypo-normal
1277	prostatic	0.33958	hypo-normal
1278	prostatic	0.34609	hypo-normal
1279	prostatic	0.34723	hypo-normal
1280	prostatic	0.35399	hypo-normal
1281	prostatic	0.35497	hypo-normal
1282	prostatic	0.37465	hypo-normal
1283	prostatic	0.37686	hypo-normal
1284	prostatic	0.37779	hypo-normal
1285	prostatic	0.37917	hypo-normal
1286	prostatic	0.38237	hypo-normal
1287	prostatic	0.38413	hypo-normal
1288	prostatic	0.3847	hypo-normal
1289	prostatic	0.38508	hypo-normal
1290	prostatic	0.39245	hypo-normal
1291	prostatic	0.39415	hypo-normal
1292	prostatic	0.39428	hypo-normal
1293	prostatic	0.39465	hypo-normal
1294	prostatic	0.39482	hypo-normal
1295	prostatic	0.40019	hypo-normal
1296	prostatic	0.40598	hypo-normal
1297	prostatic	0.41451	hypo-normal
1298	prostatic	0.41586	hypo-normal
1299	prostatic	0.41647	hypo-normal
1300	prostatic	0.42296	hypo-normal
1301	prostatic	0.4273	hypo-normal
1302	prostatic	0.43079	hypo-normal
1303	prostatic	0.43286	hypo-normal
1304	prostatic	0.43441	hypo-normal
1305	prostatic	0.4443	hypo-normal
1306	prostatic	0.44461	hypo-normal
1307	prostatic	0.44491	hypo-normal
1308	prostatic	0.45442	hypo-normal
1309	prostatic	0.45482	hypo-normal
1310	prostatic	0.45847	hypo-normal
1311	prostatic	0.46285	hypo-normal
1312	prostatic	0.46453	hypo-normal
1313	prostatic	0.46739	hypo-normal
1314	prostatic	0.46826	hypo-normal
1315	prostatic	0.46862	hypo-normal
1316	prostatic	0.46934	hypo-normal
1317	prostatic	0.4758	hypo-normal
1318	prostatic	0.48365	hypo-normal
1319	prostatic	0.48685	hypo-normal
1320	prostatic	0.48727	hypo-normal
1321	prostatic	0.48801	hypo-normal
1322	prostatic	0.49154	hypo-normal
1323	prostatic	0.4925	hypo-normal
1324	prostatic	0.49352	hypo-normal
1325	prostatic	0.49677	hypo-normal
1326	prostatic	0.5097	hypo-normal
1327	prostatic	0.51125	hypo-normal
1328	prostatic	0.51398	hypo-normal
1329	prostatic	0.51693	hypo-normal
1330	prostatic	0.51838	hypo-normal
1331	prostatic	0.52107	hypo-normal
1332	prostatic	0.52316	hypo-normal
1333	prostatic	0.52841	hypo-normal
1334	prostatic	0.52961	hypo-normal
1335	prostatic	0.53736	hypo-normal
1336	prostatic	0.53866	hypo-normal
1337	prostatic	0.54459	hypo-normal
1338	prostatic	0.54514	hypo-normal
1339	prostatic	0.5475	hypo-normal
1340	prostatic	0.54775	hypo-normal
1341	prostatic	0.55952	hypo-normal
1342	prostatic	0.56046	hypo-normal
1343	prostatic	0.56293	hypo-normal
1344	prostatic	0.56419	hypo-normal
1345	prostatic	0.57643	hypo-normal
1346	prostatic	0.58215	hypo-normal
1347	prostatic	0.58406	hypo-normal
1348	prostatic	0.59178	hypo-normal
1349	prostatic	0.59286	hypo-normal
1350	prostatic	0.59464	hypo-normal
1351	prostatic	0.5972	hypo-normal
1352	prostatic	0.60685	hypo-normal
1353	prostatic	0.60763	hypo-normal
1354	prostatic	0.61019	hypo-normal
1355	prostatic	0.61049	hypo-normal
1356	prostatic	0.62018	hypo-normal
1357	prostatic	0.62077	hypo-normal
1358	prostatic	0.62259	hypo-normal
1359	prostatic	0.62373	hypo-normal
1360	prostatic	0.62535	hypo-normal
1361	prostatic	0.62586	hypo-normal
1362	prostatic	0.62795	hypo-normal
1363	prostatic	0.63578	hypo-normal
1364	prostatic	0.63735	hypo-normal
1365	prostatic	0.64042	hypo-normal
1366	prostatic	0.64068	hypo-normal
1367	prostatic	0.64069	hypo-normal
1368	prostatic	0.64297	hypo-normal
1369	prostatic	0.64593	hypo-normal
1370	prostatic	0.64715	hypo-normal
1371	prostatic	0.6488	hypo-normal
1372	prostatic	0.65102	hypo-normal
1373	prostatic	0.65196	hypo-normal
1374	prostatic	0.65551	hypo-normal
1375	prostatic	0.6575	hypo-normal
1376	prostatic	0.66412	hypo-normal
1377	prostatic	0.66801	hypo-normal
1378	prostatic	0.66864	hypo-normal
1379	prostatic	0.6688	hypo-normal
1380	prostatic	0.66961	hypo-normal
1381	prostatic	0.67019	hypo-normal
1382	prostatic	0.67131	hypo-normal
1383	prostatic	0.67283	hypo-normal
1384	prostatic	0.67546	hypo-normal
1385	prostatic	0.68046	hypo-normal
1386	prostatic	0.68741	hypo-normal
1387	prostatic	0.68869	hypo-normal
1388	prostatic	0.68896	hypo-normal
1389	prostatic	0.68949	hypo-normal
1390	prostatic	0.69097	hypo-normal
1391	prostatic	0.6937	hypo-normal
1392	prostatic	0.6979	hypo-normal
1393	prostatic	0.70082	hypo-normal
1394	prostatic	0.70277	hypo-normal
1395	prostatic	0.70504	hypo-normal
1396	prostatic	0.70655	hypo-normal
1397	prostatic	0.70895	hypo-normal
1398	prostatic	0.70908	hypo-normal
1399	prostatic	0.70973	hypo-normal
1400	prostatic	0.71939	hypo-normal
1401	prostatic	0.72158	hypo-normal
1402	prostatic	0.72245	hypo-normal
1403	prostatic	0.73354	hypo-normal
1404	prostatic	0.73482	hypo-normal
1405	prostatic	0.73902	hypo-normal
1406	prostatic	0.73958	hypo-normal
1407	prostatic	0.75196	hypo-normal
1408	prostatic	0.75298	hypo-normal
1409	prostatic	0.75477	hypo-normal
1410	prostatic	0.75524	hypo-normal
1411	prostatic	0.7582	hypo-normal
1412	prostatic	0.75856	hypo-normal
1413	prostatic	0.76159	hypo-normal
1414	prostatic	0.76705	hypo-normal
1415	prostatic	0.76911	hypo-normal
1416	prostatic	0.76945	hypo-normal
1417	prostatic	0.77651	hypo-normal
1418	prostatic	0.77849	hypo-normal
1419	prostatic	0.78048	hypo-normal
1420	prostatic	0.78653	hypo-normal
1421	prostatic	0.78807	hypo-normal
1422	prostatic	0.79012	hypo-normal
1423	prostatic	0.79509	hypo-normal
1424	prostatic	0.81004	hypo-normal
1425	prostatic	0.81293	hypo-normal
1426	prostatic	0.81597	hypo-normal
1427	prostatic	0.82258	hypo-normal
1428	prostatic	0.82526	hypo-normal
1429	prostatic	0.83166	hypo-normal
1430	prostatic	0.83231	hypo-normal
1431	prostatic	0.8351	hypo-normal
1432	prostatic	0.83678	hypo-normal
1433	prostatic	0.83875	hypo-normal
1434	prostatic	0.84874	hypo-normal
1435	prostatic	0.8582	hypo-normal
1436	prostatic	0.85921	hypo-normal
1437	prostatic	0.86474	hypo-normal
1438	prostatic	0.86618	hypo-normal
1439	prostatic	0.86952	hypo-normal
1440	prostatic	0.87114	hypo-normal
1441	prostatic	0.87433	hypo-normal
1442	prostatic	0.8832	hypo-normal
1443	prostatic	0.88613	hypo-normal
1444	prostatic	0.88783	hypo-normal
1445	prostatic	0.89374	hypo-normal
1446	prostatic	0.89816	hypo-normal
1447	prostatic	0.89822	hypo-normal
1448	prostatic	0.90153	hypo-normal
1449	prostatic	0.90276	hypo-normal
1450	prostatic	0.90421	hypo-normal
1451	prostatic	0.91058	hypo-normal
1452	prostatic	0.92515	hypo-normal
1453	prostatic	0.93368	hypo-normal
1454	prostatic	0.94987	hypo-normal
1455	prostatic	0.95872	hypo-normal
1456	prostatic	0.96071	hypo-normal
1457	prostatic	0.96088	hypo-normal
1458	prostatic	0.96318	hypo-normal
1459	prostatic	0.96582	hypo-normal
1460	prostatic	0.96658	hypo-normal
1461	prostatic	0.96688	hypo-normal
1462	prostatic	0.96693	hypo-normal
1463	prostatic	0.97182	hypo-normal
1464	prostatic	0.97583	hypo-normal
1465	prostatic	0.97674	hypo-normal
1466	prostatic	0.98679	hypo-normal
1467	prostatic	0.98734	hypo-normal
1468	prostatic	0.99245	hypo-normal
1469	prostatic	0.99373	hypo-normal
1470	prostatic	0.99415	hypo-normal
1471	prostatic	0.99658	hypo-normal
1472	prostatic	0.99834	hypo-normal
1473	prostatic	0.99922	hypo-normal
1474	prostatic	6e-05	hyper-normal
1475	prostatic	0.00573	hyper-normal
1476	prostatic	0.01227	hyper-normal
1477	prostatic	0.01487	hyper-normal
1478	prostatic	0.01543	hyper-normal
1479	prostatic	0.01607	hyper-normal
1480	prostatic	0.01647	hyper-normal
1481	prostatic	0.01703	hyper-normal
1482	prostatic	0.01946	hyper-normal
1483	prostatic	0.02208	hyper-normal
1484	prostatic	0.0221	hyper-normal
1485	prostatic	0.02405	hyper-normal
1486	prostatic	0.02644	hyper-normal
1487	prostatic	0.02821	hyper-normal
1488	prostatic	0.03018	hyper-normal
1489	prostatic	0.03101	hyper-normal
1490	prostatic	0.03195	hyper-normal
1491	prostatic	0.03231	hyper-normal
1492	prostatic	0.03276	hyper-normal
1493	prostatic	0.03411	hyper-normal
1494	prostatic	0.03599	hyper-normal
1495	prostatic	0.03764	hyper-normal
1496	prostatic	0.03835	hyper-normal
1497	prostatic	0.03913	hyper-normal
1498	prostatic	0.04548	hyper-normal
1499	prostatic	0.05345	hyper-normal
1500	prostatic	0.05456	hyper-normal
1501	prostatic	0.06088	hyper-normal
1502	prostatic	0.06103	hyper-normal
1503	prostatic	0.06313	hyper-normal
1504	prostatic	0.06455	hyper-normal
1505	prostatic	0.06656	hyper-normal
1506	prostatic	0.07263	hyper-normal
1507	prostatic	0.07497	hyper-normal
1508	prostatic	0.07521	hyper-normal
1509	prostatic	0.07605	hyper-normal
1510	prostatic	0.07635	hyper-normal
1511	prostatic	0.08342	hyper-normal
1512	prostatic	0.08372	hyper-normal
1513	prostatic	0.08489	hyper-normal
1514	prostatic	0.08587	hyper-normal
1515	prostatic	0.08713	hyper-normal
1516	prostatic	0.08907	hyper-normal
1517	prostatic	0.09397	hyper-normal
1518	prostatic	0.09655	hyper-normal
1519	prostatic	0.09701	hyper-normal
1520	prostatic	0.09921	hyper-normal
1521	prostatic	0.09938	hyper-normal
1522	prostatic	0.10294	hyper-normal
1523	prostatic	0.11052	hyper-normal
1524	prostatic	0.1129	hyper-normal
1525	prostatic	0.11591	hyper-normal
1526	prostatic	0.11821	hyper-normal
1527	prostatic	0.11948	hyper-normal
1528	prostatic	0.12058	hyper-normal
1529	prostatic	0.12162	hyper-normal
1530	prostatic	0.12405	hyper-normal
1531	prostatic	0.13084	hyper-normal
1532	prostatic	0.13203	hyper-normal
1533	prostatic	0.13255	hyper-normal
1534	prostatic	0.13726	hyper-normal
1535	prostatic	0.13736	hyper-normal
1536	prostatic	0.14125	hyper-normal
1537	prostatic	0.14233	hyper-normal
1538	prostatic	0.14606	hyper-normal
1539	prostatic	0.15282	hyper-normal
1540	prostatic	0.15511	hyper-normal
1541	prostatic	0.16171	hyper-normal
1542	prostatic	0.16429	hyper-normal
1543	prostatic	0.17297	hyper-normal
1544	prostatic	0.17724	hyper-normal
1545	prostatic	0.17901	hyper-normal
1546	prostatic	0.18121	hyper-normal
1547	prostatic	0.18236	hyper-normal
1548	prostatic	0.18725	hyper-normal
1549	prostatic	0.1894	hyper-normal
1550	prostatic	0.1903	hyper-normal
1551	prostatic	0.20291	hyper-normal
1552	prostatic	0.2354	hyper-normal
1553	prostatic	0.23621	hyper-normal
1554	prostatic	0.24075	hyper-normal
1555	prostatic	0.24088	hyper-normal
1556	prostatic	0.24255	hyper-normal
1557	prostatic	0.24481	hyper-normal
1558	prostatic	0.26328	hyper-normal
1559	prostatic	0.29169	hyper-normal
1560	prostatic	0.29253	hyper-normal
1561	prostatic	0.29727	hyper-normal
1562	prostatic	0.33171	hyper-normal
1563	prostatic	0.33363	hyper-normal
1564	prostatic	0.33705	hyper-normal
1565	prostatic	0.33865	hyper-normal
1566	prostatic	0.34195	hyper-normal
1567	prostatic	0.35573	hyper-normal
1568	prostatic	0.35821	hyper-normal
1569	prostatic	0.36546	hyper-normal
1570	prostatic	0.36783	hyper-normal
1571	prostatic	0.37332	hyper-normal
1572	prostatic	0.3793	hyper-normal
1573	prostatic	0.38842	hyper-normal
1574	prostatic	0.38972	hyper-normal
1575	prostatic	0.39377	hyper-normal
1576	prostatic	0.39661	hyper-normal
1577	prostatic	0.40954	hyper-normal
1578	prostatic	0.4127	hyper-normal
1579	prostatic	0.41416	hyper-normal
1580	prostatic	0.42229	hyper-normal
1581	prostatic	0.44509	hyper-normal
1582	prostatic	0.45162	hyper-normal
1583	prostatic	0.4539	hyper-normal
1584	prostatic	0.45432	hyper-normal
1585	prostatic	0.45796	hyper-normal
1586	prostatic	0.46911	hyper-normal
1587	prostatic	0.47427	hyper-normal
1588	prostatic	0.47864	hyper-normal
1589	prostatic	0.48088	hyper-normal
1590	prostatic	0.48118	hyper-normal
1591	prostatic	0.4843	hyper-normal
1592	prostatic	0.48655	hyper-normal
1593	prostatic	0.48906	hyper-normal
1594	prostatic	0.49228	hyper-normal
1595	prostatic	0.50006	hyper-normal
1596	prostatic	0.50422	hyper-normal
1597	prostatic	0.53	hyper-normal
1598	prostatic	0.54037	hyper-normal
1599	prostatic	0.5455	hyper-normal
1600	prostatic	0.5578	hyper-normal
1601	prostatic	0.56056	hyper-normal
1602	prostatic	0.56199	hyper-normal
1603	prostatic	0.56943	hyper-normal
1604	prostatic	0.56993	hyper-normal
1605	prostatic	0.57312	hyper-normal
1606	prostatic	0.58113	hyper-normal
1607	prostatic	0.58118	hyper-normal
1608	prostatic	0.59991	hyper-normal
1609	prostatic	0.6019	hyper-normal
1610	prostatic	0.60398	hyper-normal
1611	prostatic	0.60912	hyper-normal
1612	prostatic	0.6101	hyper-normal
1613	prostatic	0.61365	hyper-normal
1614	prostatic	0.61432	hyper-normal
1615	prostatic	0.65105	hyper-normal
1616	prostatic	0.65358	hyper-normal
1617	prostatic	0.65373	hyper-normal
1618	prostatic	0.65401	hyper-normal
1619	prostatic	0.65671	hyper-normal
1620	prostatic	0.65724	hyper-normal
1621	prostatic	0.66144	hyper-normal
1622	prostatic	0.67998	hyper-normal
1623	prostatic	0.68254	hyper-normal
1624	prostatic	0.68544	hyper-normal
1625	prostatic	0.70162	hyper-normal
1626	prostatic	0.70691	hyper-normal
1627	prostatic	0.70778	hyper-normal
1628	prostatic	0.70814	hyper-normal
1629	prostatic	0.72018	hyper-normal
1630	prostatic	0.75129	hyper-normal
1631	prostatic	0.75412	hyper-normal
1632	prostatic	0.75561	hyper-normal
1633	prostatic	0.75669	hyper-normal
1634	prostatic	0.75744	hyper-normal
1635	prostatic	0.77288	hyper-normal
1636	prostatic	0.77473	hyper-normal
1637	prostatic	0.77812	hyper-normal
1638	prostatic	0.7823	hyper-normal
1639	prostatic	0.78582	hyper-normal
1640	prostatic	0.78623	hyper-normal
1641	prostatic	0.78914	hyper-normal
1642	prostatic	0.79524	hyper-normal
1643	prostatic	0.79593	hyper-normal
1644	prostatic	0.81324	hyper-normal
1645	prostatic	0.82579	hyper-normal
1646	prostatic	0.8266	hyper-normal
1647	prostatic	0.83562	hyper-normal
1648	prostatic	0.83745	hyper-normal
1649	prostatic	0.84133	hyper-normal
1650	prostatic	0.84436	hyper-normal
1651	prostatic	0.84592	hyper-normal
1652	prostatic	0.84639	hyper-normal
1653	prostatic	0.85533	hyper-normal
1654	prostatic	0.86214	hyper-normal
1655	prostatic	0.87215	hyper-normal
1656	prostatic	0.87575	hyper-normal
1657	prostatic	0.88741	hyper-normal
1658	prostatic	0.91543	hyper-normal
1659	prostatic	0.91724	hyper-normal
1660	prostatic	0.92938	hyper-normal
1661	prostatic	0.92973	hyper-normal
1662	prostatic	0.93421	hyper-normal
1663	prostatic	0.93491	hyper-normal
1664	prostatic	0.95478	hyper-normal
1665	prostatic	0.95749	hyper-normal
1666	prostatic	0.97154	hyper-normal
1667	prostatic	0.97334	hyper-normal
1668	prostatic	0.97568	hyper-normal
1669	prostatic	0.97747	hyper-normal
1670	prostatic	0.97923	hyper-normal
1671	prostatic	0.98184	hyper-normal
1672	prostatic	0.99577	hyper-normal
1673	prostatic	0.99804	hyper-normal
1674	prostatic	0.99849	hyper-normal
1675	cervical	0.01979	hypo-hypo
1676	cervical	0.02366	hypo-hypo
1677	cervical	0.02425	hypo-hypo
1678	cervical	0.02896	hypo-hypo
1679	cervical	0.03324	hypo-hypo
1680	cervical	0.03493	hypo-hypo
1681	cervical	0.03986	hypo-hypo
1682	cervical	0.03995	hypo-hypo
1683	cervical	0.04123	hypo-hypo
1684	cervical	0.04223	hypo-hypo
1685	cervical	0.0451	hypo-hypo
1686	cervical	0.04772	hypo-hypo
1687	cervical	0.0502	hypo-hypo
1688	cervical	0.05178	hypo-hypo
1689	cervical	0.05441	hypo-hypo
1690	cervical	0.05507	hypo-hypo
1691	cervical	0.05777	hypo-hypo
1692	cervical	0.05863	hypo-hypo
1693	cervical	0.06205	hypo-hypo
1694	cervical	0.06248	hypo-hypo
1695	cervical	0.06287	hypo-hypo
1696	cervical	0.0663	hypo-hypo
1697	cervical	0.07392	hypo-hypo
1698	cervical	0.07413	hypo-hypo
1699	cervical	0.07722	hypo-hypo
1700	cervical	0.07864	hypo-hypo
1701	cervical	0.07966	hypo-hypo
1702	cervical	0.08102	hypo-hypo
1703	cervical	0.08169	hypo-hypo
1704	cervical	0.08192	hypo-hypo
1705	cervical	0.08241	hypo-hypo
1706	cervical	0.08304	hypo-hypo
1707	cervical	0.08591	hypo-hypo
1708	cervical	0.09202	hypo-hypo
1709	cervical	0.09263	hypo-hypo
1710	cervical	0.09365	hypo-hypo
1711	cervical	0.09505	hypo-hypo
1712	cervical	0.09601	hypo-hypo
1713	cervical	0.09728	hypo-hypo
1714	cervical	0.10093	hypo-hypo
1715	cervical	0.10243	hypo-hypo
1716	cervical	0.10951	hypo-hypo
1717	cervical	0.10992	hypo-hypo
1718	cervical	0.11011	hypo-hypo
1719	cervical	0.11274	hypo-hypo
1720	cervical	0.11412	hypo-hypo
1721	cervical	0.11425	hypo-hypo
1722	cervical	0.11489	hypo-hypo
1723	cervical	0.11797	hypo-hypo
1724	cervical	0.11872	hypo-hypo
1725	cervical	0.12323	hypo-hypo
1726	cervical	0.12585	hypo-hypo
1727	cervical	0.1299	hypo-hypo
1728	cervical	0.13344	hypo-hypo
1729	cervical	0.13366	hypo-hypo
1730	cervical	0.13892	hypo-hypo
1731	cervical	0.14292	hypo-hypo
1732	cervical	0.14855	hypo-hypo
1733	cervical	0.1492	hypo-hypo
1734	cervical	0.15532	hypo-hypo
1735	cervical	0.15607	hypo-hypo
1736	cervical	0.16152	hypo-hypo
1737	cervical	0.16627	hypo-hypo
1738	cervical	0.16751	hypo-hypo
1739	cervical	0.16808	hypo-hypo
1740	cervical	0.16861	hypo-hypo
1741	cervical	0.17923	hypo-hypo
1742	cervical	0.18179	hypo-hypo
1743	cervical	0.1818	hypo-hypo
1744	cervical	0.18301	hypo-hypo
1745	cervical	0.18407	hypo-hypo
1746	cervical	0.18906	hypo-hypo
1747	cervical	0.19186	hypo-hypo
1748	cervical	0.19289	hypo-hypo
1749	cervical	0.19452	hypo-hypo
1750	cervical	0.19454	hypo-hypo
1751	cervical	0.19644	hypo-hypo
1752	cervical	0.19862	hypo-hypo
1753	cervical	0.19908	hypo-hypo
1754	cervical	0.19908	hypo-hypo
1755	cervical	0.20279	hypo-hypo
1756	cervical	0.20554	hypo-hypo
1757	cervical	0.20685	hypo-hypo
1758	cervical	0.20813	hypo-hypo
1759	cervical	0.2148	hypo-hypo
1760	cervical	0.21575	hypo-hypo
1761	cervical	0.21692	hypo-hypo
1762	cervical	0.21777	hypo-hypo
1763	cervical	0.21797	hypo-hypo
1764	cervical	0.21916	hypo-hypo
1765	cervical	0.22007	hypo-hypo
1766	cervical	0.22055	hypo-hypo
1767	cervical	0.22076	hypo-hypo
1768	cervical	0.22105	hypo-hypo
1769	cervical	0.22669	hypo-hypo
1770	cervical	0.22672	hypo-hypo
1771	cervical	0.23048	hypo-hypo
1772	cervical	0.23204	hypo-hypo
1773	cervical	0.23245	hypo-hypo
1774	cervical	0.23554	hypo-hypo
1775	cervical	0.23581	hypo-hypo
1776	cervical	0.23889	hypo-hypo
1777	cervical	0.23961	hypo-hypo
1778	cervical	0.24213	hypo-hypo
1779	cervical	0.24483	hypo-hypo
1780	cervical	0.2495	hypo-hypo
1781	cervical	0.25183	hypo-hypo
1782	cervical	0.25817	hypo-hypo
1783	cervical	0.26541	hypo-hypo
1784	cervical	0.26861	hypo-hypo
1785	cervical	0.26902	hypo-hypo
1786	cervical	0.26976	hypo-hypo
1787	cervical	0.27482	hypo-hypo
1788	cervical	0.27485	hypo-hypo
1789	cervical	0.27732	hypo-hypo
1790	cervical	0.28105	hypo-hypo
1791	cervical	0.2834	hypo-hypo
1792	cervical	0.28546	hypo-hypo
1793	cervical	0.28723	hypo-hypo
1794	cervical	0.289	hypo-hypo
1795	cervical	0.29085	hypo-hypo
1796	cervical	0.29194	hypo-hypo
1797	cervical	0.29344	hypo-hypo
1798	cervical	0.29823	hypo-hypo
1799	cervical	0.29855	hypo-hypo
1800	cervical	0.30036	hypo-hypo
1801	cervical	0.30042	hypo-hypo
1802	cervical	0.30184	hypo-hypo
1803	cervical	0.30229	hypo-hypo
1804	cervical	0.30361	hypo-hypo
1805	cervical	0.30486	hypo-hypo
1806	cervical	0.30537	hypo-hypo
1807	cervical	0.30555	hypo-hypo
1808	cervical	0.30638	hypo-hypo
1809	cervical	0.3066	hypo-hypo
1810	cervical	0.30683	hypo-hypo
1811	cervical	0.30746	hypo-hypo
1812	cervical	0.30768	hypo-hypo
1813	cervical	0.31107	hypo-hypo
1814	cervical	0.31234	hypo-hypo
1815	cervical	0.31385	hypo-hypo
1816	cervical	0.3139	hypo-hypo
1817	cervical	0.31645	hypo-hypo
1818	cervical	0.31736	hypo-hypo
1819	cervical	0.31821	hypo-hypo
1820	cervical	0.31875	hypo-hypo
1821	cervical	0.31962	hypo-hypo
1822	cervical	0.31993	hypo-hypo
1823	cervical	0.32188	hypo-hypo
1824	cervical	0.32415	hypo-hypo
1825	cervical	0.32989	hypo-hypo
1826	cervical	0.33103	hypo-hypo
1827	cervical	0.33357	hypo-hypo
1828	cervical	0.33405	hypo-hypo
1829	cervical	0.33431	hypo-hypo
1830	cervical	0.33798	hypo-hypo
1831	cervical	0.34068	hypo-hypo
1832	cervical	0.34097	hypo-hypo
1833	cervical	0.34265	hypo-hypo
1834	cervical	0.34267	hypo-hypo
1835	cervical	0.34303	hypo-hypo
1836	cervical	0.34876	hypo-hypo
1837	cervical	0.34986	hypo-hypo
1838	cervical	0.35208	hypo-hypo
1839	cervical	0.35637	hypo-hypo
1840	cervical	0.35997	hypo-hypo
1841	cervical	0.36155	hypo-hypo
1842	cervical	0.36332	hypo-hypo
1843	cervical	0.36344	hypo-hypo
1844	cervical	0.36484	hypo-hypo
1845	cervical	0.3654	hypo-hypo
1846	cervical	0.36665	hypo-hypo
1847	cervical	0.36803	hypo-hypo
1848	cervical	0.36859	hypo-hypo
1849	cervical	0.37037	hypo-hypo
1850	cervical	0.37124	hypo-hypo
1851	cervical	0.37167	hypo-hypo
1852	cervical	0.37253	hypo-hypo
1853	cervical	0.37681	hypo-hypo
1854	cervical	0.37734	hypo-hypo
1855	cervical	0.38086	hypo-hypo
1856	cervical	0.38146	hypo-hypo
1857	cervical	0.3829	hypo-hypo
1858	cervical	0.38788	hypo-hypo
1859	cervical	0.38824	hypo-hypo
1860	cervical	0.38882	hypo-hypo
1861	cervical	0.39284	hypo-hypo
1862	cervical	0.39328	hypo-hypo
1863	cervical	0.39542	hypo-hypo
1864	cervical	0.39602	hypo-hypo
1865	cervical	0.39822	hypo-hypo
1866	cervical	0.40329	hypo-hypo
1867	cervical	0.4053	hypo-hypo
1868	cervical	0.40574	hypo-hypo
1869	cervical	0.41001	hypo-hypo
1870	cervical	0.41016	hypo-hypo
1871	cervical	0.41222	hypo-hypo
1872	cervical	0.41248	hypo-hypo
1873	cervical	0.41724	hypo-hypo
1874	cervical	0.41938	hypo-hypo
1875	cervical	0.42018	hypo-hypo
1876	cervical	0.42151	hypo-hypo
1877	cervical	0.42239	hypo-hypo
1878	cervical	0.42921	hypo-hypo
1879	cervical	0.42962	hypo-hypo
1880	cervical	0.43278	hypo-hypo
1881	cervical	0.43352	hypo-hypo
1882	cervical	0.43421	hypo-hypo
1883	cervical	0.43857	hypo-hypo
1884	cervical	0.43957	hypo-hypo
1885	cervical	0.43985	hypo-hypo
1886	cervical	0.44214	hypo-hypo
1887	cervical	0.44276	hypo-hypo
1888	cervical	0.44287	hypo-hypo
1889	cervical	0.44369	hypo-hypo
1890	cervical	0.44393	hypo-hypo
1891	cervical	0.4453	hypo-hypo
1892	cervical	0.4462	hypo-hypo
1893	cervical	0.44716	hypo-hypo
1894	cervical	0.44811	hypo-hypo
1895	cervical	0.45316	hypo-hypo
1896	cervical	0.45349	hypo-hypo
1897	cervical	0.45473	hypo-hypo
1898	cervical	0.45484	hypo-hypo
1899	cervical	0.45876	hypo-hypo
1900	cervical	0.45998	hypo-hypo
1901	cervical	0.46086	hypo-hypo
1902	cervical	0.4622	hypo-hypo
1903	cervical	0.46456	hypo-hypo
1904	cervical	0.46595	hypo-hypo
1905	cervical	0.46909	hypo-hypo
1906	cervical	0.47164	hypo-hypo
1907	cervical	0.4727	hypo-hypo
1908	cervical	0.47328	hypo-hypo
1909	cervical	0.47826	hypo-hypo
1910	cervical	0.47831	hypo-hypo
1911	cervical	0.48063	hypo-hypo
1912	cervical	0.48157	hypo-hypo
1913	cervical	0.48236	hypo-hypo
1914	cervical	0.48271	hypo-hypo
1915	cervical	0.48305	hypo-hypo
1916	cervical	0.48407	hypo-hypo
1917	cervical	0.48717	hypo-hypo
1918	cervical	0.49054	hypo-hypo
1919	cervical	0.49079	hypo-hypo
1920	cervical	0.49129	hypo-hypo
1921	cervical	0.49349	hypo-hypo
1922	cervical	0.494	hypo-hypo
1923	cervical	0.49748	hypo-hypo
1924	cervical	0.49856	hypo-hypo
1925	cervical	0.49933	hypo-hypo
1926	cervical	0.50086	hypo-hypo
1927	cervical	0.50198	hypo-hypo
1928	cervical	0.5031	hypo-hypo
1929	cervical	0.50723	hypo-hypo
1930	cervical	0.50883	hypo-hypo
1931	cervical	0.51042	hypo-hypo
1932	cervical	0.51189	hypo-hypo
1933	cervical	0.51953	hypo-hypo
1934	cervical	0.52134	hypo-hypo
1935	cervical	0.52338	hypo-hypo
1936	cervical	0.5299	hypo-hypo
1937	cervical	0.53191	hypo-hypo
1938	cervical	0.53211	hypo-hypo
1939	cervical	0.53307	hypo-hypo
1940	cervical	0.53355	hypo-hypo
1941	cervical	0.53363	hypo-hypo
1942	cervical	0.53681	hypo-hypo
1943	cervical	0.54297	hypo-hypo
1944	cervical	0.5432	hypo-hypo
1945	cervical	0.54402	hypo-hypo
1946	cervical	0.54452	hypo-hypo
1947	cervical	0.5447	hypo-hypo
1948	cervical	0.54642	hypo-hypo
1949	cervical	0.54991	hypo-hypo
1950	cervical	0.5527	hypo-hypo
1951	cervical	0.55417	hypo-hypo
1952	cervical	0.5547	hypo-hypo
1953	cervical	0.55513	hypo-hypo
1954	cervical	0.55864	hypo-hypo
1955	cervical	0.56514	hypo-hypo
1956	cervical	0.56813	hypo-hypo
1957	cervical	0.56856	hypo-hypo
1958	cervical	0.57135	hypo-hypo
1959	cervical	0.57359	hypo-hypo
1960	cervical	0.57375	hypo-hypo
1961	cervical	0.58046	hypo-hypo
1962	cervical	0.58233	hypo-hypo
1963	cervical	0.58291	hypo-hypo
1964	cervical	0.58511	hypo-hypo
1965	cervical	0.58591	hypo-hypo
1966	cervical	0.59098	hypo-hypo
1967	cervical	0.59256	hypo-hypo
1968	cervical	0.59371	hypo-hypo
1969	cervical	0.59656	hypo-hypo
1970	cervical	0.5971	hypo-hypo
1971	cervical	0.59775	hypo-hypo
1972	cervical	0.59854	hypo-hypo
1973	cervical	0.60393	hypo-hypo
1974	cervical	0.60799	hypo-hypo
1975	cervical	0.60969	hypo-hypo
1976	cervical	0.6099	hypo-hypo
1977	cervical	0.61105	hypo-hypo
1978	cervical	0.61471	hypo-hypo
1979	cervical	0.6153	hypo-hypo
1980	cervical	0.61866	hypo-hypo
1981	cervical	0.62103	hypo-hypo
1982	cervical	0.62122	hypo-hypo
1983	cervical	0.62385	hypo-hypo
1984	cervical	0.62513	hypo-hypo
1985	cervical	0.62533	hypo-hypo
1986	cervical	0.62609	hypo-hypo
1987	cervical	0.62677	hypo-hypo
1988	cervical	0.62741	hypo-hypo
1989	cervical	0.62777	hypo-hypo
1990	cervical	0.63061	hypo-hypo
1991	cervical	0.63432	hypo-hypo
1992	cervical	0.6357	hypo-hypo
1993	cervical	0.63779	hypo-hypo
1994	cervical	0.63835	hypo-hypo
1995	cervical	0.64142	hypo-hypo
1996	cervical	0.6416	hypo-hypo
1997	cervical	0.64326	hypo-hypo
1998	cervical	0.64389	hypo-hypo
1999	cervical	0.64456	hypo-hypo
[truncated: 6,183 more rows]
