# Supplementary material for: Pan-precancer and cancer DNA methylation profiles revealed significant tissue specificity of interrupted biological processes in tumorigenesis
Source: Epigenetics. 2023 Jul 2;18(1):2231222. doi: 10.1080/15592294.2023.2231222 (PMC10316741; doi:10.1080/15592294.2023.2231222)
Supplement: Supplemental Material [file KEPI_A_2231222_SM3168.zip › Supplementary files/Supplementary Table 2.xlsx]

## Sheet: Supplementary Table 2(Oncogene和
	gene	role	cluster	description	site	geneloc	cgsite
1	TET1	oncogene, TSG, fusion	colonic	regulation of DNA methylation-dependent heterochromatin assembly	hyper-hyper	UTR	cg02774862
2	TET1	oncogene, TSG, fusion	colonic	regulation of heterochromatin assembly	hyper-hyper	UTR	cg02774862
3	TET1	oncogene, TSG, fusion	colonic	regulation of heterochromatin organization	hyper-hyper	UTR	cg02774862
4	TET1	oncogene, TSG, fusion	colonic	oxidative demethylation	hyper-hyper	UTR	cg02774862
5	TET1	oncogene, TSG, fusion	colonic	DNA methylation-dependent heterochromatin assembly	hyper-hyper	UTR	cg02774862
6	TET1	oncogene, TSG, fusion	colonic	regulation of chromatin assembly	hyper-hyper	UTR	cg02774862
7	TET1	oncogene, TSG, fusion	colonic	regulation of chromatin assembly or disassembly	hyper-hyper	UTR	cg02774862
8	TET1	oncogene, TSG, fusion	colonic	DNA demethylation	hyper-hyper	UTR	cg02774862
9	TET1	oncogene, TSG, fusion	colonic	DNA dealkylation	hyper-hyper	UTR	cg02774862
10	TET1	oncogene, TSG, fusion	colonic	blastocyst formation	hyper-hyper	UTR	cg02774862
11	TET1	oncogene, TSG, fusion	colonic	positive regulation of histone methylation	hyper-hyper	UTR	cg02774862
12	TET1	oncogene, TSG, fusion	colonic	pyrimidine-containing compound catabolic process	hyper-hyper	UTR	cg02774862
13	NDRG1	TSG, fusion	gastric	synapse organization	hyper-hyper	UTR	cg00799984
14	TBX3	oncogene, TSG	gastric	heart morphogenesis	hyper-hyper	UTR	cg00347620/cg02323277
15	TBX3	oncogene, TSG	gastric	pattern specification process	hyper-hyper	UTR	cg00347620/cg02323277
16	TBX3	oncogene, TSG	gastric	embryonic organ development	hyper-hyper	UTR	cg00347620/cg02323277
17	NDRG1	TSG, fusion	gastric	peripheral nervous system development	hyper-hyper	UTR	cg00799984
18	TBX3	oncogene, TSG	gastric	embryonic hindlimb morphogenesis	hyper-hyper	UTR	cg00347620/cg02323277
19	TBX3	oncogene, TSG	gastric	muscle system process	hyper-hyper	UTR	cg00347620/cg02323277
20	TBX3	oncogene, TSG	gastric	mesoderm development	hyper-hyper	UTR	cg00347620/cg02323277
21	IKZF1	TSG, fusion	gastric	mesoderm development	hyper-hyper	UTR	cg00489539/cg00547441/cg01139861
22	FGFR1	oncogene, fusion	gastric	regulation of neuron differentiation	hyper-hyper	UTR	cg02639993
23	TBX3	oncogene, TSG	gastric	gland development	hyper-hyper	UTR	cg00347620/cg02323277
24	ESR1	oncogene, TSG, fusion	gastric	gland development	hyper-hyper	UTR	cg00601836/cg00655307/cg00920970/cg01715172/cg01777019/cg02285263/cg02720618
25	ESR1	oncogene, TSG, fusion	gastric	organ growth	hyper-hyper	UTR	cg00601836/cg00655307/cg00920970/cg01715172/cg01777019/cg02285263/cg02720618
26	RARA	oncogene, fusion	prostatic	T-helper 2 cell differentiation	hyper-hyper	UTR	cg03982787/cg05824218/cg07944862/cg08332908/cg08580254/cg08649068/cg10062919/cg12233386/cg13274938/cg18125573/cg19314352/cg19572487/cg19709355/cg25362050/cg25614701
27	BCL6	oncogene, fusion	prostatic	T-helper 2 cell differentiation	hyper-hyper	UTR	cg01598596/cg06070445/cg17394304/cg21739584/cg23655939
28	STAT6	oncogene, fusion	prostatic	cellular response to peptide hormone stimulus	hyper-hyper	UTR	cg07926491
29	PPARG	TSG, fusion	prostatic	cellular response to peptide hormone stimulus	hyper-hyper	UTR	cg04908300/cg07676920/cg07895576/cg18063278
30	TSHR	oncogene	prostatic	cellular response to peptide hormone stimulus	hyper-hyper	UTR	cg01682285/cg05933224/cg09076337/cg10825315/cg13525276/cg18625627/cg22855021/cg23234607/cg26156085
31	STAT6	oncogene, fusion	prostatic	response to peptide hormone	hyper-hyper	UTR	cg07926491
32	PPARG	TSG, fusion	prostatic	response to peptide hormone	hyper-hyper	UTR	cg04908300/cg07676920/cg07895576/cg18063278
33	TSHR	oncogene	prostatic	response to peptide hormone	hyper-hyper	UTR	cg01682285/cg05933224/cg09076337/cg10825315/cg13525276/cg18625627/cg22855021/cg23234607/cg26156085
34	GNAS	oncogene	prostatic	cartilage development	hyper-hyper	UTR	cg03908391/cg04677683/cg06047881/cg06693667/cg07909402/cg09123158/cg09437522/cg10468484/cg10797197/cg11021321/cg12573482/cg14176797/cg14482474/cg14564778/cg15160445/cg16737409/cg19140375/cg21809160/cg21971807/cg22290117/cg24276988/cg25229306/cg25367568/cg26496204/cg27262796
35	FGFR2	oncogene, fusion	prostatic	skeletal system development	hyper-hyper	UTR	cg00250743/cg00730832/cg01049916/cg01240724/cg01385327/cg02210151/cg06082804/cg06791446/cg07062338/cg10788901/cg11430259/cg14856220/cg15049101/cg15986555/cg16499947/cg17235897/cg17337672/cg18566515/cg22633036/cg23936294/cg25052156/cg25294906/cg26370911
36	GNAS	oncogene	prostatic	skeletal system development	hyper-hyper	UTR	cg03908391/cg04677683/cg06047881/cg06693667/cg07909402/cg09123158/cg09437522/cg10468484/cg10797197/cg11021321/cg12573482/cg14176797/cg14482474/cg14564778/cg15160445/cg16737409/cg19140375/cg21809160/cg21971807/cg22290117/cg24276988/cg25229306/cg25367568/cg26496204/cg27262796
37	HOXD13	oncogene, fusion	prostatic	skeletal system development	hyper-hyper	UTR	cg17495130/cg19325985/cg24914355
38	FGFR2	oncogene, fusion	prostatic	appendage morphogenesis	hyper-hyper	UTR	cg00250743/cg00730832/cg01049916/cg01240724/cg01385327/cg02210151/cg06082804/cg06791446/cg07062338/cg10788901/cg11430259/cg14856220/cg15049101/cg15986555/cg16499947/cg17235897/cg17337672/cg18566515/cg22633036/cg23936294/cg25052156/cg25294906/cg26370911
39	GNAS	oncogene	prostatic	appendage morphogenesis	hyper-hyper	UTR	cg03908391/cg04677683/cg06047881/cg06693667/cg07909402/cg09123158/cg09437522/cg10468484/cg10797197/cg11021321/cg12573482/cg14176797/cg14482474/cg14564778/cg15160445/cg16737409/cg19140375/cg21809160/cg21971807/cg22290117/cg24276988/cg25229306/cg25367568/cg26496204/cg27262796
40	HOXD13	oncogene, fusion	prostatic	appendage morphogenesis	hyper-hyper	UTR	cg17495130/cg19325985/cg24914355
41	FGFR2	oncogene, fusion	prostatic	limb morphogenesis	hyper-hyper	UTR	cg00250743/cg00730832/cg01049916/cg01240724/cg01385327/cg02210151/cg06082804/cg06791446/cg07062338/cg10788901/cg11430259/cg14856220/cg15049101/cg15986555/cg16499947/cg17235897/cg17337672/cg18566515/cg22633036/cg23936294/cg25052156/cg25294906/cg26370911
42	GNAS	oncogene	prostatic	limb morphogenesis	hyper-hyper	UTR	cg03908391/cg04677683/cg06047881/cg06693667/cg07909402/cg09123158/cg09437522/cg10468484/cg10797197/cg11021321/cg12573482/cg14176797/cg14482474/cg14564778/cg15160445/cg16737409/cg19140375/cg21809160/cg21971807/cg22290117/cg24276988/cg25229306/cg25367568/cg26496204/cg27262796
43	HOXD13	oncogene, fusion	prostatic	limb morphogenesis	hyper-hyper	UTR	cg17495130/cg19325985/cg24914355
44	RARA	oncogene, fusion	prostatic	regulation of T-helper 2 cell differentiation	hyper-hyper	UTR	cg03982787/cg05824218/cg07944862/cg08332908/cg08580254/cg08649068/cg10062919/cg12233386/cg13274938/cg18125573/cg19314352/cg19572487/cg19709355/cg25362050/cg25614701
45	BCL6	oncogene, fusion	prostatic	regulation of T-helper 2 cell differentiation	hyper-hyper	UTR	cg01598596/cg06070445/cg17394304/cg21739584/cg23655939
46	CARD11	oncogene	prostatic	positive regulation of cell adhesion	hyper-hyper	UTR	cg00119896/cg00273359/cg00920098/cg02617727/cg03534655/cg06140996/cg06173509/cg06830441/cg07222943/cg08061797/cg09077096/cg11192141/cg12139305/cg13106306/cg14168009/cg15602741/cg16993754/cg18321354/cg19460453/cg20311575/cg21516162/cg23352157/cg23770265/cg24974009/cg25106791
47	JAK1	oncogene, TSG	prostatic	positive regulation of cell adhesion	hyper-hyper	UTR	cg00153395/cg07453451/cg11743000/cg12075498
48	RARA	oncogene, fusion	prostatic	positive regulation of cell adhesion	hyper-hyper	UTR	cg03982787/cg05824218/cg07944862/cg08332908/cg08580254/cg08649068/cg10062919/cg12233386/cg13274938/cg18125573/cg19314352/cg19572487/cg19709355/cg25362050/cg25614701
49	ZFHX3	TSG	prostatic	positive regulation of cell adhesion	hyper-hyper	UTR	cg02605232/cg04052706/cg04211829/cg04814450/cg04910662/cg05543909/cg05969150/cg07294323/cg08961664/cg09293559/cg09754243/cg09761690/cg10472320/cg16397028/cg16563255/cg26644885/cg26909217/cg27262054/cg27364780
50	BCL6	oncogene, fusion	prostatic	positive regulation of cell adhesion	hyper-hyper	UTR	cg01598596/cg06070445/cg17394304/cg21739584/cg23655939
51	LCK	oncogene, fusion	prostatic	positive regulation of cell adhesion	hyper-hyper	UTR	cg00625963/cg04503267/cg05350315/cg05787507/cg10250177/cg10325497/cg12710152/cg20239639
52	BCL6	oncogene, fusion	prostatic	regulation of small GTPase mediated signal transduction	hyper-hyper	UTR	cg01598596/cg06070445/cg17394304/cg21739584/cg23655939
53	GNAS	oncogene	prostatic	connective tissue development	hyper-hyper	UTR	cg03908391/cg04677683/cg06047881/cg06693667/cg07909402/cg09123158/cg09437522/cg10468484/cg10797197/cg11021321/cg12573482/cg14176797/cg14482474/cg14564778/cg15160445/cg16737409/cg19140375/cg21809160/cg21971807/cg22290117/cg24276988/cg25229306/cg25367568/cg26496204/cg27262796
54	BCL6	oncogene, fusion	prostatic	cell growth	hyper-hyper	UTR	cg01598596/cg06070445/cg17394304/cg21739584/cg23655939
55	PPARG	TSG, fusion	prostatic	cell growth	hyper-hyper	UTR	cg04908300/cg07676920/cg07895576/cg18063278
56	FGFR2	oncogene, fusion	prostatic	mesenchymal cell proliferation	hyper-hyper	UTR	cg00250743/cg00730832/cg01049916/cg01240724/cg01385327/cg02210151/cg06082804/cg06791446/cg07062338/cg10788901/cg11430259/cg14856220/cg15049101/cg15986555/cg16499947/cg17235897/cg17337672/cg18566515/cg22633036/cg23936294/cg25052156/cg25294906/cg26370911
57	MAFB	oncogene, fusion	hepatic	embryonic organ morphogenesis	hyper-hyper	UTR	cg00575665
58	MAFB	oncogene, fusion	hepatic	regionalization	hyper-hyper	UTR	cg00575665
59	MAFB	oncogene, fusion	hepatic	ear development	hyper-hyper	UTR	cg00575665
60	MAFB	oncogene, fusion	hepatic	nerve development	hyper-hyper	UTR	cg00575665
61	NUMA1	fusion	hepatic	protein localization to cell periphery	hyper-hyper	UTR	cg02702692/cg04462378/cg19120782
62	FOXP1	oncogene, fusion	hepatic	epithelial tube morphogenesis	hyper-hyper	UTR	cg04991071/cg05384123/cg06391412/cg09459774/cg09611620/cg10715905/cg12431087/cg13240253/cg18267131/cg18558767/cg19628600/cg20506347/cg21379733/cg21860675/cg22876402/cg25481160
63	MAFB	oncogene, fusion	hepatic	thymus development	hyper-hyper	UTR	cg00575665
64	NUMA1	fusion	hepatic	regulation of protein localization to cell periphery	hyper-hyper	UTR	cg02702692/cg04462378/cg19120782
65	ZFHX3	TSG	hepatic	muscle organ development	hyper-hyper	UTR	cg01779559/cg02973693/cg03878654/cg04211829/cg04667640/cg05918327/cg07434438/cg08170679/cg08692430/cg09681300/cg10483525/cg16397028/cg16630989/cg26731575/cg26909217/cg27231624
66	CBFA2T3	TSG, fusion	colonic	negative regulation of glycolytic process	hyper-hypo	UTR	cg00446472/cg01123787/cg01534572/cg01712159/cg02192204/cg02355868/cg03164928/cg03221025/cg04036306
67	CBFA2T3	TSG, fusion	colonic	regulation of cellular respiration	hyper-hypo	UTR	cg00446472/cg01123787/cg01534572/cg01712159/cg02192204/cg02355868/cg03164928/cg03221025/cg04036306
68	CBFA2T3	TSG, fusion	colonic	negative regulation of purine nucleotide metabolic process	hyper-hypo	UTR	cg00446472/cg01123787/cg01534572/cg01712159/cg02192204/cg02355868/cg03164928/cg03221025/cg04036306
69	CBFA2T3	TSG, fusion	colonic	negative regulation of nucleotide metabolic process	hyper-hypo	UTR	cg00446472/cg01123787/cg01534572/cg01712159/cg02192204/cg02355868/cg03164928/cg03221025/cg04036306
70	CBFA2T3	TSG, fusion	colonic	negative regulation of ATP metabolic process	hyper-hypo	UTR	cg00446472/cg01123787/cg01534572/cg01712159/cg02192204/cg02355868/cg03164928/cg03221025/cg04036306
71	CBFA2T3	TSG, fusion	colonic	granulocyte differentiation	hyper-hypo	UTR	cg00446472/cg01123787/cg01534572/cg01712159/cg02192204/cg02355868/cg03164928/cg03221025/cg04036306
72	CBFA2T3	TSG, fusion	colonic	negative regulation of cellular carbohydrate metabolic process	hyper-hypo	UTR	cg00446472/cg01123787/cg01534572/cg01712159/cg02192204/cg02355868/cg03164928/cg03221025/cg04036306
73	CBFA2T3	TSG, fusion	colonic	negative regulation of carbohydrate metabolic process	hyper-hypo	UTR	cg00446472/cg01123787/cg01534572/cg01712159/cg02192204/cg02355868/cg03164928/cg03221025/cg04036306
74	CBFA2T3	TSG, fusion	colonic	regulation of glycolytic process	hyper-hypo	UTR	cg00446472/cg01123787/cg01534572/cg01712159/cg02192204/cg02355868/cg03164928/cg03221025/cg04036306
75	CBFA2T3	TSG, fusion	colonic	aerobic respiration	hyper-hypo	UTR	cg00446472/cg01123787/cg01534572/cg01712159/cg02192204/cg02355868/cg03164928/cg03221025/cg04036306
76	CBFA2T3	TSG, fusion	colonic	positive regulation of proteasomal ubiquitin-dependent protein catabolic process	hyper-hypo	UTR	cg00446472/cg01123787/cg01534572/cg01712159/cg02192204/cg02355868/cg03164928/cg03221025/cg04036306
77	CBFA2T3	TSG, fusion	colonic	regulation of carbohydrate catabolic process	hyper-hypo	UTR	cg00446472/cg01123787/cg01534572/cg01712159/cg02192204/cg02355868/cg03164928/cg03221025/cg04036306
78	CBFA2T3	TSG, fusion	colonic	negative regulation of small molecule metabolic process	hyper-hypo	UTR	cg00446472/cg01123787/cg01534572/cg01712159/cg02192204/cg02355868/cg03164928/cg03221025/cg04036306
79	CBFA2T3	TSG, fusion	colonic	positive regulation of ubiquitin-dependent protein catabolic process	hyper-hypo	UTR	cg00446472/cg01123787/cg01534572/cg01712159/cg02192204/cg02355868/cg03164928/cg03221025/cg04036306
80	CBFA2T3	TSG, fusion	colonic	positive regulation of proteasomal protein catabolic process	hyper-hypo	UTR	cg00446472/cg01123787/cg01534572/cg01712159/cg02192204/cg02355868/cg03164928/cg03221025/cg04036306
81	CBFA2T3	TSG, fusion	colonic	glycolytic process	hyper-hypo	UTR	cg00446472/cg01123787/cg01534572/cg01712159/cg02192204/cg02355868/cg03164928/cg03221025/cg04036306
82	CBFA2T3	TSG, fusion	colonic	ATP generation from ADP	hyper-hypo	UTR	cg00446472/cg01123787/cg01534572/cg01712159/cg02192204/cg02355868/cg03164928/cg03221025/cg04036306
83	CBFA2T3	TSG, fusion	colonic	regulation of ATP metabolic process	hyper-hypo	UTR	cg00446472/cg01123787/cg01534572/cg01712159/cg02192204/cg02355868/cg03164928/cg03221025/cg04036306
84	CBFA2T3	TSG, fusion	colonic	regulation of purine nucleotide metabolic process	hyper-hypo	UTR	cg00446472/cg01123787/cg01534572/cg01712159/cg02192204/cg02355868/cg03164928/cg03221025/cg04036306
85	CBFA2T3	TSG, fusion	colonic	regulation of nucleotide metabolic process	hyper-hypo	UTR	cg00446472/cg01123787/cg01534572/cg01712159/cg02192204/cg02355868/cg03164928/cg03221025/cg04036306
86	CBFA2T3	TSG, fusion	colonic	ADP metabolic process	hyper-hypo	UTR	cg00446472/cg01123787/cg01534572/cg01712159/cg02192204/cg02355868/cg03164928/cg03221025/cg04036306
87	CBFA2T3	TSG, fusion	colonic	positive regulation of proteolysis involved in cellular protein catabolic process	hyper-hypo	UTR	cg00446472/cg01123787/cg01534572/cg01712159/cg02192204/cg02355868/cg03164928/cg03221025/cg04036306
88	CBFA2T3	TSG, fusion	colonic	nucleoside diphosphate phosphorylation	hyper-hypo	UTR	cg00446472/cg01123787/cg01534572/cg01712159/cg02192204/cg02355868/cg03164928/cg03221025/cg04036306
89	CBFA2T3	TSG, fusion	colonic	regulation of proteasomal ubiquitin-dependent protein catabolic process	hyper-hypo	UTR	cg00446472/cg01123787/cg01534572/cg01712159/cg02192204/cg02355868/cg03164928/cg03221025/cg04036306
90	CBFA2T3	TSG, fusion	colonic	nucleotide phosphorylation	hyper-hypo	UTR	cg00446472/cg01123787/cg01534572/cg01712159/cg02192204/cg02355868/cg03164928/cg03221025/cg04036306
91	CBFA2T3	TSG, fusion	colonic	purine nucleoside diphosphate metabolic process	hyper-hypo	UTR	cg00446472/cg01123787/cg01534572/cg01712159/cg02192204/cg02355868/cg03164928/cg03221025/cg04036306
92	CBFA2T3	TSG, fusion	colonic	purine ribonucleoside diphosphate metabolic process	hyper-hypo	UTR	cg00446472/cg01123787/cg01534572/cg01712159/cg02192204/cg02355868/cg03164928/cg03221025/cg04036306
93	CBFA2T3	TSG, fusion	colonic	ribonucleoside diphosphate metabolic process	hyper-hypo	UTR	cg00446472/cg01123787/cg01534572/cg01712159/cg02192204/cg02355868/cg03164928/cg03221025/cg04036306
94	CBFA2T3	TSG, fusion	colonic	regulation of cellular carbohydrate metabolic process	hyper-hypo	UTR	cg00446472/cg01123787/cg01534572/cg01712159/cg02192204/cg02355868/cg03164928/cg03221025/cg04036306
95	CBFA2T3	TSG, fusion	colonic	pyruvate metabolic process	hyper-hypo	UTR	cg00446472/cg01123787/cg01534572/cg01712159/cg02192204/cg02355868/cg03164928/cg03221025/cg04036306
96	CBFA2T3	TSG, fusion	colonic	positive regulation of cellular protein catabolic process	hyper-hypo	UTR	cg00446472/cg01123787/cg01534572/cg01712159/cg02192204/cg02355868/cg03164928/cg03221025/cg04036306
97	CBFA2T3	TSG, fusion	colonic	nucleoside diphosphate metabolic process	hyper-hypo	UTR	cg00446472/cg01123787/cg01534572/cg01712159/cg02192204/cg02355868/cg03164928/cg03221025/cg04036306
98	CBFA2T3	TSG, fusion	colonic	regulation of generation of precursor metabolites and energy	hyper-hypo	UTR	cg00446472/cg01123787/cg01534572/cg01712159/cg02192204/cg02355868/cg03164928/cg03221025/cg04036306
99	CBFA2T3	TSG, fusion	colonic	regulation of ubiquitin-dependent protein catabolic process	hyper-hypo	UTR	cg00446472/cg01123787/cg01534572/cg01712159/cg02192204/cg02355868/cg03164928/cg03221025/cg04036306
100	CBFA2T3	TSG, fusion	colonic	carbohydrate catabolic process	hyper-hypo	UTR	cg00446472/cg01123787/cg01534572/cg01712159/cg02192204/cg02355868/cg03164928/cg03221025/cg04036306
101	CBFA2T3	TSG, fusion	colonic	cellular carbohydrate metabolic process	hyper-hypo	UTR	cg00446472/cg01123787/cg01534572/cg01712159/cg02192204/cg02355868/cg03164928/cg03221025/cg04036306
102	CBFA2T3	TSG, fusion	colonic	negative regulation of catabolic process	hyper-hypo	UTR	cg00446472/cg01123787/cg01534572/cg01712159/cg02192204/cg02355868/cg03164928/cg03221025/cg04036306
103	CBFA2T3	TSG, fusion	colonic	ATP metabolic process	hyper-hypo	UTR	cg00446472/cg01123787/cg01534572/cg01712159/cg02192204/cg02355868/cg03164928/cg03221025/cg04036306
104	CBFA2T3	TSG, fusion	colonic	response to hypoxia	hyper-hypo	UTR	cg00446472/cg01123787/cg01534572/cg01712159/cg02192204/cg02355868/cg03164928/cg03221025/cg04036306
105	CBFA2T3	TSG, fusion	colonic	response to decreased oxygen levels	hyper-hypo	UTR	cg00446472/cg01123787/cg01534572/cg01712159/cg02192204/cg02355868/cg03164928/cg03221025/cg04036306
106	CBFA2T3	TSG, fusion	colonic	positive regulation of cellular catabolic process	hyper-hypo	UTR	cg00446472/cg01123787/cg01534572/cg01712159/cg02192204/cg02355868/cg03164928/cg03221025/cg04036306
107	CBFA2T3	TSG, fusion	colonic	response to oxygen levels	hyper-hypo	UTR	cg00446472/cg01123787/cg01534572/cg01712159/cg02192204/cg02355868/cg03164928/cg03221025/cg04036306
108	CBFA2T3	TSG, fusion	colonic	negative regulation of phosphorylation	hyper-hypo	UTR	cg00446472/cg01123787/cg01534572/cg01712159/cg02192204/cg02355868/cg03164928/cg03221025/cg04036306
109	CBFA2T3	TSG, fusion	colonic	ribose phosphate metabolic process	hyper-hypo	UTR	cg00446472/cg01123787/cg01534572/cg01712159/cg02192204/cg02355868/cg03164928/cg03221025/cg04036306
110	CBFA2T3	TSG, fusion	colonic	positive regulation of catabolic process	hyper-hypo	UTR	cg00446472/cg01123787/cg01534572/cg01712159/cg02192204/cg02355868/cg03164928/cg03221025/cg04036306
111	TBL1XR1	oncogene, TSG, fusion	prostatic	protein deacetylation	hyper-hypo	UTR	cg10714160/cg13273540/cg17578639
112	TBL1XR1	oncogene, TSG, fusion	prostatic	protein deacylation	hyper-hypo	UTR	cg10714160/cg13273540/cg17578639
113	TBL1XR1	oncogene, TSG, fusion	prostatic	histone deacetylation	hyper-hypo	UTR	cg10714160/cg13273540/cg17578639
114	TBL1XR1	oncogene, TSG, fusion	prostatic	macromolecule deacylation	hyper-hypo	UTR	cg10714160/cg13273540/cg17578639
115	CASP8	TSG	prostatic	intracellular receptor signaling pathway	hyper-hypo	UTR	cg01466121/cg05130485/cg25095814
116	NCOA4	TSG, fusion	prostatic	intracellular receptor signaling pathway	hyper-hypo	UTR	cg00302587/cg01315067/cg06298701/cg19322864/cg20166027
117	ACVR1	oncogene	hepatic	acute inflammatory response	hyper-hypo	UTR	cg09499849/cg16326402/cg19077494/cg24749947
118	SRC	oncogene	hepatic	positive regulation of lipid metabolic process	hyper-hypo	UTR	cg01141721/cg02142074/cg02873990/cg07474022/cg10865498/cg11210813/cg24384816
119	SRC	oncogene	hepatic	positive regulation of small molecule metabolic process	hyper-hypo	UTR	cg01141721/cg02142074/cg02873990/cg07474022/cg10865498/cg11210813/cg24384816
120	NCOA2	oncogene, fusion	hepatic	lipid transport	hyper-hypo	UTR	cg04749873/cg16282160/cg25676074
121	SRC	oncogene	hepatic	positive regulation of anion transport	hyper-hypo	UTR	cg01141721/cg02142074/cg02873990/cg07474022/cg10865498/cg11210813/cg24384816
122	ERBB2	oncogene, fusion	hepatic	positive regulation of anion transport	hyper-hypo	UTR	cg00459816/cg14187895/cg25582353
123	BCL6	oncogene, fusion	hepatic	cell-substrate adhesion	hyper-hypo	UTR	cg05663031/cg06164260/cg07733576/cg09643398/cg23655939
124	SRC	oncogene	hepatic	cell-substrate adhesion	hyper-hypo	UTR	cg01141721/cg02142074/cg02873990/cg07474022/cg10865498/cg11210813/cg24384816
125	CDK6	oncogene, fusion	hepatic	cell-substrate adhesion	hyper-hypo	UTR	cg05101437/cg07266431/cg07413467/cg08311343/cg11998200/cg15261712/cg19103429/cg23628117/cg27455918
126	CEBPA	TSG	hepatic	lipid homeostasis	hyper-hypo	UTR	cg22250546
127	BCL6	oncogene, fusion	hepatic	Notch signaling pathway	hyper-hypo	UTR	cg05663031/cg06164260/cg07733576/cg09643398/cg23655939
128	TRAF7	TSG	hepatic	Notch signaling pathway	hyper-hypo	UTR	cg02678414/cg07057687/cg09289251
129	CEBPA	TSG	hepatic	Notch signaling pathway	hyper-hypo	UTR	cg22250546
130	SRC	oncogene	hepatic	Notch signaling pathway	hyper-hypo	UTR	cg01141721/cg02142074/cg02873990/cg07474022/cg10865498/cg11210813/cg24384816
131	BCL6	oncogene, fusion	hepatic	regulation of cell-substrate adhesion	hyper-hypo	UTR	cg05663031/cg06164260/cg07733576/cg09643398/cg23655939
132	SRC	oncogene	hepatic	regulation of cell-substrate adhesion	hyper-hypo	UTR	cg01141721/cg02142074/cg02873990/cg07474022/cg10865498/cg11210813/cg24384816
133	CDK6	oncogene, fusion	hepatic	regulation of cell-substrate adhesion	hyper-hypo	UTR	cg05101437/cg07266431/cg07413467/cg08311343/cg11998200/cg15261712/cg19103429/cg23628117/cg27455918
134	NCOR2	TSG	hepatic	steroid hormone mediated signaling pathway	hyper-hypo	UTR	cg01054110/cg02053964/cg04347477/cg05948411/cg07800907/cg07835154/cg09267427/cg10609442/cg11834730/cg13146040/cg13419087/cg16205844/cg16350126/cg16706240/cg17187521/cg17387577/cg22168796/cg22580512/cg22820108/cg23021584/cg24975642/cg25922751
135	NCOA4	TSG, fusion	hepatic	steroid hormone mediated signaling pathway	hyper-hypo	UTR	cg00302587/cg01315067/cg06298701/cg13859860/cg17620335/cg20166027
136	SRC	oncogene	hepatic	steroid hormone mediated signaling pathway	hyper-hypo	UTR	cg01141721/cg02142074/cg02873990/cg07474022/cg10865498/cg11210813/cg24384816
137	CEBPA	TSG	hepatic	steroid metabolic process	hyper-hypo	UTR	cg22250546
138	SRC	oncogene	hepatic	positive regulation of integrin activation	hyper-hypo	UTR	cg01141721/cg02142074/cg02873990/cg07474022/cg10865498/cg11210813/cg24384816
139	BCL6	oncogene, fusion	hepatic	regulation of T-helper 2 cell differentiation	hyper-hypo	UTR	cg05663031/cg06164260/cg07733576/cg09643398/cg23655939
140	RARA	oncogene, fusion	hepatic	regulation of T-helper 2 cell differentiation	hyper-hypo	UTR	cg02898721/cg03085312/cg05824218/cg11094248/cg11316510/cg12233386/cg16276850/cg19458020/cg19572487/cg21238609/cg22935450/cg25362050/cg27102350
141	CBFA2T3	TSG, fusion	hepatic	positive regulation of cellular catabolic process	hyper-hypo	UTR	cg00121135/cg00593111/cg01123787/cg01977582/cg02192204/cg02216032/cg02461502/cg04887172/cg04910877/cg05267735/cg05370094/cg06460328/cg06521472/cg06832898/cg06978336/cg08122953/cg08317738/cg08846558/cg09928027/cg20283771/cg26507422/cg26591221/cg26956157/cg27292079/cg27635976
142	CEBPA	TSG	hepatic	positive regulation of cellular catabolic process	hyper-hypo	UTR	cg22250546
143	NCOA2	oncogene, fusion	hepatic	organic hydroxy compound transport	hyper-hypo	UTR	cg04749873/cg16282160/cg25676074
144	SRC	oncogene	hepatic	positive regulation of phosphatidylinositol 3-kinase activity	hyper-hypo	UTR	cg01141721/cg02142074/cg02873990/cg07474022/cg10865498/cg11210813/cg24384816
145	BCL6	oncogene, fusion	hepatic	positive regulation of cell adhesion	hyper-hypo	UTR	cg05663031/cg06164260/cg07733576/cg09643398/cg23655939
146	SRC	oncogene	hepatic	positive regulation of cell adhesion	hyper-hypo	UTR	cg01141721/cg02142074/cg02873990/cg07474022/cg10865498/cg11210813/cg24384816
147	RARA	oncogene, fusion	hepatic	positive regulation of cell adhesion	hyper-hypo	UTR	cg02898721/cg03085312/cg05824218/cg11094248/cg11316510/cg12233386/cg16276850/cg19458020/cg19572487/cg21238609/cg22935450/cg25362050/cg27102350
148	ERBB2	oncogene, fusion	hepatic	positive regulation of cell adhesion	hyper-hypo	UTR	cg00459816/cg14187895/cg25582353
149	CDK6	oncogene, fusion	hepatic	positive regulation of cell adhesion	hyper-hypo	UTR	cg05101437/cg07266431/cg07413467/cg08311343/cg11998200/cg15261712/cg19103429/cg23628117/cg27455918
150	CBFA2T3	TSG, fusion	hepatic	positive regulation of catabolic process	hyper-hypo	UTR	cg00121135/cg00593111/cg01123787/cg01977582/cg02192204/cg02216032/cg02461502/cg04887172/cg04910877/cg05267735/cg05370094/cg06460328/cg06521472/cg06832898/cg06978336/cg08122953/cg08317738/cg08846558/cg09928027/cg20283771/cg26507422/cg26591221/cg26956157/cg27292079/cg27635976
151	CEBPA	TSG	hepatic	positive regulation of catabolic process	hyper-hypo	UTR	cg22250546
152	NCOR2	TSG	hepatic	response to steroid hormone	hyper-hypo	UTR	cg01054110/cg02053964/cg04347477/cg05948411/cg07800907/cg07835154/cg09267427/cg10609442/cg11834730/cg13146040/cg13419087/cg16205844/cg16350126/cg16706240/cg17187521/cg17387577/cg22168796/cg22580512/cg22820108/cg23021584/cg24975642/cg25922751
153	NCOA4	TSG, fusion	hepatic	response to steroid hormone	hyper-hypo	UTR	cg00302587/cg01315067/cg06298701/cg13859860/cg17620335/cg20166027
154	SRC	oncogene	hepatic	response to steroid hormone	hyper-hypo	UTR	cg01141721/cg02142074/cg02873990/cg07474022/cg10865498/cg11210813/cg24384816
155	NCOA2	oncogene, fusion	hepatic	response to steroid hormone	hyper-hypo	UTR	cg04749873/cg16282160/cg25676074
156	SRC	oncogene	hepatic	negative regulation of endopeptidase activity	hyper-hypo	UTR	cg01141721/cg02142074/cg02873990/cg07474022/cg10865498/cg11210813/cg24384816
157	NCOR2	TSG	hepatic	gland development	hyper-hypo	UTR	cg01054110/cg02053964/cg04347477/cg05948411/cg07800907/cg07835154/cg09267427/cg10609442/cg11834730/cg13146040/cg13419087/cg16205844/cg16350126/cg16706240/cg17187521/cg17387577/cg22168796/cg22580512/cg22820108/cg23021584/cg24975642/cg25922751
158	CEBPA	TSG	hepatic	gland development	hyper-hypo	UTR	cg22250546
159	PAX8	fusion	hepatic	gland development	hyper-hypo	UTR	cg04746199/cg07594247/cg09704166/cg17445212/cg21482265/cg23564664/cg24409539/cg25758828
160	SRC	oncogene	hepatic	gland development	hyper-hypo	UTR	cg01141721/cg02142074/cg02873990/cg07474022/cg10865498/cg11210813/cg24384816
161	PHOX2B	TSG	hepatic	nerve development	hyper-hypo	UTR	cg01470356/cg05323533/cg05722504/cg10192893/cg11777515
162	BCL6	oncogene, fusion	hepatic	T-helper 2 cell differentiation	hyper-hypo	UTR	cg05663031/cg06164260/cg07733576/cg09643398/cg23655939
163	RARA	oncogene, fusion	hepatic	T-helper 2 cell differentiation	hyper-hypo	UTR	cg02898721/cg03085312/cg05824218/cg11094248/cg11316510/cg12233386/cg16276850/cg19458020/cg19572487/cg21238609/cg22935450/cg25362050/cg27102350
164	CBFA2T3	TSG, fusion	hepatic	regulation of carbohydrate metabolic process	hyper-hypo	UTR	cg00121135/cg00593111/cg01123787/cg01977582/cg02192204/cg02216032/cg02461502/cg04887172/cg04910877/cg05267735/cg05370094/cg06460328/cg06521472/cg06832898/cg06978336/cg08122953/cg08317738/cg08846558/cg09928027/cg20283771/cg26507422/cg26591221/cg26956157/cg27292079/cg27635976
165	SRC	oncogene	hepatic	regulation of carbohydrate metabolic process	hyper-hypo	UTR	cg01141721/cg02142074/cg02873990/cg07474022/cg10865498/cg11210813/cg24384816
166	NCOA2	oncogene, fusion	hepatic	regulation of carbohydrate metabolic process	hyper-hypo	UTR	cg04749873/cg16282160/cg25676074
167	SRC	oncogene	hepatic	positive regulation of protein maturation	hyper-hypo	UTR	cg01141721/cg02142074/cg02873990/cg07474022/cg10865498/cg11210813/cg24384816
168	SRC	oncogene	hepatic	glucose metabolic process	hyper-hypo	UTR	cg01141721/cg02142074/cg02873990/cg07474022/cg10865498/cg11210813/cg24384816
169	NCOA2	oncogene, fusion	hepatic	glucose metabolic process	hyper-hypo	UTR	cg04749873/cg16282160/cg25676074
170	SRC	oncogene	hepatic	negative regulation of hydrolase activity	hyper-hypo	UTR	cg01141721/cg02142074/cg02873990/cg07474022/cg10865498/cg11210813/cg24384816
171	PHOX2B	TSG	gastric	nerve development	hyper-normal	UTR	cg01416712/cg01470356
172	AXIN2	TSG	gastric	odontogenesis	hyper-normal	UTR	cg02711652
173	PDGFRA	oncogene, fusion	gastric	odontogenesis	hyper-normal	UTR	cg00691999/cg02645970/cg02759489
174	PDGFRA	oncogene, fusion	gastric	nephron development	hyper-normal	UTR	cg00691999/cg02645970/cg02759489
175	PHOX2B	TSG	gastric	axonogenesis	hyper-normal	UTR	cg01416712/cg01470356
176	PHOX2B	TSG	gastric	inner ear development	hyper-normal	UTR	cg01416712/cg01470356
177	PHOX2B	TSG	gastric	respiratory system development	hyper-normal	UTR	cg01416712/cg01470356
178	PDGFRA	oncogene, fusion	gastric	respiratory system development	hyper-normal	UTR	cg00691999/cg02645970/cg02759489
179	PHOX2B	TSG	gastric	regulation of neuron differentiation	hyper-normal	UTR	cg01416712/cg01470356
180	AXIN2	TSG	gastric	pattern specification process	hyper-normal	UTR	cg02711652
181	PHOX2B	TSG	gastric	stem cell differentiation	hyper-normal	UTR	cg01416712/cg01470356
182	PDGFRA	oncogene, fusion	gastric	stem cell differentiation	hyper-normal	UTR	cg00691999/cg02645970/cg02759489
183	PDGFRA	oncogene, fusion	gastric	embryonic digestive tract morphogenesis	hyper-normal	UTR	cg00691999/cg02645970/cg02759489
184	PHOX2B	TSG	gastric	ganglion development	hyper-normal	UTR	cg01416712/cg01470356
185	PDGFRA	oncogene, fusion	gastric	lung development	hyper-normal	UTR	cg00691999/cg02645970/cg02759489
186	PDGFRA	oncogene, fusion	gastric	regulation of response to wounding	hyper-normal	UTR	cg00691999/cg02645970/cg02759489
187	NCOA2	oncogene, fusion	prostatic	regulation of carbohydrate metabolic process	hyper-normal	UTR	cg01012082/cg01538165/cg04749873/cg06083412/cg10456591/cg13335567/cg24536624
188	CBFA2T3	TSG, fusion	prostatic	regulation of carbohydrate metabolic process	hyper-normal	UTR	cg00035197/cg00335908/cg00492741/cg00825967/cg01123787/cg01366670/cg01977582/cg02167055/cg02216032/cg02355868/cg02366320/cg02393091/cg02431972/cg02461502/cg02525435/cg03178541/cg03221025/cg03353765/cg04513311/cg04606653/cg05057515/cg05099708/cg05267735/cg05354904/cg05361458/cg05481981/cg05579598/cg06436854/cg06460328/cg06592860/cg06832898/cg06982885/cg08372350/cg08698997/cg08961893/cg09928027/cg1…
189	SLC45A3	fusion	prostatic	regulation of carbohydrate metabolic process	hyper-normal	UTR	cg01455178/cg06832359/cg08639339/cg10581876/cg12178904/cg17723122/cg27568165
190	NUP98	oncogene, fusion	prostatic	regulation of carbohydrate metabolic process	hyper-normal	UTR	cg03952736/cg17344149/cg23723775
191	CBFA2T3	TSG, fusion	prostatic	pyruvate metabolic process	hyper-normal	UTR	cg00035197/cg00335908/cg00492741/cg00825967/cg01123787/cg01366670/cg01977582/cg02167055/cg02216032/cg02355868/cg02366320/cg02393091/cg02431972/cg02461502/cg02525435/cg03178541/cg03221025/cg03353765/cg04513311/cg04606653/cg05057515/cg05099708/cg05267735/cg05354904/cg05361458/cg05481981/cg05579598/cg06436854/cg06460328/cg06592860/cg06832898/cg06982885/cg08372350/cg08698997/cg08961893/cg09928027/cg1…
192	NUP98	oncogene, fusion	prostatic	pyruvate metabolic process	hyper-normal	UTR	cg03952736/cg17344149/cg23723775
193	CBFA2T3	TSG, fusion	prostatic	glycolytic process	hyper-normal	UTR	cg00035197/cg00335908/cg00492741/cg00825967/cg01123787/cg01366670/cg01977582/cg02167055/cg02216032/cg02355868/cg02366320/cg02393091/cg02431972/cg02461502/cg02525435/cg03178541/cg03221025/cg03353765/cg04513311/cg04606653/cg05057515/cg05099708/cg05267735/cg05354904/cg05361458/cg05481981/cg05579598/cg06436854/cg06460328/cg06592860/cg06832898/cg06982885/cg08372350/cg08698997/cg08961893/cg09928027/cg1…
194	NUP98	oncogene, fusion	prostatic	glycolytic process	hyper-normal	UTR	cg03952736/cg17344149/cg23723775
195	CBFA2T3	TSG, fusion	prostatic	ATP generation from ADP	hyper-normal	UTR	cg00035197/cg00335908/cg00492741/cg00825967/cg01123787/cg01366670/cg01977582/cg02167055/cg02216032/cg02355868/cg02366320/cg02393091/cg02431972/cg02461502/cg02525435/cg03178541/cg03221025/cg03353765/cg04513311/cg04606653/cg05057515/cg05099708/cg05267735/cg05354904/cg05361458/cg05481981/cg05579598/cg06436854/cg06460328/cg06592860/cg06832898/cg06982885/cg08372350/cg08698997/cg08961893/cg09928027/cg1…
196	NUP98	oncogene, fusion	prostatic	ATP generation from ADP	hyper-normal	UTR	cg03952736/cg17344149/cg23723775
197	CBFA2T3	TSG, fusion	prostatic	purine nucleoside diphosphate metabolic process	hyper-normal	UTR	cg00035197/cg00335908/cg00492741/cg00825967/cg01123787/cg01366670/cg01977582/cg02167055/cg02216032/cg02355868/cg02366320/cg02393091/cg02431972/cg02461502/cg02525435/cg03178541/cg03221025/cg03353765/cg04513311/cg04606653/cg05057515/cg05099708/cg05267735/cg05354904/cg05361458/cg05481981/cg05579598/cg06436854/cg06460328/cg06592860/cg06832898/cg06982885/cg08372350/cg08698997/cg08961893/cg09928027/cg1…
198	NUP98	oncogene, fusion	prostatic	purine nucleoside diphosphate metabolic process	hyper-normal	UTR	cg03952736/cg17344149/cg23723775
199	CBFA2T3	TSG, fusion	prostatic	purine ribonucleoside diphosphate metabolic process	hyper-normal	UTR	cg00035197/cg00335908/cg00492741/cg00825967/cg01123787/cg01366670/cg01977582/cg02167055/cg02216032/cg02355868/cg02366320/cg02393091/cg02431972/cg02461502/cg02525435/cg03178541/cg03221025/cg03353765/cg04513311/cg04606653/cg05057515/cg05099708/cg05267735/cg05354904/cg05361458/cg05481981/cg05579598/cg06436854/cg06460328/cg06592860/cg06832898/cg06982885/cg08372350/cg08698997/cg08961893/cg09928027/cg1…
200	NUP98	oncogene, fusion	prostatic	purine ribonucleoside diphosphate metabolic process	hyper-normal	UTR	cg03952736/cg17344149/cg23723775
201	CBFA2T3	TSG, fusion	prostatic	nucleoside diphosphate metabolic process	hyper-normal	UTR	cg00035197/cg00335908/cg00492741/cg00825967/cg01123787/cg01366670/cg01977582/cg02167055/cg02216032/cg02355868/cg02366320/cg02393091/cg02431972/cg02461502/cg02525435/cg03178541/cg03221025/cg03353765/cg04513311/cg04606653/cg05057515/cg05099708/cg05267735/cg05354904/cg05361458/cg05481981/cg05579598/cg06436854/cg06460328/cg06592860/cg06832898/cg06982885/cg08372350/cg08698997/cg08961893/cg09928027/cg1…
202	NUP98	oncogene, fusion	prostatic	nucleoside diphosphate metabolic process	hyper-normal	UTR	cg03952736/cg17344149/cg23723775
203	NCOA2	oncogene, fusion	prostatic	regulation of small molecule metabolic process	hyper-normal	UTR	cg01012082/cg01538165/cg04749873/cg06083412/cg10456591/cg13335567/cg24536624
204	NCOR2	TSG	prostatic	regulation of small molecule metabolic process	hyper-normal	UTR	cg00254608/cg00765705/cg01485790/cg01797036/cg03406367/cg04804139/cg05395187/cg05596926/cg06242243/cg06942010/cg07835154/cg09267427/cg09644157/cg10996589/cg11050793/cg11311053/cg11601197/cg13146040/cg13581922/cg14031846/cg14256268/cg14898623/cg16181859/cg16205844/cg16706240/cg17387577/cg17825194/cg19005335/cg22863744/cg22977745/cg23021584/cg23880533/cg24990317/cg25113767/cg27310710/cg27431877/cg2…
205	CBFA2T3	TSG, fusion	prostatic	regulation of small molecule metabolic process	hyper-normal	UTR	cg00035197/cg00335908/cg00492741/cg00825967/cg01123787/cg01366670/cg01977582/cg02167055/cg02216032/cg02355868/cg02366320/cg02393091/cg02431972/cg02461502/cg02525435/cg03178541/cg03221025/cg03353765/cg04513311/cg04606653/cg05057515/cg05099708/cg05267735/cg05354904/cg05361458/cg05481981/cg05579598/cg06436854/cg06460328/cg06592860/cg06832898/cg06982885/cg08372350/cg08698997/cg08961893/cg09928027/cg1…
206	SLC45A3	fusion	prostatic	regulation of small molecule metabolic process	hyper-normal	UTR	cg01455178/cg06832359/cg08639339/cg10581876/cg12178904/cg17723122/cg27568165
207	NUP98	oncogene, fusion	prostatic	regulation of small molecule metabolic process	hyper-normal	UTR	cg03952736/cg17344149/cg23723775
208	CBFA2T3	TSG, fusion	prostatic	nucleotide phosphorylation	hyper-normal	UTR	cg00035197/cg00335908/cg00492741/cg00825967/cg01123787/cg01366670/cg01977582/cg02167055/cg02216032/cg02355868/cg02366320/cg02393091/cg02431972/cg02461502/cg02525435/cg03178541/cg03221025/cg03353765/cg04513311/cg04606653/cg05057515/cg05099708/cg05267735/cg05354904/cg05361458/cg05481981/cg05579598/cg06436854/cg06460328/cg06592860/cg06832898/cg06982885/cg08372350/cg08698997/cg08961893/cg09928027/cg1…
209	NUP98	oncogene, fusion	prostatic	nucleotide phosphorylation	hyper-normal	UTR	cg03952736/cg17344149/cg23723775
210	ESR1	oncogene, TSG, fusion	prostatic	regulation of morphogenesis of an epithelium	hyper-normal	UTR	cg00601836/cg01715172/cg05171584/cg06611115/cg07189962/cg07584093/cg07746998/cg08884395/cg08907436/cg09414638/cg10441070/cg10939667/cg15543523/cg15626350/cg18007957/cg18745416/cg19411146/cg20893956/cg21157690/cg21608605/cg21950534/cg22157087/cg24764793/cg24900983/cg25565730/cg26089753
211	FOXP1	oncogene, fusion	prostatic	regulation of morphogenesis of an epithelium	hyper-normal	UTR	cg01173432/cg01186551/cg02002523/cg02336104/cg04794662/cg08489512/cg09459774/cg12431087/cg13240253/cg14771313/cg15472885/cg15871371/cg16320427/cg17803993/cg18267131/cg18558767/cg19402876/cg20506347/cg20891481/cg21860675/cg22876402/cg25356639/cg25481160/cg25811633/cg26344024
212	FGFR4	oncogene	hepatic	regulation of lipid metabolic process	hyper-normal	UTR	cg00618323/cg08802358/cg11849703/cg12982374/cg18229134
213	NCOR2	TSG	hepatic	regulation of lipid metabolic process	hyper-normal	UTR	cg01054110/cg02053964/cg04347477/cg05948411/cg07800907/cg07835154/cg09267427/cg10609442/cg11834730/cg13146040/cg13419087/cg16205844/cg16350126/cg16706240/cg17187521/cg17387577/cg22168796/cg22580512/cg22820108/cg23021584/cg24975642/cg25922751
214	ACSL3	fusion	hepatic	regulation of lipid metabolic process	hyper-normal	UTR	cg04192580/cg22175006/cg23325384
215	SLC45A3	fusion	hepatic	regulation of lipid metabolic process	hyper-normal	UTR	cg01455178/cg06832359/cg08639339/cg17723122/cg26894854
216	ACSL3	fusion	hepatic	positive regulation of lipid metabolic process	hyper-normal	UTR	cg04192580/cg22175006/cg23325384
217	SLC45A3	fusion	hepatic	positive regulation of lipid metabolic process	hyper-normal	UTR	cg01455178/cg06832359/cg08639339/cg17723122/cg26894854
218	BCL6	oncogene, fusion	hepatic	mononuclear cell differentiation	hyper-normal	UTR	cg05663031/cg06164260/cg07733576/cg09643398/cg23655939
219	CDK6	oncogene, fusion	hepatic	mononuclear cell differentiation	hyper-normal	UTR	cg05101437/cg07266431/cg07413467/cg08311343/cg11998200/cg15261712/cg19103429/cg23628117/cg27455918
220	FOXP1	oncogene, fusion	hepatic	mononuclear cell differentiation	hyper-normal	UTR	cg04991071/cg05384123/cg06391412/cg09459774/cg09611620/cg10715905/cg12431087/cg13240253/cg18267131/cg18558767/cg19628600/cg20506347/cg21379733/cg21860675/cg22876402/cg25481160
221	RARA	oncogene, fusion	hepatic	mononuclear cell differentiation	hyper-normal	UTR	cg02898721/cg03085312/cg05824218/cg11094248/cg11316510/cg12233386/cg16276850/cg19458020/cg19572487/cg21238609/cg22935450/cg25362050/cg27102350
222	CARD11	oncogene	hepatic	mononuclear cell differentiation	hyper-normal	UTR	cg11192141/cg20308351/cg23770265/cg25106791
223	BCL6	oncogene, fusion	hepatic	Ras protein signal transduction	hyper-normal	UTR	cg05663031/cg06164260/cg07733576/cg09643398/cg23655939
224	SLC45A3	fusion	hepatic	positive regulation of fatty acid metabolic process	hyper-normal	UTR	cg01455178/cg06832359/cg08639339/cg17723122/cg26894854
225	ACSL3	fusion	hepatic	fatty acid metabolic process	hyper-normal	UTR	cg04192580/cg22175006/cg23325384
226	SLC45A3	fusion	hepatic	fatty acid metabolic process	hyper-normal	UTR	cg01455178/cg06832359/cg08639339/cg17723122/cg26894854
227	FGFR4	oncogene	hepatic	steroid metabolic process	hyper-normal	UTR	cg00618323/cg08802358/cg11849703/cg12982374/cg18229134
228	FGFR4	oncogene	hepatic	steroid biosynthetic process	hyper-normal	UTR	cg00618323/cg08802358/cg11849703/cg12982374/cg18229134
229	BCL6	oncogene, fusion	hepatic	regulation of Ras protein signal transduction	hyper-normal	UTR	cg05663031/cg06164260/cg07733576/cg09643398/cg23655939
230	BCL6	oncogene, fusion	hepatic	positive regulation of cell adhesion	hyper-normal	UTR	cg05663031/cg06164260/cg07733576/cg09643398/cg23655939
231	CDK6	oncogene, fusion	hepatic	positive regulation of cell adhesion	hyper-normal	UTR	cg05101437/cg07266431/cg07413467/cg08311343/cg11998200/cg15261712/cg19103429/cg23628117/cg27455918
232	RARA	oncogene, fusion	hepatic	positive regulation of cell adhesion	hyper-normal	UTR	cg02898721/cg03085312/cg05824218/cg11094248/cg11316510/cg12233386/cg16276850/cg19458020/cg19572487/cg21238609/cg22935450/cg25362050/cg27102350
233	CARD11	oncogene	hepatic	positive regulation of cell adhesion	hyper-normal	UTR	cg11192141/cg20308351/cg23770265/cg25106791
234	FOXP1	oncogene, fusion	hepatic	skeletal system development	hyper-normal	UTR	cg04991071/cg05384123/cg06391412/cg09459774/cg09611620/cg10715905/cg12431087/cg13240253/cg18267131/cg18558767/cg19628600/cg20506347/cg21379733/cg21860675/cg22876402/cg25481160
235	FGFR4	oncogene	hepatic	regulation of small molecule metabolic process	hyper-normal	UTR	cg00618323/cg08802358/cg11849703/cg12982374/cg18229134
236	NCOR2	TSG	hepatic	regulation of small molecule metabolic process	hyper-normal	UTR	cg01054110/cg02053964/cg04347477/cg05948411/cg07800907/cg07835154/cg09267427/cg10609442/cg11834730/cg13146040/cg13419087/cg16205844/cg16350126/cg16706240/cg17187521/cg17387577/cg22168796/cg22580512/cg22820108/cg23021584/cg24975642/cg25922751
237	SLC45A3	fusion	hepatic	regulation of small molecule metabolic process	hyper-normal	UTR	cg01455178/cg06832359/cg08639339/cg17723122/cg26894854
238	CBFA2T3	TSG, fusion	hepatic	regulation of small molecule metabolic process	hyper-normal	UTR	cg00121135/cg00593111/cg01123787/cg01977582/cg02192204/cg02216032/cg02461502/cg04887172/cg04910877/cg05267735/cg05370094/cg06460328/cg06521472/cg06832898/cg06978336/cg08122953/cg08317738/cg08846558/cg09928027/cg20283771/cg26507422/cg26591221/cg26956157/cg27292079/cg27635976
239	FGFR4	oncogene	hepatic	lipid homeostasis	hyper-normal	UTR	cg00618323/cg08802358/cg11849703/cg12982374/cg18229134
240	PDGFRA	oncogene, fusion	gastric	embryonic digestive tract morphogenesis	hyper-similar	UTR	cg00691999/cg02645970/cg02759489
241	HOXD11	oncogene, fusion	gastric	nephron development	hyper-similar	UTR	cg00861009/cg01708273/cg02470521/cg02527112
242	PDGFRA	oncogene, fusion	gastric	nephron development	hyper-similar	UTR	cg00691999/cg02645970/cg02759489
243	TLX3	oncogene, fusion	gastric	regulation of neuron differentiation	hyper-similar	UTR	cg02511231/cg02676375/cg02743222
244	PHOX2B	TSG	gastric	regulation of neuron differentiation	hyper-similar	UTR	cg01416712/cg01470356
245	TLX3	oncogene, fusion	gastric	cell fate specification	hyper-similar	UTR	cg02511231/cg02676375/cg02743222
246	TAL1	oncogene, fusion	gastric	locomotory behavior	hyper-similar	UTR	cg00955828/cg01001098
247	PHOX2B	TSG	gastric	sympathetic nervous system development	hyper-similar	UTR	cg01416712/cg01470356
248	TAL1	oncogene, fusion	gastric	spinal cord development	hyper-similar	UTR	cg00955828/cg01001098
249	PHOX2B	TSG	gastric	axonogenesis	hyper-similar	UTR	cg01416712/cg01470356
250	PDGFRA	oncogene, fusion	gastric	lung development	hyper-similar	UTR	cg00691999/cg02645970/cg02759489
251	PDGFRA	oncogene, fusion	gastric	cranial skeletal system development	hyper-similar	UTR	cg00691999/cg02645970/cg02759489
252	HOXD11	oncogene, fusion	gastric	pattern specification process	hyper-similar	UTR	cg00861009/cg01708273/cg02470521/cg02527112
253	TAL1	oncogene, fusion	gastric	mesodermal cell differentiation	hyper-similar	UTR	cg00955828/cg01001098
254	PHOX2B	TSG	gastric	mesenchyme development	hyper-similar	UTR	cg01416712/cg01470356
255	TLX3	oncogene, fusion	gastric	regulation of respiratory gaseous exchange by nervous system process	hyper-similar	UTR	cg02511231/cg02676375/cg02743222
256	PHOX2B	TSG	gastric	regulation of respiratory gaseous exchange by nervous system process	hyper-similar	UTR	cg01416712/cg01470356
257	PDGFRA	oncogene, fusion	gastric	positive regulation of fibroblast proliferation	hyper-similar	UTR	cg00691999/cg02645970/cg02759489
258	PHOX2B	TSG	gastric	response to BMP	hyper-similar	UTR	cg01416712/cg01470356
259	PHOX2B	TSG	gastric	cellular response to BMP stimulus	hyper-similar	UTR	cg01416712/cg01470356
260	HOXD11	oncogene, fusion	gastric	branching involved in ureteric bud morphogenesis	hyper-similar	UTR	cg00861009/cg01708273/cg02470521/cg02527112
261	PHOX2B	TSG	gastric	central nervous system neuron differentiation	hyper-similar	UTR	cg01416712/cg01470356
262	TAL1	oncogene, fusion	gastric	central nervous system neuron differentiation	hyper-similar	UTR	cg00955828/cg01001098
263	PDGFRA	oncogene, fusion	gastric	regulation of stem cell differentiation	hyper-similar	UTR	cg00691999/cg02645970/cg02759489
264	TAL1	oncogene, fusion	gastric	regulation of stem cell differentiation	hyper-similar	UTR	cg00955828/cg01001098
265	TAL1	oncogene, fusion	gastric	megakaryocyte development	hyper-similar	UTR	cg00955828/cg01001098
266	FOXP1	oncogene, fusion	hepatic	skeletal system development	hyper-similar	UTR	cg04991071/cg05384123/cg06391412/cg09459774/cg09611620/cg10715905/cg12431087/cg13240253/cg18267131/cg18558767/cg19628600/cg20506347/cg21379733/cg21860675/cg22876402/cg25481160
267	CDH11	TSG, fusion	hepatic	skeletal system development	hyper-similar	UTR	cg01602001/cg12163490
268	HOXD13	oncogene, fusion	hepatic	skeletal system development	hyper-similar	UTR	cg17495130
269	HOXD13	oncogene, fusion	hepatic	anterior/posterior pattern specification	hyper-similar	UTR	cg17495130
270	HOXD13	oncogene, fusion	hepatic	digestive tract morphogenesis	hyper-similar	UTR	cg17495130
271	SLC45A3	fusion	hepatic	regulation of cellular carbohydrate metabolic process	hyper-similar	UTR	cg01455178/cg06832359/cg08639339/cg17723122/cg26894854
272	AKT1	oncogene	hepatic	regulation of cellular carbohydrate metabolic process	hyper-similar	UTR	cg13986355/cg22991936
273	NCOA2	oncogene, fusion	hepatic	regulation of cellular carbohydrate metabolic process	hyper-similar	UTR	cg04749873/cg16282160/cg25676074
274	ACSL3	fusion	hepatic	positive regulation of lipid biosynthetic process	hyper-similar	UTR	cg04192580/cg22175006/cg23325384
275	SLC45A3	fusion	hepatic	positive regulation of lipid biosynthetic process	hyper-similar	UTR	cg01455178/cg06832359/cg08639339/cg17723122/cg26894854
276	AKT1	oncogene	hepatic	positive regulation of lipid biosynthetic process	hyper-similar	UTR	cg13986355/cg22991936
277	STAT5B	oncogene, TSG, fusion	hepatic	multicellular organism growth	hyper-similar	UTR	cg07402310/cg19465320/cg21821388
278	BCL6	oncogene, fusion	hepatic	negative regulation of growth	hyper-similar	UTR	cg05663031/cg06164260/cg07733576/cg09643398/cg23655939
279	FGFR4	oncogene	hepatic	regulation of extracellular matrix organization	hyper-similar	UTR	cg00618323/cg08802358/cg11849703/cg12982374/cg18229134
280	AKT1	oncogene	hepatic	regulation of nervous system development	hyper-similar	UTR	cg13986355/cg22991936
281	BCL6	oncogene, fusion	hepatic	regulation of histone deacetylation	hyper-similar	UTR	cg05663031/cg06164260/cg07733576/cg09643398/cg23655939
282	ZFHX3	TSG	hepatic	locomotor rhythm	hyper-similar	UTR	cg01779559/cg02973693/cg03878654/cg04211829/cg04667640/cg05918327/cg07434438/cg08170679/cg08692430/cg09681300/cg10483525/cg16397028/cg16630989/cg26731575/cg26909217/cg27231624
283	NCOA2	oncogene, fusion	hepatic	locomotor rhythm	hyper-similar	UTR	cg04749873/cg16282160/cg25676074
284	AKT1	oncogene	hepatic	mammary gland epithelial cell differentiation	hyper-similar	UTR	cg13986355/cg22991936
285	ZFHX3	TSG	hepatic	regulation of neuron differentiation	hyper-similar	UTR	cg01779559/cg02973693/cg03878654/cg04211829/cg04667640/cg05918327/cg07434438/cg08170679/cg08692430/cg09681300/cg10483525/cg16397028/cg16630989/cg26731575/cg26909217/cg27231624
286	BCL6	oncogene, fusion	hepatic	regulation of neuron differentiation	hyper-similar	UTR	cg05663031/cg06164260/cg07733576/cg09643398/cg23655939
287	SLC45A3	fusion	hepatic	monosaccharide metabolic process	hyper-similar	UTR	cg01455178/cg06832359/cg08639339/cg17723122/cg26894854
288	AKT1	oncogene	hepatic	monosaccharide metabolic process	hyper-similar	UTR	cg13986355/cg22991936
289	NCOA2	oncogene, fusion	hepatic	monosaccharide metabolic process	hyper-similar	UTR	cg04749873/cg16282160/cg25676074
290	BCL6	oncogene, fusion	hepatic	regulation of small GTPase mediated signal transduction	hyper-similar	UTR	cg05663031/cg06164260/cg07733576/cg09643398/cg23655939
291	ACSL3	fusion	hepatic	lipid transport	hyper-similar	UTR	cg04192580/cg22175006/cg23325384
292	AKT1	oncogene	hepatic	lipid transport	hyper-similar	UTR	cg13986355/cg22991936
293	NCOA2	oncogene, fusion	hepatic	lipid transport	hyper-similar	UTR	cg04749873/cg16282160/cg25676074
294	AKT1	oncogene	hepatic	positive regulation of sodium ion transport	hyper-similar	UTR	cg13986355/cg22991936
295	AKT1	oncogene	hepatic	reactive oxygen species biosynthetic process	hyper-similar	UTR	cg13986355/cg22991936
296	AKT1	oncogene	hepatic	positive regulation of membrane potential	hyper-similar	UTR	cg13986355/cg22991936
297	AKT1	oncogene	hepatic	regulation of generation of precursor metabolites and energy	hyper-similar	UTR	cg13986355/cg22991936
298	BCL11A	oncogene, fusion	gastric	developmental cell growth	hypo-hypo	UTR	cg01600529/cg02334333
299	CTNNB1	oncogene, fusion	gastric	developmental cell growth	hypo-hypo	UTR	cg01005582
300	BCL11A	oncogene, fusion	gastric	neuron projection extension	hypo-hypo	UTR	cg01600529/cg02334333
301	CTNNB1	oncogene, fusion	gastric	neuron projection extension	hypo-hypo	UTR	cg01005582
302	BCL11A	oncogene, fusion	gastric	developmental growth involved in morphogenesis	hypo-hypo	UTR	cg01600529/cg02334333
303	CTNNB1	oncogene, fusion	gastric	developmental growth involved in morphogenesis	hypo-hypo	UTR	cg01005582
304	ESR1	oncogene, TSG, fusion	prostatic	regulation of cytosolic calcium ion concentration	hypo-hypo	UTR	cg00601836/cg01715172/cg05171584/cg06611115/cg07189962/cg07584093/cg07746998/cg08884395/cg08907436/cg09414638/cg10441070/cg10939667/cg15543523/cg15626350/cg18007957/cg18745416/cg19411146/cg20893956/cg21157690/cg21608605/cg21950534/cg22157087/cg24764793/cg24900983/cg25565730/cg26089753
305	GRIN2A	TSG	prostatic	regulation of cytosolic calcium ion concentration	hypo-hypo	UTR	cg00116766/cg00792185/cg01344243/cg01348055/cg02415992/cg03866831/cg03935060/cg04898487/cg06829391/cg08001123/cg09001143/cg09622330/cg09923769/cg10116505/cg10276272/cg15134033/cg16378117/cg16783478/cg18391758/cg27644733
306	ABL1	oncogene, fusion	prostatic	regulation of cytosolic calcium ion concentration	hypo-hypo	UTR	cg02915920/cg10228162/cg10803013/cg13440206/cg13670057/cg14362370/cg21195763
307	ESR1	oncogene, TSG, fusion	prostatic	divalent inorganic cation homeostasis	hypo-hypo	UTR	cg00601836/cg01715172/cg05171584/cg06611115/cg07189962/cg07584093/cg07746998/cg08884395/cg08907436/cg09414638/cg10441070/cg10939667/cg15543523/cg15626350/cg18007957/cg18745416/cg19411146/cg20893956/cg21157690/cg21608605/cg21950534/cg22157087/cg24764793/cg24900983/cg25565730/cg26089753
308	GRIN2A	TSG	prostatic	divalent inorganic cation homeostasis	hypo-hypo	UTR	cg00116766/cg00792185/cg01344243/cg01348055/cg02415992/cg03866831/cg03935060/cg04898487/cg06829391/cg08001123/cg09001143/cg09622330/cg09923769/cg10116505/cg10276272/cg15134033/cg16378117/cg16783478/cg18391758/cg27644733
309	ABL1	oncogene, fusion	prostatic	divalent inorganic cation homeostasis	hypo-hypo	UTR	cg02915920/cg10228162/cg10803013/cg13440206/cg13670057/cg14362370/cg21195763
310	GNAS	oncogene	prostatic	adenylate cyclase-modulating G protein-coupled receptor signaling pathway	hypo-hypo	UTR	cg03908391/cg04677683/cg06047881/cg06693667/cg07909402/cg09123158/cg09437522/cg10468484/cg10797197/cg11021321/cg12573482/cg14176797/cg14482474/cg14564778/cg15160445/cg16737409/cg19140375/cg21809160/cg21971807/cg22290117/cg24276988/cg25229306/cg25367568/cg26496204/cg27262796
311	CDH11	TSG, fusion	prostatic	modulation of chemical synaptic transmission	hypo-hypo	UTR	cg01021552/cg01084990/cg01162378/cg01602001/cg02973961/cg04977618/cg07185854/cg09631415/cg10015051
312	GRIN2A	TSG	prostatic	modulation of chemical synaptic transmission	hypo-hypo	UTR	cg00116766/cg00792185/cg01344243/cg01348055/cg02415992/cg03866831/cg03935060/cg04898487/cg06829391/cg08001123/cg09001143/cg09622330/cg09923769/cg10116505/cg10276272/cg15134033/cg16378117/cg16783478/cg18391758/cg27644733
313	ABL1	oncogene, fusion	prostatic	modulation of chemical synaptic transmission	hypo-hypo	UTR	cg02915920/cg10228162/cg10803013/cg13440206/cg13670057/cg14362370/cg21195763
314	CDH11	TSG, fusion	prostatic	regulation of trans-synaptic signaling	hypo-hypo	UTR	cg01021552/cg01084990/cg01162378/cg01602001/cg02973961/cg04977618/cg07185854/cg09631415/cg10015051
315	GRIN2A	TSG	prostatic	regulation of trans-synaptic signaling	hypo-hypo	UTR	cg00116766/cg00792185/cg01344243/cg01348055/cg02415992/cg03866831/cg03935060/cg04898487/cg06829391/cg08001123/cg09001143/cg09622330/cg09923769/cg10116505/cg10276272/cg15134033/cg16378117/cg16783478/cg18391758/cg27644733
316	ABL1	oncogene, fusion	prostatic	regulation of trans-synaptic signaling	hypo-hypo	UTR	cg02915920/cg10228162/cg10803013/cg13440206/cg13670057/cg14362370/cg21195763
317	GRIN2A	TSG	prostatic	regulation of cation transmembrane transport	hypo-hypo	UTR	cg00116766/cg00792185/cg01344243/cg01348055/cg02415992/cg03866831/cg03935060/cg04898487/cg06829391/cg08001123/cg09001143/cg09622330/cg09923769/cg10116505/cg10276272/cg15134033/cg16378117/cg16783478/cg18391758/cg27644733
318	ABL1	oncogene, fusion	prostatic	regulation of cation transmembrane transport	hypo-hypo	UTR	cg02915920/cg10228162/cg10803013/cg13440206/cg13670057/cg14362370/cg21195763
319	NDRG1	TSG, fusion	prostatic	synapse organization	hypo-hypo	UTR	cg00799984/cg04227278/cg08691775/cg16001384/cg17129188/cg20100745/cg25232510
320	ABL1	oncogene, fusion	prostatic	synapse organization	hypo-hypo	UTR	cg02915920/cg10228162/cg10803013/cg13440206/cg13670057/cg14362370/cg21195763
321	KDR	oncogene	prostatic	positive regulation of ERK1 and ERK2 cascade	hypo-hypo	UTR	cg02723107/cg10858353/cg25444386
322	ABL1	oncogene, fusion	prostatic	positive regulation of ERK1 and ERK2 cascade	hypo-hypo	UTR	cg02915920/cg10228162/cg10803013/cg13440206/cg13670057/cg14362370/cg21195763
323	KDR	oncogene	prostatic	extracellular matrix organization	hypo-hypo	UTR	cg02723107/cg10858353/cg25444386
324	ABL1	oncogene, fusion	prostatic	extracellular matrix organization	hypo-hypo	UTR	cg02915920/cg10228162/cg10803013/cg13440206/cg13670057/cg14362370/cg21195763
325	GRIN2A	TSG	prostatic	calcium ion transport	hypo-hypo	UTR	cg00116766/cg00792185/cg01344243/cg01348055/cg02415992/cg03866831/cg03935060/cg04898487/cg06829391/cg08001123/cg09001143/cg09622330/cg09923769/cg10116505/cg10276272/cg15134033/cg16378117/cg16783478/cg18391758/cg27644733
326	ABL1	oncogene, fusion	prostatic	calcium ion transport	hypo-hypo	UTR	cg02915920/cg10228162/cg10803013/cg13440206/cg13670057/cg14362370/cg21195763
327	TCL1A	oncogene, fusion	prostatic	regulation of membrane potential	hypo-hypo	UTR	cg04313756/cg08092680/cg13282837/cg14468007/cg17717124/cg19992633/cg24996565/cg27089768
328	KDR	oncogene	prostatic	regulation of membrane potential	hypo-hypo	UTR	cg02723107/cg10858353/cg25444386
329	GRIN2A	TSG	prostatic	regulation of membrane potential	hypo-hypo	UTR	cg00116766/cg00792185/cg01344243/cg01348055/cg02415992/cg03866831/cg03935060/cg04898487/cg06829391/cg08001123/cg09001143/cg09622330/cg09923769/cg10116505/cg10276272/cg15134033/cg16378117/cg16783478/cg18391758/cg27644733
330	ABL1	oncogene, fusion	prostatic	regulation of membrane potential	hypo-hypo	UTR	cg02915920/cg10228162/cg10803013/cg13440206/cg13670057/cg14362370/cg21195763
331	NIN	fusion	prostatic	positive regulation of nervous system development	hypo-hypo	UTR	cg08572565/cg10169539/cg12044531/cg20512044/cg20969923/cg25134134
332	PLAG1	oncogene, fusion	prostatic	positive regulation of nervous system development	hypo-hypo	UTR	cg09704885/cg20909773/cg21448513
333	CDH11	TSG, fusion	prostatic	axonogenesis	hypo-hypo	UTR	cg01021552/cg01084990/cg01162378/cg01602001/cg02973961/cg04977618/cg07185854/cg09631415/cg10015051
334	BCL11B	oncogene, TSG, fusion	prostatic	axonogenesis	hypo-hypo	UTR	cg01987941/cg02224314/cg04162647/cg06341731/cg07015803/cg07440398/cg07675477/cg08118967/cg09911747/cg10178917/cg11753157/cg11877726/cg13987489/cg14150354/cg14841828/cg18599750/cg19450111/cg20574436/cg23202887/cg23398318/cg23457258/cg23479730/cg24168924/cg25061304/cg26998529
335	NIN	fusion	prostatic	axonogenesis	hypo-hypo	UTR	cg08572565/cg10169539/cg12044531/cg20512044/cg20969923/cg25134134
336	ABL1	oncogene, fusion	prostatic	axonogenesis	hypo-hypo	UTR	cg02915920/cg10228162/cg10803013/cg13440206/cg13670057/cg14362370/cg21195763
337	GRIN2A	TSG	prostatic	calcium ion transmembrane transport	hypo-hypo	UTR	cg00116766/cg00792185/cg01344243/cg01348055/cg02415992/cg03866831/cg03935060/cg04898487/cg06829391/cg08001123/cg09001143/cg09622330/cg09923769/cg10116505/cg10276272/cg15134033/cg16378117/cg16783478/cg18391758/cg27644733
338	ABL1	oncogene, fusion	prostatic	calcium ion transmembrane transport	hypo-hypo	UTR	cg02915920/cg10228162/cg10803013/cg13440206/cg13670057/cg14362370/cg21195763
339	ROS1	oncogene, fusion	prostatic	cell growth	hypo-hypo	UTR	cg18258482/cg22785136
340	BCL11A	oncogene, fusion	prostatic	cell growth	hypo-hypo	UTR	cg00543073/cg01600529/cg01616628/cg02334333/cg08426369/cg09670127/cg10147375/cg11057260/cg12972447/cg14418115/cg15241316/cg16884658/cg16951074/cg17738213/cg19464815/cg21552081/cg23678058/cg27049344
341	NIN	fusion	prostatic	cell growth	hypo-hypo	UTR	cg08572565/cg10169539/cg12044531/cg20512044/cg20969923/cg25134134
342	CDC73	TSG	prostatic	cell growth	hypo-hypo	UTR	cg12617598
343	ABL1	oncogene, fusion	prostatic	cell growth	hypo-hypo	UTR	cg02915920/cg10228162/cg10803013/cg13440206/cg13670057/cg14362370/cg21195763
344	GRIN2A	TSG	prostatic	learning or memory	hypo-hypo	UTR	cg00116766/cg00792185/cg01344243/cg01348055/cg02415992/cg03866831/cg03935060/cg04898487/cg06829391/cg08001123/cg09001143/cg09622330/cg09923769/cg10116505/cg10276272/cg15134033/cg16378117/cg16783478/cg18391758/cg27644733
345	ABL1	oncogene, fusion	prostatic	regulation of calcium ion transport	hypo-hypo	UTR	cg02915920/cg10228162/cg10803013/cg13440206/cg13670057/cg14362370/cg21195763
346	ESR1	oncogene, TSG, fusion	prostatic	positive regulation of protein kinase B signaling	hypo-hypo	UTR	cg00601836/cg01715172/cg05171584/cg06611115/cg07189962/cg07584093/cg07746998/cg08884395/cg08907436/cg09414638/cg10441070/cg10939667/cg15543523/cg15626350/cg18007957/cg18745416/cg19411146/cg20893956/cg21157690/cg21608605/cg21950534/cg22157087/cg24764793/cg24900983/cg25565730/cg26089753
347	BCL11B	oncogene, TSG, fusion	prostatic	regulation of neuron differentiation	hypo-hypo	UTR	cg01987941/cg02224314/cg04162647/cg06341731/cg07015803/cg07440398/cg07675477/cg08118967/cg09911747/cg10178917/cg11753157/cg11877726/cg13987489/cg14150354/cg14841828/cg18599750/cg19450111/cg20574436/cg23202887/cg23398318/cg23457258/cg23479730/cg24168924/cg25061304/cg26998529
348	BCL11A	oncogene, fusion	prostatic	regulation of neuron differentiation	hypo-hypo	UTR	cg00543073/cg01600529/cg01616628/cg02334333/cg08426369/cg09670127/cg10147375/cg11057260/cg12972447/cg14418115/cg15241316/cg16884658/cg16951074/cg17738213/cg19464815/cg21552081/cg23678058/cg27049344
349	GNAS	oncogene	prostatic	signal release	hypo-hypo	UTR	cg03908391/cg04677683/cg06047881/cg06693667/cg07909402/cg09123158/cg09437522/cg10468484/cg10797197/cg11021321/cg12573482/cg14176797/cg14482474/cg14564778/cg15160445/cg16737409/cg19140375/cg21809160/cg21971807/cg22290117/cg24276988/cg25229306/cg25367568/cg26496204/cg27262796
350	RAF1	oncogene, fusion	prostatic	signal release	hypo-hypo	UTR	cg00496504/cg09856107/cg23332193
351	KDR	oncogene	prostatic	positive regulation of cell junction assembly	hypo-hypo	UTR	cg02723107/cg10858353/cg25444386
352	ABL1	oncogene, fusion	prostatic	positive regulation of cell junction assembly	hypo-hypo	UTR	cg02915920/cg10228162/cg10803013/cg13440206/cg13670057/cg14362370/cg21195763
353	TFEB	oncogene, fusion	prostatic	humoral immune response	hypo-hypo	UTR	cg02822838/cg06378976/cg09490007/cg10696677/cg16108388/cg17513832/cg23594693/cg23678165
354	ESR1	oncogene, TSG, fusion	prostatic	rhythmic process	hypo-hypo	UTR	cg00601836/cg01715172/cg05171584/cg06611115/cg07189962/cg07584093/cg07746998/cg08884395/cg08907436/cg09414638/cg10441070/cg10939667/cg15543523/cg15626350/cg18007957/cg18745416/cg19411146/cg20893956/cg21157690/cg21608605/cg21950534/cg22157087/cg24764793/cg24900983/cg25565730/cg26089753
355	DDX5	oncogene, fusion	prostatic	rhythmic process	hypo-hypo	UTR	cg08350119/cg14548777/cg16315992/cg23225508
356	ABL1	oncogene, fusion	prostatic	interferon-gamma production	hypo-hypo	UTR	cg02915920/cg10228162/cg10803013/cg13440206/cg13670057/cg14362370/cg21195763
357	ABL1	oncogene, fusion	prostatic	regulation of synapse structure or activity	hypo-hypo	UTR	cg02915920/cg10228162/cg10803013/cg13440206/cg13670057/cg14362370/cg21195763
358	GRIN2A	TSG	prostatic	regulation of transporter activity	hypo-hypo	UTR	cg00116766/cg00792185/cg01344243/cg01348055/cg02415992/cg03866831/cg03935060/cg04898487/cg06829391/cg08001123/cg09001143/cg09622330/cg09923769/cg10116505/cg10276272/cg15134033/cg16378117/cg16783478/cg18391758/cg27644733
359	CDC73	TSG	prostatic	response to lipopolysaccharide	hypo-hypo	UTR	cg12617598
360	FOXP1	oncogene, fusion	prostatic	response to lipopolysaccharide	hypo-hypo	UTR	cg01173432/cg01186551/cg02002523/cg02336104/cg04794662/cg08489512/cg09459774/cg12431087/cg13240253/cg14771313/cg15472885/cg15871371/cg16320427/cg17803993/cg18267131/cg18558767/cg19402876/cg20506347/cg20891481/cg21860675/cg22876402/cg25356639/cg25481160/cg25811633/cg26344024
361	ABL1	oncogene, fusion	prostatic	response to lipopolysaccharide	hypo-hypo	UTR	cg02915920/cg10228162/cg10803013/cg13440206/cg13670057/cg14362370/cg21195763
362	GRIN2A	TSG	prostatic	calcium ion transport into cytosol	hypo-hypo	UTR	cg00116766/cg00792185/cg01344243/cg01348055/cg02415992/cg03866831/cg03935060/cg04898487/cg06829391/cg08001123/cg09001143/cg09622330/cg09923769/cg10116505/cg10276272/cg15134033/cg16378117/cg16783478/cg18391758/cg27644733
363	ABL1	oncogene, fusion	prostatic	calcium ion transport into cytosol	hypo-hypo	UTR	cg02915920/cg10228162/cg10803013/cg13440206/cg13670057/cg14362370/cg21195763
364	ABL1	oncogene, fusion	prostatic	regulation of synapse organization	hypo-hypo	UTR	cg02915920/cg10228162/cg10803013/cg13440206/cg13670057/cg14362370/cg21195763
365	BCL11A	oncogene, fusion	prostatic	negative regulation of cell projection organization	hypo-hypo	UTR	cg00543073/cg01600529/cg01616628/cg02334333/cg08426369/cg09670127/cg10147375/cg11057260/cg12972447/cg14418115/cg15241316/cg16884658/cg16951074/cg17738213/cg19464815/cg21552081/cg23678058/cg27049344
366	KDR	oncogene	prostatic	cell chemotaxis	hypo-hypo	UTR	cg02723107/cg10858353/cg25444386
367	BCL11A	oncogene, fusion	prostatic	developmental cell growth	hypo-hypo	UTR	cg00543073/cg01600529/cg01616628/cg02334333/cg08426369/cg09670127/cg10147375/cg11057260/cg12972447/cg14418115/cg15241316/cg16884658/cg16951074/cg17738213/cg19464815/cg21552081/cg23678058/cg27049344
368	NIN	fusion	prostatic	developmental cell growth	hypo-hypo	UTR	cg08572565/cg10169539/cg12044531/cg20512044/cg20969923/cg25134134
369	ABL1	oncogene, fusion	prostatic	developmental cell growth	hypo-hypo	UTR	cg02915920/cg10228162/cg10803013/cg13440206/cg13670057/cg14362370/cg21195763
370	BCL11A	oncogene, fusion	prostatic	regulation of neuron projection development	hypo-hypo	UTR	cg00543073/cg01600529/cg01616628/cg02334333/cg08426369/cg09670127/cg10147375/cg11057260/cg12972447/cg14418115/cg15241316/cg16884658/cg16951074/cg17738213/cg19464815/cg21552081/cg23678058/cg27049344
371	NIN	fusion	prostatic	regulation of neuron projection development	hypo-hypo	UTR	cg08572565/cg10169539/cg12044531/cg20512044/cg20969923/cg25134134
372	BCL11A	oncogene, fusion	prostatic	developmental growth involved in morphogenesis	hypo-hypo	UTR	cg00543073/cg01600529/cg01616628/cg02334333/cg08426369/cg09670127/cg10147375/cg11057260/cg12972447/cg14418115/cg15241316/cg16884658/cg16951074/cg17738213/cg19464815/cg21552081/cg23678058/cg27049344
373	NIN	fusion	prostatic	developmental growth involved in morphogenesis	hypo-hypo	UTR	cg08572565/cg10169539/cg12044531/cg20512044/cg20969923/cg25134134
374	ESR1	oncogene, TSG, fusion	prostatic	developmental growth involved in morphogenesis	hypo-hypo	UTR	cg00601836/cg01715172/cg05171584/cg06611115/cg07189962/cg07584093/cg07746998/cg08884395/cg08907436/cg09414638/cg10441070/cg10939667/cg15543523/cg15626350/cg18007957/cg18745416/cg19411146/cg20893956/cg21157690/cg21608605/cg21950534/cg22157087/cg24764793/cg24900983/cg25565730/cg26089753
375	ABL1	oncogene, fusion	prostatic	developmental growth involved in morphogenesis	hypo-hypo	UTR	cg02915920/cg10228162/cg10803013/cg13440206/cg13670057/cg14362370/cg21195763
376	GNAS	oncogene	prostatic	hormone transport	hypo-hypo	UTR	cg03908391/cg04677683/cg06047881/cg06693667/cg07909402/cg09123158/cg09437522/cg10468484/cg10797197/cg11021321/cg12573482/cg14176797/cg14482474/cg14564778/cg15160445/cg16737409/cg19140375/cg21809160/cg21971807/cg22290117/cg24276988/cg25229306/cg25367568/cg26496204/cg27262796
377	RAF1	oncogene, fusion	prostatic	hormone transport	hypo-hypo	UTR	cg00496504/cg09856107/cg23332193
378	GRIN2A	TSG	prostatic	sensory perception of pain	hypo-hypo	UTR	cg00116766/cg00792185/cg01344243/cg01348055/cg02415992/cg03866831/cg03935060/cg04898487/cg06829391/cg08001123/cg09001143/cg09622330/cg09923769/cg10116505/cg10276272/cg15134033/cg16378117/cg16783478/cg18391758/cg27644733
379	FOXP1	oncogene, fusion	prostatic	regulation of B cell receptor signaling pathway	hypo-hypo	UTR	cg01173432/cg01186551/cg02002523/cg02336104/cg04794662/cg08489512/cg09459774/cg12431087/cg13240253/cg14771313/cg15472885/cg15871371/cg16320427/cg17803993/cg18267131/cg18558767/cg19402876/cg20506347/cg20891481/cg21860675/cg22876402/cg25356639/cg25481160/cg25811633/cg26344024
380	GRIN2A	TSG	prostatic	response to ethanol	hypo-hypo	UTR	cg00116766/cg00792185/cg01344243/cg01348055/cg02415992/cg03866831/cg03935060/cg04898487/cg06829391/cg08001123/cg09001143/cg09622330/cg09923769/cg10116505/cg10276272/cg15134033/cg16378117/cg16783478/cg18391758/cg27644733
381	BCL11B	oncogene, TSG, fusion	prostatic	T cell selection	hypo-hypo	UTR	cg01987941/cg02224314/cg04162647/cg06341731/cg07015803/cg07440398/cg07675477/cg08118967/cg09911747/cg10178917/cg11753157/cg11877726/cg13987489/cg14150354/cg14841828/cg18599750/cg19450111/cg20574436/cg23202887/cg23398318/cg23457258/cg23479730/cg24168924/cg25061304/cg26998529
382	GNAS	oncogene	prostatic	platelet activation	hypo-hypo	UTR	cg03908391/cg04677683/cg06047881/cg06693667/cg07909402/cg09123158/cg09437522/cg10468484/cg10797197/cg11021321/cg12573482/cg14176797/cg14482474/cg14564778/cg15160445/cg16737409/cg19140375/cg21809160/cg21971807/cg22290117/cg24276988/cg25229306/cg25367568/cg26496204/cg27262796
383	RAF1	oncogene, fusion	prostatic	platelet activation	hypo-hypo	UTR	cg00496504/cg09856107/cg23332193
384	ROS1	oncogene, fusion	prostatic	regulation of cell growth	hypo-hypo	UTR	cg18258482/cg22785136
385	BCL11A	oncogene, fusion	prostatic	regulation of cell growth	hypo-hypo	UTR	cg00543073/cg01600529/cg01616628/cg02334333/cg08426369/cg09670127/cg10147375/cg11057260/cg12972447/cg14418115/cg15241316/cg16884658/cg16951074/cg17738213/cg19464815/cg21552081/cg23678058/cg27049344
386	CDC73	TSG	prostatic	regulation of cell growth	hypo-hypo	UTR	cg12617598
387	ABL1	oncogene, fusion	prostatic	regulation of cell growth	hypo-hypo	UTR	cg02915920/cg10228162/cg10803013/cg13440206/cg13670057/cg14362370/cg21195763
388	BCL11A	oncogene, fusion	prostatic	regulation of cell development	hypo-hypo	UTR	cg00543073/cg01600529/cg01616628/cg02334333/cg08426369/cg09670127/cg10147375/cg11057260/cg12972447/cg14418115/cg15241316/cg16884658/cg16951074/cg17738213/cg19464815/cg21552081/cg23678058/cg27049344
389	NIN	fusion	prostatic	regulation of cell development	hypo-hypo	UTR	cg08572565/cg10169539/cg12044531/cg20512044/cg20969923/cg25134134
390	PLAG1	oncogene, fusion	prostatic	regulation of cell development	hypo-hypo	UTR	cg09704885/cg20909773/cg21448513
391	ABL1	oncogene, fusion	prostatic	regulation of cell development	hypo-hypo	UTR	cg02915920/cg10228162/cg10803013/cg13440206/cg13670057/cg14362370/cg21195763
392	KDR	oncogene	prostatic	positive regulation of cell adhesion	hypo-hypo	UTR	cg02723107/cg10858353/cg25444386
393	ABL1	oncogene, fusion	prostatic	positive regulation of cell adhesion	hypo-hypo	UTR	cg02915920/cg10228162/cg10803013/cg13440206/cg13670057/cg14362370/cg21195763
394	NIN	fusion	prostatic	regulation of neurogenesis	hypo-hypo	UTR	cg08572565/cg10169539/cg12044531/cg20512044/cg20969923/cg25134134
395	PLAG1	oncogene, fusion	prostatic	regulation of neurogenesis	hypo-hypo	UTR	cg09704885/cg20909773/cg21448513
396	BCL11B	oncogene, TSG, fusion	prostatic	alpha-beta T cell activation	hypo-hypo	UTR	cg01987941/cg02224314/cg04162647/cg06341731/cg07015803/cg07440398/cg07675477/cg08118967/cg09911747/cg10178917/cg11753157/cg11877726/cg13987489/cg14150354/cg14841828/cg18599750/cg19450111/cg20574436/cg23202887/cg23398318/cg23457258/cg23479730/cg24168924/cg25061304/cg26998529
397	FOXP1	oncogene, fusion	prostatic	alpha-beta T cell activation	hypo-hypo	UTR	cg01173432/cg01186551/cg02002523/cg02336104/cg04794662/cg08489512/cg09459774/cg12431087/cg13240253/cg14771313/cg15472885/cg15871371/cg16320427/cg17803993/cg18267131/cg18558767/cg19402876/cg20506347/cg20891481/cg21860675/cg22876402/cg25356639/cg25481160/cg25811633/cg26344024
398	ABL1	oncogene, fusion	prostatic	alpha-beta T cell activation	hypo-hypo	UTR	cg02915920/cg10228162/cg10803013/cg13440206/cg13670057/cg14362370/cg21195763
399	RSPO3	oncogene, fusion	prostatic	regulation of non-canonical Wnt signaling pathway	hypo-hypo	UTR	cg10997634/cg25671837
400	ABL1	oncogene, fusion	prostatic	regulation of non-canonical Wnt signaling pathway	hypo-hypo	UTR	cg02915920/cg10228162/cg10803013/cg13440206/cg13670057/cg14362370/cg21195763
401	NDRG1	TSG, fusion	prostatic	gliogenesis	hypo-hypo	UTR	cg00799984/cg04227278/cg08691775/cg16001384/cg17129188/cg20100745/cg25232510
402	PLAG1	oncogene, fusion	prostatic	gliogenesis	hypo-hypo	UTR	cg09704885/cg20909773/cg21448513
403	ABL1	oncogene, fusion	prostatic	gliogenesis	hypo-hypo	UTR	cg02915920/cg10228162/cg10803013/cg13440206/cg13670057/cg14362370/cg21195763
404	CDC73	TSG	prostatic	cellular response to lipopolysaccharide	hypo-hypo	UTR	cg12617598
405	ABL1	oncogene, fusion	prostatic	cellular response to lipopolysaccharide	hypo-hypo	UTR	cg02915920/cg10228162/cg10803013/cg13440206/cg13670057/cg14362370/cg21195763
406	KDR	oncogene	prostatic	cell-matrix adhesion	hypo-hypo	UTR	cg02723107/cg10858353/cg25444386
407	ABL1	oncogene, fusion	prostatic	cell-matrix adhesion	hypo-hypo	UTR	cg02915920/cg10228162/cg10803013/cg13440206/cg13670057/cg14362370/cg21195763
408	GRIN2A	TSG	prostatic	regulation of neurotransmitter receptor activity	hypo-hypo	UTR	cg00116766/cg00792185/cg01344243/cg01348055/cg02415992/cg03866831/cg03935060/cg04898487/cg06829391/cg08001123/cg09001143/cg09622330/cg09923769/cg10116505/cg10276272/cg15134033/cg16378117/cg16783478/cg18391758/cg27644733
409	TCL1A	oncogene, fusion	prostatic	positive regulation of peptidyl-serine phosphorylation	hypo-hypo	UTR	cg04313756/cg08092680/cg13282837/cg14468007/cg17717124/cg19992633/cg24996565/cg27089768
410	RAF1	oncogene, fusion	prostatic	positive regulation of peptidyl-serine phosphorylation	hypo-hypo	UTR	cg00496504/cg09856107/cg23332193
411	CDC73	TSG	prostatic	cellular response to biotic stimulus	hypo-hypo	UTR	cg12617598
412	ABL1	oncogene, fusion	prostatic	cellular response to biotic stimulus	hypo-hypo	UTR	cg02915920/cg10228162/cg10803013/cg13440206/cg13670057/cg14362370/cg21195763
413	KDR	oncogene	hepatic	positive regulation of cell adhesion	hypo-hypo	UTR	cg10858353/cg25444386
414	PIK3CA	oncogene	hepatic	positive regulation of cell adhesion	hypo-hypo	UTR	cg13435326/cg14553895
415	CD74	oncogene, fusion	hepatic	positive regulation of cell adhesion	hypo-hypo	UTR	cg18065728/cg19966212/cg22183016
416	LCK	oncogene, fusion	hepatic	positive regulation of cell adhesion	hypo-hypo	UTR	cg01525376/cg05350315/cg10325497/cg11683242/cg12710152/cg20239639
417	JAK1	oncogene, TSG	hepatic	positive regulation of cell adhesion	hypo-hypo	UTR	cg11743000/cg12075498
418	RARA	oncogene, fusion	hepatic	positive regulation of cell adhesion	hypo-hypo	UTR	cg02898721/cg03085312/cg05824218/cg11094248/cg11316510/cg12233386/cg16276850/cg19458020/cg19572487/cg21238609/cg22935450/cg25362050/cg27102350
419	RHOH	TSG, fusion	hepatic	positive regulation of cell adhesion	hypo-hypo	UTR	cg05658107/cg07768107/cg11903057/cg26163153
420	RUNX1	oncogene, TSG, fusion	hepatic	positive regulation of cell adhesion	hypo-hypo	UTR	cg01265860/cg01519261/cg04915566/cg05973398/cg08443845/cg11498607/cg12477880/cg13030790/cg15242225/cg19836199
421	PTPRC	TSG	hepatic	positive regulation of cell adhesion	hypo-hypo	UTR	cg09247619/cg12390585/cg23095383/cg25132230/cg26399994
422	JAK3	oncogene	hepatic	positive regulation of cell adhesion	hypo-hypo	UTR	cg03272225/cg04557677/cg25566507/cg27309110
423	SOCS1	TSG	hepatic	positive regulation of cell adhesion	hypo-hypo	UTR	cg03014241/cg04004558/cg06220235/cg10784813
424	PIK3CA	oncogene	hepatic	positive regulation of T cell activation	hypo-hypo	UTR	cg13435326/cg14553895
425	CD74	oncogene, fusion	hepatic	positive regulation of T cell activation	hypo-hypo	UTR	cg18065728/cg19966212/cg22183016
426	LCK	oncogene, fusion	hepatic	positive regulation of T cell activation	hypo-hypo	UTR	cg01525376/cg05350315/cg10325497/cg11683242/cg12710152/cg20239639
427	RARA	oncogene, fusion	hepatic	positive regulation of T cell activation	hypo-hypo	UTR	cg02898721/cg03085312/cg05824218/cg11094248/cg11316510/cg12233386/cg16276850/cg19458020/cg19572487/cg21238609/cg22935450/cg25362050/cg27102350
428	RHOH	TSG, fusion	hepatic	positive regulation of T cell activation	hypo-hypo	UTR	cg05658107/cg07768107/cg11903057/cg26163153
429	RUNX1	oncogene, TSG, fusion	hepatic	positive regulation of T cell activation	hypo-hypo	UTR	cg01265860/cg01519261/cg04915566/cg05973398/cg08443845/cg11498607/cg12477880/cg13030790/cg15242225/cg19836199
430	PTPRC	TSG	hepatic	positive regulation of T cell activation	hypo-hypo	UTR	cg09247619/cg12390585/cg23095383/cg25132230/cg26399994
431	JAK3	oncogene	hepatic	positive regulation of T cell activation	hypo-hypo	UTR	cg03272225/cg04557677/cg25566507/cg27309110
432	SOCS1	TSG	hepatic	positive regulation of T cell activation	hypo-hypo	UTR	cg03014241/cg04004558/cg06220235/cg10784813
433	BCL11B	oncogene, TSG, fusion	hepatic	T cell activation	hypo-hypo	UTR	cg02963266/cg07015803/cg11753157/cg16452866/cg18599750/cg23202887/cg23457258/cg25061304
434	STAT3	oncogene	hepatic	T cell activation	hypo-hypo	UTR	cg05487134/cg06270615/cg08652441/cg17833746/cg24312520/cg25330422
435	PIK3CA	oncogene	hepatic	T cell activation	hypo-hypo	UTR	cg13435326/cg14553895
436	CASP8	TSG	hepatic	T cell activation	hypo-hypo	UTR	cg09464206/cg14962032/cg20418725/cg20608990/cg23061725/cg23882545/cg25748441/cg26799474/cg26842802
437	FOXP1	oncogene, fusion	hepatic	T cell activation	hypo-hypo	UTR	cg04991071/cg05384123/cg06391412/cg09459774/cg09611620/cg10715905/cg12431087/cg13240253/cg18267131/cg18558767/cg19628600/cg20506347/cg21379733/cg21860675/cg22876402/cg25481160
438	CD74	oncogene, fusion	hepatic	T cell activation	hypo-hypo	UTR	cg18065728/cg19966212/cg22183016
439	LCK	oncogene, fusion	hepatic	T cell activation	hypo-hypo	UTR	cg01525376/cg05350315/cg10325497/cg11683242/cg12710152/cg20239639
440	RARA	oncogene, fusion	hepatic	T cell activation	hypo-hypo	UTR	cg02898721/cg03085312/cg05824218/cg11094248/cg11316510/cg12233386/cg16276850/cg19458020/cg19572487/cg21238609/cg22935450/cg25362050/cg27102350
441	RHOH	TSG, fusion	hepatic	T cell activation	hypo-hypo	UTR	cg05658107/cg07768107/cg11903057/cg26163153
442	RUNX1	oncogene, TSG, fusion	hepatic	T cell activation	hypo-hypo	UTR	cg01265860/cg01519261/cg04915566/cg05973398/cg08443845/cg11498607/cg12477880/cg13030790/cg15242225/cg19836199
443	PTPRC	TSG	hepatic	T cell activation	hypo-hypo	UTR	cg09247619/cg12390585/cg23095383/cg25132230/cg26399994
444	JAK3	oncogene	hepatic	T cell activation	hypo-hypo	UTR	cg03272225/cg04557677/cg25566507/cg27309110
445	SOCS1	TSG	hepatic	T cell activation	hypo-hypo	UTR	cg03014241/cg04004558/cg06220235/cg10784813
446	PIK3CA	oncogene	hepatic	leukocyte cell-cell adhesion	hypo-hypo	UTR	cg13435326/cg14553895
447	CD74	oncogene, fusion	hepatic	leukocyte cell-cell adhesion	hypo-hypo	UTR	cg18065728/cg19966212/cg22183016
448	LCK	oncogene, fusion	hepatic	leukocyte cell-cell adhesion	hypo-hypo	UTR	cg01525376/cg05350315/cg10325497/cg11683242/cg12710152/cg20239639
449	RARA	oncogene, fusion	hepatic	leukocyte cell-cell adhesion	hypo-hypo	UTR	cg02898721/cg03085312/cg05824218/cg11094248/cg11316510/cg12233386/cg16276850/cg19458020/cg19572487/cg21238609/cg22935450/cg25362050/cg27102350
450	RHOH	TSG, fusion	hepatic	leukocyte cell-cell adhesion	hypo-hypo	UTR	cg05658107/cg07768107/cg11903057/cg26163153
451	RUNX1	oncogene, TSG, fusion	hepatic	leukocyte cell-cell adhesion	hypo-hypo	UTR	cg01265860/cg01519261/cg04915566/cg05973398/cg08443845/cg11498607/cg12477880/cg13030790/cg15242225/cg19836199
452	PTPRC	TSG	hepatic	leukocyte cell-cell adhesion	hypo-hypo	UTR	cg09247619/cg12390585/cg23095383/cg25132230/cg26399994
453	JAK3	oncogene	hepatic	leukocyte cell-cell adhesion	hypo-hypo	UTR	cg03272225/cg04557677/cg25566507/cg27309110
454	SOCS1	TSG	hepatic	leukocyte cell-cell adhesion	hypo-hypo	UTR	cg03014241/cg04004558/cg06220235/cg10784813
455	BCL11B	oncogene, TSG, fusion	hepatic	axon guidance	hypo-hypo	UTR	cg02963266/cg07015803/cg11753157/cg16452866/cg18599750/cg23202887/cg23457258/cg25061304
456	PIK3CA	oncogene	hepatic	axon guidance	hypo-hypo	UTR	cg13435326/cg14553895
457	RHOH	TSG, fusion	hepatic	axon guidance	hypo-hypo	UTR	cg05658107/cg07768107/cg11903057/cg26163153
458	PTCH1	TSG	hepatic	axon guidance	hypo-hypo	UTR	cg00638945/cg13563132/cg14323293
459	CXCR4	oncogene	hepatic	axon guidance	hypo-hypo	UTR	cg12595667
460	BCL11B	oncogene, TSG, fusion	hepatic	neuron projection guidance	hypo-hypo	UTR	cg02963266/cg07015803/cg11753157/cg16452866/cg18599750/cg23202887/cg23457258/cg25061304
461	PIK3CA	oncogene	hepatic	neuron projection guidance	hypo-hypo	UTR	cg13435326/cg14553895
462	RHOH	TSG, fusion	hepatic	neuron projection guidance	hypo-hypo	UTR	cg05658107/cg07768107/cg11903057/cg26163153
463	PTCH1	TSG	hepatic	neuron projection guidance	hypo-hypo	UTR	cg00638945/cg13563132/cg14323293
464	CXCR4	oncogene	hepatic	neuron projection guidance	hypo-hypo	UTR	cg12595667
465	BCL11A	oncogene, fusion	hepatic	regulation of cell development	hypo-hypo	UTR	cg02334333/cg03606511/cg09565597/cg17738213/cg17753356/cg24361098
466	EZH2	oncogene, TSG	hepatic	regulation of cell development	hypo-hypo	UTR	cg05295594
467	BMPR1A	oncogene, TSG	hepatic	regulation of cell development	hypo-hypo	UTR	cg24211476
468	NIN	fusion	hepatic	regulation of cell development	hypo-hypo	UTR	cg03048432/cg08572565/cg11190278/cg20512044/cg20969923
469	CXCR4	oncogene	hepatic	regulation of cell development	hypo-hypo	UTR	cg12595667
470	AXIN2	TSG	hepatic	regulation of cell development	hypo-hypo	UTR	cg04293307/cg09231741/cg17797591/cg18956355/cg22792735
471	BCL11A	oncogene, fusion	hepatic	regulation of neuron projection development	hypo-hypo	UTR	cg02334333/cg03606511/cg09565597/cg17738213/cg17753356/cg24361098
472	EZH2	oncogene, TSG	hepatic	regulation of neuron projection development	hypo-hypo	UTR	cg05295594
473	NIN	fusion	hepatic	regulation of neuron projection development	hypo-hypo	UTR	cg03048432/cg08572565/cg11190278/cg20512044/cg20969923
474	CREB3L2	oncogene, fusion	hepatic	regulation of neuron projection development	hypo-hypo	UTR	cg05811904/cg13832670/cg22523050
475	KDR	oncogene	hepatic	second-messenger-mediated signaling	hypo-hypo	UTR	cg10858353/cg25444386
476	PTPRC	TSG	hepatic	second-messenger-mediated signaling	hypo-hypo	UTR	cg09247619/cg12390585/cg23095383/cg25132230/cg26399994
477	CXCR4	oncogene	hepatic	second-messenger-mediated signaling	hypo-hypo	UTR	cg12595667
478	BCL11B	oncogene, TSG, fusion	hepatic	mononuclear cell differentiation	hypo-hypo	UTR	cg02963266/cg07015803/cg11753157/cg16452866/cg18599750/cg23202887/cg23457258/cg25061304
479	STAT3	oncogene	hepatic	mononuclear cell differentiation	hypo-hypo	UTR	cg05487134/cg06270615/cg08652441/cg17833746/cg24312520/cg25330422
480	EZH2	oncogene, TSG	hepatic	mononuclear cell differentiation	hypo-hypo	UTR	cg05295594
481	FOXP1	oncogene, fusion	hepatic	mononuclear cell differentiation	hypo-hypo	UTR	cg04991071/cg05384123/cg06391412/cg09459774/cg09611620/cg10715905/cg12431087/cg13240253/cg18267131/cg18558767/cg19628600/cg20506347/cg21379733/cg21860675/cg22876402/cg25481160
482	CD74	oncogene, fusion	hepatic	mononuclear cell differentiation	hypo-hypo	UTR	cg18065728/cg19966212/cg22183016
483	LCK	oncogene, fusion	hepatic	mononuclear cell differentiation	hypo-hypo	UTR	cg01525376/cg05350315/cg10325497/cg11683242/cg12710152/cg20239639
484	RARA	oncogene, fusion	hepatic	mononuclear cell differentiation	hypo-hypo	UTR	cg02898721/cg03085312/cg05824218/cg11094248/cg11316510/cg12233386/cg16276850/cg19458020/cg19572487/cg21238609/cg22935450/cg25362050/cg27102350
485	RHOH	TSG, fusion	hepatic	mononuclear cell differentiation	hypo-hypo	UTR	cg05658107/cg07768107/cg11903057/cg26163153
486	RUNX1	oncogene, TSG, fusion	hepatic	mononuclear cell differentiation	hypo-hypo	UTR	cg01265860/cg01519261/cg04915566/cg05973398/cg08443845/cg11498607/cg12477880/cg13030790/cg15242225/cg19836199
487	PTPRC	TSG	hepatic	mononuclear cell differentiation	hypo-hypo	UTR	cg09247619/cg12390585/cg23095383/cg25132230/cg26399994
488	JAK3	oncogene	hepatic	mononuclear cell differentiation	hypo-hypo	UTR	cg03272225/cg04557677/cg25566507/cg27309110
489	SOCS1	TSG	hepatic	mononuclear cell differentiation	hypo-hypo	UTR	cg03014241/cg04004558/cg06220235/cg10784813
490	IKZF1	TSG, fusion	hepatic	mononuclear cell differentiation	hypo-hypo	UTR	cg07103517/cg18044562
491	TCF3	oncogene, TSG, fusion	hepatic	mononuclear cell differentiation	hypo-hypo	UTR	cg01062443/cg09432758/cg14304014/cg24940706
492	BCL11A	oncogene, fusion	hepatic	developmental growth involved in morphogenesis	hypo-hypo	UTR	cg02334333/cg03606511/cg09565597/cg17738213/cg17753356/cg24361098
493	NIN	fusion	hepatic	developmental growth involved in morphogenesis	hypo-hypo	UTR	cg03048432/cg08572565/cg11190278/cg20512044/cg20969923
494	FGFR2	oncogene, fusion	hepatic	developmental growth involved in morphogenesis	hypo-hypo	UTR	cg02412684/cg10280007/cg10314760/cg10362842/cg11430259/cg13175830/cg13707729/cg15986555/cg16653991/cg17997363/cg18566515/cg23248910/cg23444251
495	ESR1	oncogene, TSG, fusion	hepatic	developmental growth involved in morphogenesis	hypo-hypo	UTR	cg00601836/cg01777019/cg02285263/cg02720618/cg04063345/cg04211581/cg07059469/cg07455133/cg08161546/cg08884395/cg17741339/cg18007957/cg18745416/cg21608605/cg22157087/cg23467008
496	CXCR4	oncogene	hepatic	developmental growth involved in morphogenesis	hypo-hypo	UTR	cg12595667
497	PIK3CA	oncogene	hepatic	regulation of T cell activation	hypo-hypo	UTR	cg13435326/cg14553895
498	CD74	oncogene, fusion	hepatic	regulation of T cell activation	hypo-hypo	UTR	cg18065728/cg19966212/cg22183016
499	LCK	oncogene, fusion	hepatic	regulation of T cell activation	hypo-hypo	UTR	cg01525376/cg05350315/cg10325497/cg11683242/cg12710152/cg20239639
500	RARA	oncogene, fusion	hepatic	regulation of T cell activation	hypo-hypo	UTR	cg02898721/cg03085312/cg05824218/cg11094248/cg11316510/cg12233386/cg16276850/cg19458020/cg19572487/cg21238609/cg22935450/cg25362050/cg27102350
501	RHOH	TSG, fusion	hepatic	regulation of T cell activation	hypo-hypo	UTR	cg05658107/cg07768107/cg11903057/cg26163153
502	RUNX1	oncogene, TSG, fusion	hepatic	regulation of T cell activation	hypo-hypo	UTR	cg01265860/cg01519261/cg04915566/cg05973398/cg08443845/cg11498607/cg12477880/cg13030790/cg15242225/cg19836199
503	PTPRC	TSG	hepatic	regulation of T cell activation	hypo-hypo	UTR	cg09247619/cg12390585/cg23095383/cg25132230/cg26399994
504	JAK3	oncogene	hepatic	regulation of T cell activation	hypo-hypo	UTR	cg03272225/cg04557677/cg25566507/cg27309110
505	SOCS1	TSG	hepatic	regulation of T cell activation	hypo-hypo	UTR	cg03014241/cg04004558/cg06220235/cg10784813
506	TPM3	TSG, fusion	hepatic	muscle contraction	hypo-hypo	UTR	cg11718162/cg13740187/cg16274678/cg16289421/cg16586406/cg19757176
507	PIK3CA	oncogene	hepatic	muscle contraction	hypo-hypo	UTR	cg13435326/cg14553895
508	KCNJ5	oncogene	hepatic	muscle contraction	hypo-hypo	UTR	cg08360771/cg25508319
509	CXCR4	oncogene	hepatic	muscle contraction	hypo-hypo	UTR	cg12595667
510	MYH11	fusion	hepatic	muscle contraction	hypo-hypo	UTR	cg00425764/cg01223135
511	CDH1	TSG	hepatic	synapse organization	hypo-hypo	UTR	cg01251360/cg06875305/cg08616585/cg09406989/cg10313337/cg24765079
512	PPFIBP1	fusion	hepatic	synapse organization	hypo-hypo	UTR	cg03434384/cg13625187
513	BCL11A	oncogene, fusion	hepatic	developmental cell growth	hypo-hypo	UTR	cg02334333/cg03606511/cg09565597/cg17738213/cg17753356/cg24361098
514	NIN	fusion	hepatic	developmental cell growth	hypo-hypo	UTR	cg03048432/cg08572565/cg11190278/cg20512044/cg20969923
515	CXCR4	oncogene	hepatic	developmental cell growth	hypo-hypo	UTR	cg12595667
516	KDR	oncogene	hepatic	regulation of chemotaxis	hypo-hypo	UTR	cg10858353/cg25444386
517	CD74	oncogene, fusion	hepatic	regulation of chemotaxis	hypo-hypo	UTR	cg18065728/cg19966212/cg22183016
518	CXCR4	oncogene	hepatic	regulation of chemotaxis	hypo-hypo	UTR	cg12595667
519	STAT3	oncogene	hepatic	peptidyl-tyrosine modification	hypo-hypo	UTR	cg05487134/cg06270615/cg08652441/cg17833746/cg24312520/cg25330422
520	KDR	oncogene	hepatic	peptidyl-tyrosine modification	hypo-hypo	UTR	cg10858353/cg25444386
521	SH2B3	TSG	hepatic	peptidyl-tyrosine modification	hypo-hypo	UTR	cg01356824/cg20595271/cg22719037/cg26501657
522	CD74	oncogene, fusion	hepatic	peptidyl-tyrosine modification	hypo-hypo	UTR	cg18065728/cg19966212/cg22183016
523	LCK	oncogene, fusion	hepatic	peptidyl-tyrosine modification	hypo-hypo	UTR	cg01525376/cg05350315/cg10325497/cg11683242/cg12710152/cg20239639
524	JAK1	oncogene, TSG	hepatic	peptidyl-tyrosine modification	hypo-hypo	UTR	cg11743000/cg12075498
525	PTPRC	TSG	hepatic	peptidyl-tyrosine modification	hypo-hypo	UTR	cg09247619/cg12390585/cg23095383/cg25132230/cg26399994
526	FGFR2	oncogene, fusion	hepatic	peptidyl-tyrosine modification	hypo-hypo	UTR	cg02412684/cg10280007/cg10314760/cg10362842/cg11430259/cg13175830/cg13707729/cg15986555/cg16653991/cg17997363/cg18566515/cg23248910/cg23444251
527	JAK3	oncogene	hepatic	peptidyl-tyrosine modification	hypo-hypo	UTR	cg03272225/cg04557677/cg25566507/cg27309110
528	SOCS1	TSG	hepatic	peptidyl-tyrosine modification	hypo-hypo	UTR	cg03014241/cg04004558/cg06220235/cg10784813
529	BCL11A	oncogene, fusion	hepatic	cell growth	hypo-hypo	UTR	cg02334333/cg03606511/cg09565597/cg17738213/cg17753356/cg24361098
530	NIN	fusion	hepatic	cell growth	hypo-hypo	UTR	cg03048432/cg08572565/cg11190278/cg20512044/cg20969923
531	CXCR4	oncogene	hepatic	cell growth	hypo-hypo	UTR	cg12595667
532	BCL11A	oncogene, fusion	hepatic	regulation of developmental growth	hypo-hypo	UTR	cg02334333/cg03606511/cg09565597/cg17738213/cg17753356/cg24361098
533	BMPR1A	oncogene, TSG	hepatic	regulation of developmental growth	hypo-hypo	UTR	cg24211476
534	PIK3CA	oncogene	hepatic	regulation of developmental growth	hypo-hypo	UTR	cg13435326/cg14553895
535	RUNX1	oncogene, TSG, fusion	hepatic	regulation of developmental growth	hypo-hypo	UTR	cg01265860/cg01519261/cg04915566/cg05973398/cg08443845/cg11498607/cg12477880/cg13030790/cg15242225/cg19836199
536	FGFR2	oncogene, fusion	hepatic	regulation of developmental growth	hypo-hypo	UTR	cg02412684/cg10280007/cg10314760/cg10362842/cg11430259/cg13175830/cg13707729/cg15986555/cg16653991/cg17997363/cg18566515/cg23248910/cg23444251
537	PTCH1	TSG	hepatic	regulation of developmental growth	hypo-hypo	UTR	cg00638945/cg13563132/cg14323293
538	CXCR4	oncogene	hepatic	regulation of developmental growth	hypo-hypo	UTR	cg12595667
539	BCL11A	oncogene, fusion	hepatic	regulation of cell morphogenesis	hypo-hypo	UTR	cg02334333/cg03606511/cg09565597/cg17738213/cg17753356/cg24361098
540	KDR	oncogene	hepatic	regulation of cell morphogenesis	hypo-hypo	UTR	cg10858353/cg25444386
541	RHOH	TSG, fusion	hepatic	regulation of cell morphogenesis	hypo-hypo	UTR	cg05658107/cg07768107/cg11903057/cg26163153
542	CXCR4	oncogene	hepatic	regulation of cell morphogenesis	hypo-hypo	UTR	cg12595667
543	PIK3CA	oncogene	hepatic	platelet activation	hypo-hypo	UTR	cg13435326/cg14553895
544	SH2B3	TSG	hepatic	platelet activation	hypo-hypo	UTR	cg01356824/cg20595271/cg22719037/cg26501657
545	GNAS	oncogene	hepatic	platelet activation	hypo-hypo	UTR	cg01817393/cg19589727/cg21625881/cg21971807/cg25367568
546	LCK	oncogene, fusion	hepatic	platelet activation	hypo-hypo	UTR	cg01525376/cg05350315/cg10325497/cg11683242/cg12710152/cg20239639
547	BCL11A	oncogene, fusion	hepatic	regulation of cell growth	hypo-hypo	UTR	cg02334333/cg03606511/cg09565597/cg17738213/cg17753356/cg24361098
548	CXCR4	oncogene	hepatic	regulation of cell growth	hypo-hypo	UTR	cg12595667
549	KDR	oncogene	hepatic	cell chemotaxis	hypo-hypo	UTR	cg10858353/cg25444386
550	CD74	oncogene, fusion	hepatic	cell chemotaxis	hypo-hypo	UTR	cg18065728/cg19966212/cg22183016
551	CXCR4	oncogene	hepatic	cell chemotaxis	hypo-hypo	UTR	cg12595667
552	EZH2	oncogene, TSG	hepatic	regulation of neurogenesis	hypo-hypo	UTR	cg05295594
553	BMPR1A	oncogene, TSG	hepatic	regulation of neurogenesis	hypo-hypo	UTR	cg24211476
554	NIN	fusion	hepatic	regulation of neurogenesis	hypo-hypo	UTR	cg03048432/cg08572565/cg11190278/cg20512044/cg20969923
555	CXCR4	oncogene	hepatic	regulation of neurogenesis	hypo-hypo	UTR	cg12595667
556	EZH2	oncogene, TSG	hepatic	regulation of nervous system development	hypo-hypo	UTR	cg05295594
557	BMPR1A	oncogene, TSG	hepatic	regulation of nervous system development	hypo-hypo	UTR	cg24211476
558	NIN	fusion	hepatic	regulation of nervous system development	hypo-hypo	UTR	cg03048432/cg08572565/cg11190278/cg20512044/cg20969923
559	CXCR4	oncogene	hepatic	regulation of nervous system development	hypo-hypo	UTR	cg12595667
560	TPM3	TSG, fusion	hepatic	actin filament organization	hypo-hypo	UTR	cg11718162/cg13740187/cg16274678/cg16289421/cg16586406/cg19757176
561	PIK3CA	oncogene	hepatic	actin filament organization	hypo-hypo	UTR	cg13435326/cg14553895
562	RHOH	TSG, fusion	hepatic	actin filament organization	hypo-hypo	UTR	cg05658107/cg07768107/cg11903057/cg26163153
563	FLI1	oncogene, fusion	hepatic	skeletal system development	hypo-hypo	UTR	cg01681098/cg11609631/cg12940747/cg13476635
564	BMPR1A	oncogene, TSG	hepatic	skeletal system development	hypo-hypo	UTR	cg24211476
565	CREB3L2	oncogene, fusion	hepatic	skeletal system development	hypo-hypo	UTR	cg05811904/cg13832670/cg22523050
566	SH2B3	TSG	hepatic	skeletal system development	hypo-hypo	UTR	cg01356824/cg20595271/cg22719037/cg26501657
567	FOXP1	oncogene, fusion	hepatic	skeletal system development	hypo-hypo	UTR	cg04991071/cg05384123/cg06391412/cg09459774/cg09611620/cg10715905/cg12431087/cg13240253/cg18267131/cg18558767/cg19628600/cg20506347/cg21379733/cg21860675/cg22876402/cg25481160
568	GNAS	oncogene	hepatic	skeletal system development	hypo-hypo	UTR	cg01817393/cg19589727/cg21625881/cg21971807/cg25367568
569	RUNX1	oncogene, TSG, fusion	hepatic	skeletal system development	hypo-hypo	UTR	cg01265860/cg01519261/cg04915566/cg05973398/cg08443845/cg11498607/cg12477880/cg13030790/cg15242225/cg19836199
570	PTPRC	TSG	hepatic	skeletal system development	hypo-hypo	UTR	cg09247619/cg12390585/cg23095383/cg25132230/cg26399994
571	FGFR2	oncogene, fusion	hepatic	skeletal system development	hypo-hypo	UTR	cg02412684/cg10280007/cg10314760/cg10362842/cg11430259/cg13175830/cg13707729/cg15986555/cg16653991/cg17997363/cg18566515/cg23248910/cg23444251
572	AXIN2	TSG	hepatic	skeletal system development	hypo-hypo	UTR	cg04293307/cg09231741/cg17797591/cg18956355/cg22792735
573	PIK3CA	oncogene	hepatic	regulation of actin cytoskeleton organization	hypo-hypo	UTR	cg13435326/cg14553895
574	RHOH	TSG, fusion	hepatic	regulation of actin cytoskeleton organization	hypo-hypo	UTR	cg05658107/cg07768107/cg11903057/cg26163153
575	PIK3CA	oncogene	hepatic	regulation of actin filament-based process	hypo-hypo	UTR	cg13435326/cg14553895
576	RHOH	TSG, fusion	hepatic	regulation of actin filament-based process	hypo-hypo	UTR	cg05658107/cg07768107/cg11903057/cg26163153
577	BCL11A	oncogene, fusion	hepatic	negative regulation of cell projection organization	hypo-hypo	UTR	cg02334333/cg03606511/cg09565597/cg17738213/cg17753356/cg24361098
578	CCND1	oncogene, fusion	hepatic	regeneration	hypo-hypo	UTR	cg00248856/cg06741896/cg24387864
579	EZH2	oncogene, TSG	hepatic	regeneration	hypo-hypo	UTR	cg05295594
580	RUNX1	oncogene, TSG, fusion	hepatic	regeneration	hypo-hypo	UTR	cg01265860/cg01519261/cg04915566/cg05973398/cg08443845/cg11498607/cg12477880/cg13030790/cg15242225/cg19836199
581	PTCH1	TSG	hepatic	regeneration	hypo-hypo	UTR	cg00638945/cg13563132/cg14323293
582	LCK	oncogene, fusion	hepatic	positive regulation of cytosolic calcium ion concentration	hypo-hypo	UTR	cg01525376/cg05350315/cg10325497/cg11683242/cg12710152/cg20239639
583	PTPRC	TSG	hepatic	positive regulation of cytosolic calcium ion concentration	hypo-hypo	UTR	cg09247619/cg12390585/cg23095383/cg25132230/cg26399994
584	ESR1	oncogene, TSG, fusion	hepatic	positive regulation of cytosolic calcium ion concentration	hypo-hypo	UTR	cg00601836/cg01777019/cg02285263/cg02720618/cg04063345/cg04211581/cg07059469/cg07455133/cg08161546/cg08884395/cg17741339/cg18007957/cg18745416/cg21608605/cg22157087/cg23467008
585	CXCR4	oncogene	hepatic	positive regulation of cytosolic calcium ion concentration	hypo-hypo	UTR	cg12595667
586	BMPR1A	oncogene, TSG	hepatic	muscle tissue development	hypo-hypo	UTR	cg24211476
587	RUNX1	oncogene, TSG, fusion	hepatic	muscle tissue development	hypo-hypo	UTR	cg01265860/cg01519261/cg04915566/cg05973398/cg08443845/cg11498607/cg12477880/cg13030790/cg15242225/cg19836199
588	FGFR2	oncogene, fusion	hepatic	muscle tissue development	hypo-hypo	UTR	cg02412684/cg10280007/cg10314760/cg10362842/cg11430259/cg13175830/cg13707729/cg15986555/cg16653991/cg17997363/cg18566515/cg23248910/cg23444251
589	PTCH1	TSG	hepatic	muscle tissue development	hypo-hypo	UTR	cg00638945/cg13563132/cg14323293
590	MYH11	fusion	hepatic	muscle tissue development	hypo-hypo	UTR	cg00425764/cg01223135
591	PIK3CA	oncogene	hepatic	positive regulation of cell activation	hypo-hypo	UTR	cg13435326/cg14553895
592	CD74	oncogene, fusion	hepatic	positive regulation of cell activation	hypo-hypo	UTR	cg18065728/cg19966212/cg22183016
593	LCK	oncogene, fusion	hepatic	positive regulation of cell activation	hypo-hypo	UTR	cg01525376/cg05350315/cg10325497/cg11683242/cg12710152/cg20239639
594	RARA	oncogene, fusion	hepatic	positive regulation of cell activation	hypo-hypo	UTR	cg02898721/cg03085312/cg05824218/cg11094248/cg11316510/cg12233386/cg16276850/cg19458020/cg19572487/cg21238609/cg22935450/cg25362050/cg27102350
595	RHOH	TSG, fusion	hepatic	positive regulation of cell activation	hypo-hypo	UTR	cg05658107/cg07768107/cg11903057/cg26163153
596	RUNX1	oncogene, TSG, fusion	hepatic	positive regulation of cell activation	hypo-hypo	UTR	cg01265860/cg01519261/cg04915566/cg05973398/cg08443845/cg11498607/cg12477880/cg13030790/cg15242225/cg19836199
597	PTPRC	TSG	hepatic	positive regulation of cell activation	hypo-hypo	UTR	cg09247619/cg12390585/cg23095383/cg25132230/cg26399994
598	JAK3	oncogene	hepatic	positive regulation of cell activation	hypo-hypo	UTR	cg03272225/cg04557677/cg25566507/cg27309110
599	SOCS1	TSG	hepatic	positive regulation of cell activation	hypo-hypo	UTR	cg03014241/cg04004558/cg06220235/cg10784813
600	PIK3CA	oncogene	hepatic	regulation of anatomical structure size	hypo-hypo	UTR	cg13435326/cg14553895
601	STAT3	oncogene	hepatic	interleukin-6-mediated signaling pathway	hypo-hypo	UTR	cg05487134/cg06270615/cg08652441/cg17833746/cg24312520/cg25330422
602	JAK1	oncogene, TSG	hepatic	interleukin-6-mediated signaling pathway	hypo-hypo	UTR	cg11743000/cg12075498
603	CDH1	TSG	hepatic	extracellular structure organization	hypo-hypo	UTR	cg01251360/cg06875305/cg08616585/cg09406989/cg10313337/cg24765079
604	KDR	oncogene	hepatic	extracellular structure organization	hypo-hypo	UTR	cg10858353/cg25444386
605	RUNX1	oncogene, TSG, fusion	hepatic	extracellular structure organization	hypo-hypo	UTR	cg01265860/cg01519261/cg04915566/cg05973398/cg08443845/cg11498607/cg12477880/cg13030790/cg15242225/cg19836199
606	MYH11	fusion	hepatic	extracellular structure organization	hypo-hypo	UTR	cg00425764/cg01223135
607	BMPR1A	oncogene, TSG	hepatic	regulation of osteoblast differentiation	hypo-hypo	UTR	cg24211476
608	GNAS	oncogene	hepatic	regulation of osteoblast differentiation	hypo-hypo	UTR	cg01817393/cg19589727/cg21625881/cg21971807/cg25367568
609	FGFR2	oncogene, fusion	hepatic	regulation of osteoblast differentiation	hypo-hypo	UTR	cg02412684/cg10280007/cg10314760/cg10362842/cg11430259/cg13175830/cg13707729/cg15986555/cg16653991/cg17997363/cg18566515/cg23248910/cg23444251
610	PTCH1	TSG	hepatic	regulation of osteoblast differentiation	hypo-hypo	UTR	cg00638945/cg13563132/cg14323293
611	AXIN2	TSG	hepatic	regulation of osteoblast differentiation	hypo-hypo	UTR	cg04293307/cg09231741/cg17797591/cg18956355/cg22792735
612	FOXP1	oncogene, fusion	hepatic	regulation of leukocyte apoptotic process	hypo-hypo	UTR	cg04991071/cg05384123/cg06391412/cg09459774/cg09611620/cg10715905/cg12431087/cg13240253/cg18267131/cg18558767/cg19628600/cg20506347/cg21379733/cg21860675/cg22876402/cg25481160
613	CD74	oncogene, fusion	hepatic	regulation of leukocyte apoptotic process	hypo-hypo	UTR	cg18065728/cg19966212/cg22183016
614	JAK3	oncogene	hepatic	regulation of leukocyte apoptotic process	hypo-hypo	UTR	cg03272225/cg04557677/cg25566507/cg27309110
615	BMPR1A	oncogene, TSG	hepatic	neural crest cell differentiation	hypo-hypo	UTR	cg24211476
616	CD74	oncogene, fusion	hepatic	myeloid leukocyte migration	hypo-hypo	UTR	cg18065728/cg19966212/cg22183016
617	RHOH	TSG, fusion	hepatic	myeloid leukocyte migration	hypo-hypo	UTR	cg05658107/cg07768107/cg11903057/cg26163153
618	GNAS	oncogene	hepatic	adenylate cyclase-modulating G protein-coupled receptor signaling pathway	hypo-hypo	UTR	cg01817393/cg19589727/cg21625881/cg21971807/cg25367568
619	LCK	oncogene, fusion	hepatic	calcium ion homeostasis	hypo-hypo	UTR	cg01525376/cg05350315/cg10325497/cg11683242/cg12710152/cg20239639
620	PTPRC	TSG	hepatic	calcium ion homeostasis	hypo-hypo	UTR	cg09247619/cg12390585/cg23095383/cg25132230/cg26399994
621	ESR1	oncogene, TSG, fusion	hepatic	calcium ion homeostasis	hypo-hypo	UTR	cg00601836/cg01777019/cg02285263/cg02720618/cg04063345/cg04211581/cg07059469/cg07455133/cg08161546/cg08884395/cg17741339/cg18007957/cg18745416/cg21608605/cg22157087/cg23467008
622	CXCR4	oncogene	hepatic	calcium ion homeostasis	hypo-hypo	UTR	cg12595667
623	BMPR1A	oncogene, TSG	hepatic	stem cell development	hypo-hypo	UTR	cg24211476
624	PTPRC	TSG	hepatic	stem cell development	hypo-hypo	UTR	cg09247619/cg12390585/cg23095383/cg25132230/cg26399994
625	KRAS	oncogene	hepatic	regulation of small GTPase mediated signal transduction	hypo-hypo	UTR	cg01269191/cg12990174
626	RHOH	TSG, fusion	hepatic	regulation of small GTPase mediated signal transduction	hypo-hypo	UTR	cg05658107/cg07768107/cg11903057/cg26163153
627	PIK3CA	oncogene	hepatic	phosphatidylinositol-3-phosphate biosynthetic process	hypo-hypo	UTR	cg13435326/cg14553895
628	FOXP1	oncogene, fusion	hepatic	regulation of antigen receptor-mediated signaling pathway	hypo-hypo	UTR	cg04991071/cg05384123/cg06391412/cg09459774/cg09611620/cg10715905/cg12431087/cg13240253/cg18267131/cg18558767/cg19628600/cg20506347/cg21379733/cg21860675/cg22876402/cg25481160
629	LCK	oncogene, fusion	hepatic	regulation of antigen receptor-mediated signaling pathway	hypo-hypo	UTR	cg01525376/cg05350315/cg10325497/cg11683242/cg12710152/cg20239639
630	RUNX1	oncogene, TSG, fusion	hepatic	regulation of antigen receptor-mediated signaling pathway	hypo-hypo	UTR	cg01265860/cg01519261/cg04915566/cg05973398/cg08443845/cg11498607/cg12477880/cg13030790/cg15242225/cg19836199
631	PTPRC	TSG	hepatic	regulation of antigen receptor-mediated signaling pathway	hypo-hypo	UTR	cg09247619/cg12390585/cg23095383/cg25132230/cg26399994
632	CCND1	oncogene, fusion	hepatic	body fluid secretion	hypo-hypo	UTR	cg00248856/cg06741896/cg24387864
633	NCOR2	TSG	hepatic	body fluid secretion	hypo-hypo	UTR	cg01054110/cg02053964/cg04347477/cg05948411/cg07800907/cg07835154/cg09267427/cg10609442/cg11834730/cg13146040/cg13419087/cg16205844/cg16350126/cg16706240/cg17187521/cg17387577/cg22168796/cg22580512/cg22820108/cg23021584/cg24975642/cg25922751
634	STAT3	oncogene	hepatic	response to interleukin-6	hypo-hypo	UTR	cg05487134/cg06270615/cg08652441/cg17833746/cg24312520/cg25330422
635	JAK1	oncogene, TSG	hepatic	response to interleukin-6	hypo-hypo	UTR	cg11743000/cg12075498
636	CD74	oncogene, fusion	hepatic	regulation of leukocyte migration	hypo-hypo	UTR	cg18065728/cg19966212/cg22183016
637	RHOH	TSG, fusion	hepatic	regulation of leukocyte migration	hypo-hypo	UTR	cg05658107/cg07768107/cg11903057/cg26163153
638	CD74	oncogene, fusion	hepatic	negative regulation of immune system process	hypo-hypo	UTR	cg18065728/cg19966212/cg22183016
639	RARA	oncogene, fusion	hepatic	negative regulation of immune system process	hypo-hypo	UTR	cg02898721/cg03085312/cg05824218/cg11094248/cg11316510/cg12233386/cg16276850/cg19458020/cg19572487/cg21238609/cg22935450/cg25362050/cg27102350
640	RUNX1	oncogene, TSG, fusion	hepatic	negative regulation of immune system process	hypo-hypo	UTR	cg01265860/cg01519261/cg04915566/cg05973398/cg08443845/cg11498607/cg12477880/cg13030790/cg15242225/cg19836199
641	PTPRC	TSG	hepatic	negative regulation of immune system process	hypo-hypo	UTR	cg09247619/cg12390585/cg23095383/cg25132230/cg26399994
642	JAK3	oncogene	hepatic	negative regulation of immune system process	hypo-hypo	UTR	cg03272225/cg04557677/cg25566507/cg27309110
643	SOCS1	TSG	hepatic	negative regulation of immune system process	hypo-hypo	UTR	cg03014241/cg04004558/cg06220235/cg10784813
644	STAT3	oncogene	hepatic	response to interleukin-9	hypo-hypo	UTR	cg05487134/cg06270615/cg08652441/cg17833746/cg24312520/cg25330422
645	JAK1	oncogene, TSG	hepatic	response to interleukin-9	hypo-hypo	UTR	cg11743000/cg12075498
646	JAK3	oncogene	hepatic	response to interleukin-9	hypo-hypo	UTR	cg03272225/cg04557677/cg25566507/cg27309110
647	PIK3CA	oncogene	hepatic	phagocytosis	hypo-hypo	UTR	cg13435326/cg14553895
648	RARA	oncogene, fusion	hepatic	phagocytosis	hypo-hypo	UTR	cg02898721/cg03085312/cg05824218/cg11094248/cg11316510/cg12233386/cg16276850/cg19458020/cg19572487/cg21238609/cg22935450/cg25362050/cg27102350
649	RHOH	TSG, fusion	hepatic	phagocytosis	hypo-hypo	UTR	cg05658107/cg07768107/cg11903057/cg26163153
650	PTPRC	TSG	hepatic	phagocytosis	hypo-hypo	UTR	cg09247619/cg12390585/cg23095383/cg25132230/cg26399994
651	PIK3CA	oncogene	hepatic	regulation of cellular component size	hypo-hypo	UTR	cg13435326/cg14553895
652	KDR	oncogene	hepatic	positive regulation of phosphatidylinositol 3-kinase signaling	hypo-hypo	UTR	cg10858353/cg25444386
653	PIK3CA	oncogene	hepatic	positive regulation of phosphatidylinositol 3-kinase signaling	hypo-hypo	UTR	cg13435326/cg14553895
654	STAT3	oncogene	hepatic	gliogenesis	hypo-hypo	UTR	cg05487134/cg06270615/cg08652441/cg17833746/cg24312520/cg25330422
655	EZH2	oncogene, TSG	hepatic	gliogenesis	hypo-hypo	UTR	cg05295594
656	KRAS	oncogene	hepatic	gliogenesis	hypo-hypo	UTR	cg01269191/cg12990174
657	AKT2	oncogene	hepatic	gliogenesis	hypo-hypo	UTR	cg13351352/cg15153957
658	CXCR4	oncogene	hepatic	gliogenesis	hypo-hypo	UTR	cg12595667
659	CD74	oncogene, fusion	hepatic	positive regulation of type 2 immune response	hypo-hypo	UTR	cg18065728/cg19966212/cg22183016
660	RARA	oncogene, fusion	hepatic	positive regulation of type 2 immune response	hypo-hypo	UTR	cg02898721/cg03085312/cg05824218/cg11094248/cg11316510/cg12233386/cg16276850/cg19458020/cg19572487/cg21238609/cg22935450/cg25362050/cg27102350
661	EZH2	oncogene, TSG	hepatic	muscle cell differentiation	hypo-hypo	UTR	cg05295594
662	KRAS	oncogene	hepatic	muscle cell differentiation	hypo-hypo	UTR	cg01269191/cg12990174
663	FGFR2	oncogene, fusion	hepatic	muscle cell differentiation	hypo-hypo	UTR	cg02412684/cg10280007/cg10314760/cg10362842/cg11430259/cg13175830/cg13707729/cg15986555/cg16653991/cg17997363/cg18566515/cg23248910/cg23444251
664	MYH11	fusion	hepatic	muscle cell differentiation	hypo-hypo	UTR	cg00425764/cg01223135
665	TCF3	oncogene, TSG, fusion	hepatic	muscle cell differentiation	hypo-hypo	UTR	cg01062443/cg09432758/cg14304014/cg24940706
666	FOXP1	oncogene, fusion	hepatic	leukocyte apoptotic process	hypo-hypo	UTR	cg04991071/cg05384123/cg06391412/cg09459774/cg09611620/cg10715905/cg12431087/cg13240253/cg18267131/cg18558767/cg19628600/cg20506347/cg21379733/cg21860675/cg22876402/cg25481160
667	CD74	oncogene, fusion	hepatic	leukocyte apoptotic process	hypo-hypo	UTR	cg18065728/cg19966212/cg22183016
668	JAK3	oncogene	hepatic	leukocyte apoptotic process	hypo-hypo	UTR	cg03272225/cg04557677/cg25566507/cg27309110
669	BCL11B	oncogene, TSG, fusion	hepatic	epithelial cell proliferation	hypo-hypo	UTR	cg02963266/cg07015803/cg11753157/cg16452866/cg18599750/cg23202887/cg23457258/cg25061304
670	CCND1	oncogene, fusion	hepatic	epithelial cell proliferation	hypo-hypo	UTR	cg00248856/cg06741896/cg24387864
671	BMPR1A	oncogene, TSG	hepatic	epithelial cell proliferation	hypo-hypo	UTR	cg24211476
672	KDR	oncogene	hepatic	epithelial cell proliferation	hypo-hypo	UTR	cg10858353/cg25444386
673	FGFR2	oncogene, fusion	hepatic	epithelial cell proliferation	hypo-hypo	UTR	cg02412684/cg10280007/cg10314760/cg10362842/cg11430259/cg13175830/cg13707729/cg15986555/cg16653991/cg17997363/cg18566515/cg23248910/cg23444251
674	ESR1	oncogene, TSG, fusion	hepatic	epithelial cell proliferation	hypo-hypo	UTR	cg00601836/cg01777019/cg02285263/cg02720618/cg04063345/cg04211581/cg07059469/cg07455133/cg08161546/cg08884395/cg17741339/cg18007957/cg18745416/cg21608605/cg22157087/cg23467008
675	PTCH1	TSG	hepatic	epithelial cell proliferation	hypo-hypo	UTR	cg00638945/cg13563132/cg14323293
676	PIK3CA	oncogene	hepatic	heart process	hypo-hypo	UTR	cg13435326/cg14553895
677	EPAS1	oncogene, TSG	hepatic	heart process	hypo-hypo	UTR	cg05290658/cg10107473/cg19311375/cg21494367/cg22488486/cg25124739
678	KCNJ5	oncogene	hepatic	heart process	hypo-hypo	UTR	cg08360771/cg25508319
679	CXCR4	oncogene	hepatic	heart process	hypo-hypo	UTR	cg12595667
680	KDR	oncogene	hepatic	ameboidal-type cell migration	hypo-hypo	UTR	cg10858353/cg25444386
681	PIK3CA	oncogene	hepatic	ameboidal-type cell migration	hypo-hypo	UTR	cg13435326/cg14553895
682	FOXP1	oncogene, fusion	hepatic	ameboidal-type cell migration	hypo-hypo	UTR	cg04991071/cg05384123/cg06391412/cg09459774/cg09611620/cg10715905/cg12431087/cg13240253/cg18267131/cg18558767/cg19628600/cg20506347/cg21379733/cg21860675/cg22876402/cg25481160
683	KRAS	oncogene	hepatic	positive regulation of oxidoreductase activity	hypo-hypo	UTR	cg01269191/cg12990174
684	CASP8	TSG	hepatic	regulation of leukocyte differentiation	hypo-hypo	UTR	cg09464206/cg14962032/cg20418725/cg20608990/cg23061725/cg23882545/cg25748441/cg26799474/cg26842802
685	FOXP1	oncogene, fusion	hepatic	regulation of leukocyte differentiation	hypo-hypo	UTR	cg04991071/cg05384123/cg06391412/cg09459774/cg09611620/cg10715905/cg12431087/cg13240253/cg18267131/cg18558767/cg19628600/cg20506347/cg21379733/cg21860675/cg22876402/cg25481160
686	CD74	oncogene, fusion	hepatic	regulation of leukocyte differentiation	hypo-hypo	UTR	cg18065728/cg19966212/cg22183016
687	GNAS	oncogene	hepatic	regulation of leukocyte differentiation	hypo-hypo	UTR	cg01817393/cg19589727/cg21625881/cg21971807/cg25367568
688	RARA	oncogene, fusion	hepatic	regulation of leukocyte differentiation	hypo-hypo	UTR	cg02898721/cg03085312/cg05824218/cg11094248/cg11316510/cg12233386/cg16276850/cg19458020/cg19572487/cg21238609/cg22935450/cg25362050/cg27102350
689	RHOH	TSG, fusion	hepatic	regulation of leukocyte differentiation	hypo-hypo	UTR	cg05658107/cg07768107/cg11903057/cg26163153
690	RUNX1	oncogene, TSG, fusion	hepatic	regulation of leukocyte differentiation	hypo-hypo	UTR	cg01265860/cg01519261/cg04915566/cg05973398/cg08443845/cg11498607/cg12477880/cg13030790/cg15242225/cg19836199
691	PTPRC	TSG	hepatic	regulation of leukocyte differentiation	hypo-hypo	UTR	cg09247619/cg12390585/cg23095383/cg25132230/cg26399994
692	JAK3	oncogene	hepatic	regulation of leukocyte differentiation	hypo-hypo	UTR	cg03272225/cg04557677/cg25566507/cg27309110
693	SOCS1	TSG	hepatic	regulation of leukocyte differentiation	hypo-hypo	UTR	cg03014241/cg04004558/cg06220235/cg10784813
694	KDR	oncogene	hepatic	cell-matrix adhesion	hypo-hypo	UTR	cg10858353/cg25444386
695	BMPR1A	oncogene, TSG	hepatic	muscle organ development	hypo-hypo	UTR	cg24211476
696	FGFR2	oncogene, fusion	hepatic	muscle organ development	hypo-hypo	UTR	cg02412684/cg10280007/cg10314760/cg10362842/cg11430259/cg13175830/cg13707729/cg15986555/cg16653991/cg17997363/cg18566515/cg23248910/cg23444251
697	SH2B3	TSG	hepatic	homotypic cell-cell adhesion	hypo-hypo	UTR	cg01356824/cg20595271/cg22719037/cg26501657
698	GNAS	oncogene	hepatic	homotypic cell-cell adhesion	hypo-hypo	UTR	cg01817393/cg19589727/cg21625881/cg21971807/cg25367568
699	JAK1	oncogene, TSG	hepatic	homotypic cell-cell adhesion	hypo-hypo	UTR	cg11743000/cg12075498
700	KDR	oncogene	hepatic	positive regulation of ERK1 and ERK2 cascade	hypo-hypo	UTR	cg10858353/cg25444386
701	CD74	oncogene, fusion	hepatic	positive regulation of ERK1 and ERK2 cascade	hypo-hypo	UTR	cg18065728/cg19966212/cg22183016
702	PTPRC	TSG	hepatic	positive regulation of ERK1 and ERK2 cascade	hypo-hypo	UTR	cg09247619/cg12390585/cg23095383/cg25132230/cg26399994
703	FGFR2	oncogene, fusion	hepatic	positive regulation of ERK1 and ERK2 cascade	hypo-hypo	UTR	cg02412684/cg10280007/cg10314760/cg10362842/cg11430259/cg13175830/cg13707729/cg15986555/cg16653991/cg17997363/cg18566515/cg23248910/cg23444251
704	CD74	oncogene, fusion	hepatic	positive regulation of T cell differentiation	hypo-hypo	UTR	cg18065728/cg19966212/cg22183016
705	RARA	oncogene, fusion	hepatic	positive regulation of T cell differentiation	hypo-hypo	UTR	cg02898721/cg03085312/cg05824218/cg11094248/cg11316510/cg12233386/cg16276850/cg19458020/cg19572487/cg21238609/cg22935450/cg25362050/cg27102350
706	RHOH	TSG, fusion	hepatic	positive regulation of T cell differentiation	hypo-hypo	UTR	cg05658107/cg07768107/cg11903057/cg26163153
707	RUNX1	oncogene, TSG, fusion	hepatic	positive regulation of T cell differentiation	hypo-hypo	UTR	cg01265860/cg01519261/cg04915566/cg05973398/cg08443845/cg11498607/cg12477880/cg13030790/cg15242225/cg19836199
708	PTPRC	TSG	hepatic	positive regulation of T cell differentiation	hypo-hypo	UTR	cg09247619/cg12390585/cg23095383/cg25132230/cg26399994
709	SOCS1	TSG	hepatic	positive regulation of T cell differentiation	hypo-hypo	UTR	cg03014241/cg04004558/cg06220235/cg10784813
710	STAT3	oncogene	hepatic	cellular response to peptide	hypo-hypo	UTR	cg05487134/cg06270615/cg08652441/cg17833746/cg24312520/cg25330422
711	PIK3CA	oncogene	hepatic	cellular response to peptide	hypo-hypo	UTR	cg13435326/cg14553895
712	AKT2	oncogene	hepatic	cellular response to peptide	hypo-hypo	UTR	cg13351352/cg15153957
713	JAK3	oncogene	hepatic	cellular response to peptide	hypo-hypo	UTR	cg03272225/cg04557677/cg25566507/cg27309110
714	SOCS1	TSG	hepatic	cellular response to peptide	hypo-hypo	UTR	cg03014241/cg04004558/cg06220235/cg10784813
715	CASP8	TSG	hepatic	regulation of response to cytokine stimulus	hypo-hypo	UTR	cg09464206/cg14962032/cg20418725/cg20608990/cg23061725/cg23882545/cg25748441/cg26799474/cg26842802
716	SH2B3	TSG	hepatic	regulation of response to cytokine stimulus	hypo-hypo	UTR	cg01356824/cg20595271/cg22719037/cg26501657
717	CD74	oncogene, fusion	hepatic	regulation of response to cytokine stimulus	hypo-hypo	UTR	cg18065728/cg19966212/cg22183016
718	JAK1	oncogene, TSG	hepatic	regulation of response to cytokine stimulus	hypo-hypo	UTR	cg11743000/cg12075498
719	LIFR	fusion	hepatic	regulation of response to cytokine stimulus	hypo-hypo	UTR	cg04444661
720	RUNX1	oncogene, TSG, fusion	hepatic	regulation of response to cytokine stimulus	hypo-hypo	UTR	cg01265860/cg01519261/cg04915566/cg05973398/cg08443845/cg11498607/cg12477880/cg13030790/cg15242225/cg19836199
721	PTPRC	TSG	hepatic	regulation of response to cytokine stimulus	hypo-hypo	UTR	cg09247619/cg12390585/cg23095383/cg25132230/cg26399994
722	SOCS1	TSG	hepatic	regulation of response to cytokine stimulus	hypo-hypo	UTR	cg03014241/cg04004558/cg06220235/cg10784813
723	CXCR4	oncogene	hepatic	regulation of response to cytokine stimulus	hypo-hypo	UTR	cg12595667
724	TBL1XR1	oncogene, TSG, fusion	hepatic	regulation of Wnt signaling pathway	hypo-hypo	UTR	cg01132484/cg13273540/cg17578639/cg20230856
725	RUNX1	oncogene, TSG, fusion	hepatic	regulation of Wnt signaling pathway	hypo-hypo	UTR	cg01265860/cg01519261/cg04915566/cg05973398/cg08443845/cg11498607/cg12477880/cg13030790/cg15242225/cg19836199
726	FGFR2	oncogene, fusion	hepatic	regulation of Wnt signaling pathway	hypo-hypo	UTR	cg02412684/cg10280007/cg10314760/cg10362842/cg11430259/cg13175830/cg13707729/cg15986555/cg16653991/cg17997363/cg18566515/cg23248910/cg23444251
727	ESR1	oncogene, TSG, fusion	hepatic	regulation of Wnt signaling pathway	hypo-hypo	UTR	cg00601836/cg01777019/cg02285263/cg02720618/cg04063345/cg04211581/cg07059469/cg07455133/cg08161546/cg08884395/cg17741339/cg18007957/cg18745416/cg21608605/cg22157087/cg23467008
728	AXIN2	TSG	hepatic	regulation of Wnt signaling pathway	hypo-hypo	UTR	cg04293307/cg09231741/cg17797591/cg18956355/cg22792735
729	KRAS	oncogene	hepatic	regulation of oxidoreductase activity	hypo-hypo	UTR	cg01269191/cg12990174
730	RHOH	TSG, fusion	hepatic	mast cell activation	hypo-hypo	UTR	cg05658107/cg07768107/cg11903057/cg26163153
731	KRAS	oncogene	hepatic	cognition	hypo-hypo	UTR	cg01269191/cg12990174
732	PTPRC	TSG	hepatic	regulation of humoral immune response mediated by circulating immunoglobulin	hypo-hypo	UTR	cg09247619/cg12390585/cg23095383/cg25132230/cg26399994
733	FGFR2	oncogene, fusion	hepatic	gland morphogenesis	hypo-hypo	UTR	cg02412684/cg10280007/cg10314760/cg10362842/cg11430259/cg13175830/cg13707729/cg15986555/cg16653991/cg17997363/cg18566515/cg23248910/cg23444251
734	ESR1	oncogene, TSG, fusion	hepatic	gland morphogenesis	hypo-hypo	UTR	cg00601836/cg01777019/cg02285263/cg02720618/cg04063345/cg04211581/cg07059469/cg07455133/cg08161546/cg08884395/cg17741339/cg18007957/cg18745416/cg21608605/cg22157087/cg23467008
735	PTCH1	TSG	hepatic	gland morphogenesis	hypo-hypo	UTR	cg00638945/cg13563132/cg14323293
736	PIK3CA	oncogene	hepatic	regulation of supramolecular fiber organization	hypo-hypo	UTR	cg13435326/cg14553895
737	NIN	fusion	hepatic	regulation of supramolecular fiber organization	hypo-hypo	UTR	cg03048432/cg08572565/cg11190278/cg20512044/cg20969923
738	STAT3	oncogene	hepatic	positive regulation of cytokine production	hypo-hypo	UTR	cg05487134/cg06270615/cg08652441/cg17833746/cg24312520/cg25330422
739	CASP8	TSG	hepatic	positive regulation of cytokine production	hypo-hypo	UTR	cg09464206/cg14962032/cg20418725/cg20608990/cg23061725/cg23882545/cg25748441/cg26799474/cg26842802
740	CD74	oncogene, fusion	hepatic	positive regulation of cytokine production	hypo-hypo	UTR	cg18065728/cg19966212/cg22183016
741	RARA	oncogene, fusion	hepatic	positive regulation of cytokine production	hypo-hypo	UTR	cg02898721/cg03085312/cg05824218/cg11094248/cg11316510/cg12233386/cg16276850/cg19458020/cg19572487/cg21238609/cg22935450/cg25362050/cg27102350
742	RUNX1	oncogene, TSG, fusion	hepatic	positive regulation of cytokine production	hypo-hypo	UTR	cg01265860/cg01519261/cg04915566/cg05973398/cg08443845/cg11498607/cg12477880/cg13030790/cg15242225/cg19836199
743	PTPRC	TSG	hepatic	positive regulation of cytokine production	hypo-hypo	UTR	cg09247619/cg12390585/cg23095383/cg25132230/cg26399994
744	BCL11B	oncogene, TSG, fusion	hepatic	forebrain development	hypo-hypo	UTR	cg02963266/cg07015803/cg11753157/cg16452866/cg18599750/cg23202887/cg23457258/cg25061304
745	CDH1	TSG	hepatic	forebrain development	hypo-hypo	UTR	cg01251360/cg06875305/cg08616585/cg09406989/cg10313337/cg24765079
746	EZH2	oncogene, TSG	hepatic	forebrain development	hypo-hypo	UTR	cg05295594
747	BMPR1A	oncogene, TSG	hepatic	forebrain development	hypo-hypo	UTR	cg24211476
748	NIN	fusion	hepatic	forebrain development	hypo-hypo	UTR	cg03048432/cg08572565/cg11190278/cg20512044/cg20969923
749	KRAS	oncogene	hepatic	forebrain development	hypo-hypo	UTR	cg01269191/cg12990174
750	FGFR2	oncogene, fusion	hepatic	forebrain development	hypo-hypo	UTR	cg02412684/cg10280007/cg10314760/cg10362842/cg11430259/cg13175830/cg13707729/cg15986555/cg16653991/cg17997363/cg18566515/cg23248910/cg23444251
751	CXCR4	oncogene	hepatic	forebrain development	hypo-hypo	UTR	cg12595667
752	CASP8	TSG	hepatic	response to molecule of bacterial origin	hypo-hypo	UTR	cg09464206/cg14962032/cg20418725/cg20608990/cg23061725/cg23882545/cg25748441/cg26799474/cg26842802
753	FOXP1	oncogene, fusion	hepatic	response to molecule of bacterial origin	hypo-hypo	UTR	cg04991071/cg05384123/cg06391412/cg09459774/cg09611620/cg10715905/cg12431087/cg13240253/cg18267131/cg18558767/cg19628600/cg20506347/cg21379733/cg21860675/cg22876402/cg25481160
754	FGFR2	oncogene, fusion	hepatic	response to molecule of bacterial origin	hypo-hypo	UTR	cg02412684/cg10280007/cg10314760/cg10362842/cg11430259/cg13175830/cg13707729/cg15986555/cg16653991/cg17997363/cg18566515/cg23248910/cg23444251
755	PIK3CA	oncogene	hepatic	lamellipodium assembly	hypo-hypo	UTR	cg13435326/cg14553895
756	CDH1	TSG	hepatic	regulation of nucleocytoplasmic transport	hypo-hypo	UTR	cg01251360/cg06875305/cg08616585/cg09406989/cg10313337/cg24765079
757	NUP214	fusion	hepatic	regulation of nucleocytoplasmic transport	hypo-hypo	UTR	cg14548264
758	FGFR2	oncogene, fusion	hepatic	mammary gland duct morphogenesis	hypo-hypo	UTR	cg02412684/cg10280007/cg10314760/cg10362842/cg11430259/cg13175830/cg13707729/cg15986555/cg16653991/cg17997363/cg18566515/cg23248910/cg23444251
759	ESR1	oncogene, TSG, fusion	hepatic	mammary gland duct morphogenesis	hypo-hypo	UTR	cg00601836/cg01777019/cg02285263/cg02720618/cg04063345/cg04211581/cg07059469/cg07455133/cg08161546/cg08884395/cg17741339/cg18007957/cg18745416/cg21608605/cg22157087/cg23467008
760	PTCH1	TSG	hepatic	mammary gland duct morphogenesis	hypo-hypo	UTR	cg00638945/cg13563132/cg14323293
761	CCND1	oncogene, fusion	hepatic	animal organ regeneration	hypo-hypo	UTR	cg00248856/cg06741896/cg24387864
762	EZH2	oncogene, TSG	hepatic	animal organ regeneration	hypo-hypo	UTR	cg05295594
763	PTCH1	TSG	hepatic	animal organ regeneration	hypo-hypo	UTR	cg00638945/cg13563132/cg14323293
764	PTCH1	TSG	hepatic	organic hydroxy compound transport	hypo-hypo	UTR	cg00638945/cg13563132/cg14323293
765	CASP8	TSG	hepatic	positive regulation of protein localization to membrane	hypo-hypo	UTR	cg09464206/cg14962032/cg20418725/cg20608990/cg23061725/cg23882545/cg25748441/cg26799474/cg26842802
766	AKT2	oncogene	hepatic	positive regulation of protein localization to membrane	hypo-hypo	UTR	cg13351352/cg15153957
767	CDH1	TSG	hepatic	modulation of chemical synaptic transmission	hypo-hypo	UTR	cg01251360/cg06875305/cg08616585/cg09406989/cg10313337/cg24765079
768	KRAS	oncogene	hepatic	modulation of chemical synaptic transmission	hypo-hypo	UTR	cg01269191/cg12990174
769	CCND1	oncogene, fusion	hepatic	lactation	hypo-hypo	UTR	cg00248856/cg06741896/cg24387864
770	NCOR2	TSG	hepatic	lactation	hypo-hypo	UTR	cg01054110/cg02053964/cg04347477/cg05948411/cg07800907/cg07835154/cg09267427/cg10609442/cg11834730/cg13146040/cg13419087/cg16205844/cg16350126/cg16706240/cg17187521/cg17387577/cg22168796/cg22580512/cg22820108/cg23021584/cg24975642/cg25922751
771	KDR	oncogene	hepatic	vascular endothelial growth factor receptor signaling pathway	hypo-hypo	UTR	cg10858353/cg25444386
772	PIK3CA	oncogene	hepatic	vascular endothelial growth factor receptor signaling pathway	hypo-hypo	UTR	cg13435326/cg14553895
773	STAT3	oncogene	hepatic	negative regulation of production of miRNAs involved in gene silencing by miRNA	hypo-hypo	UTR	cg05487134/cg06270615/cg08652441/cg17833746/cg24312520/cg25330422
774	NCOR2	TSG	hepatic	negative regulation of production of miRNAs involved in gene silencing by miRNA	hypo-hypo	UTR	cg01054110/cg02053964/cg04347477/cg05948411/cg07800907/cg07835154/cg09267427/cg10609442/cg11834730/cg13146040/cg13419087/cg16205844/cg16350126/cg16706240/cg17187521/cg17387577/cg22168796/cg22580512/cg22820108/cg23021584/cg24975642/cg25922751
775	ESR1	oncogene, TSG, fusion	hepatic	negative regulation of production of miRNAs involved in gene silencing by miRNA	hypo-hypo	UTR	cg00601836/cg01777019/cg02285263/cg02720618/cg04063345/cg04211581/cg07059469/cg07455133/cg08161546/cg08884395/cg17741339/cg18007957/cg18745416/cg21608605/cg22157087/cg23467008
776	PTPRC	TSG	hepatic	positive regulation of humoral immune response	hypo-hypo	UTR	cg09247619/cg12390585/cg23095383/cg25132230/cg26399994
777	CCND1	oncogene, fusion	hepatic	positive regulation of epithelial cell proliferation	hypo-hypo	UTR	cg00248856/cg06741896/cg24387864
778	BMPR1A	oncogene, TSG	hepatic	positive regulation of epithelial cell proliferation	hypo-hypo	UTR	cg24211476
779	KDR	oncogene	hepatic	positive regulation of epithelial cell proliferation	hypo-hypo	UTR	cg10858353/cg25444386
780	FGFR2	oncogene, fusion	hepatic	positive regulation of epithelial cell proliferation	hypo-hypo	UTR	cg02412684/cg10280007/cg10314760/cg10362842/cg11430259/cg13175830/cg13707729/cg15986555/cg16653991/cg17997363/cg18566515/cg23248910/cg23444251
781	STAT3	oncogene	hepatic	myeloid cell homeostasis	hypo-hypo	UTR	cg05487134/cg06270615/cg08652441/cg17833746/cg24312520/cg25330422
782	EPAS1	oncogene, TSG	hepatic	myeloid cell homeostasis	hypo-hypo	UTR	cg05290658/cg10107473/cg19311375/cg21494367/cg22488486/cg25124739
783	SH2B3	TSG	hepatic	myeloid cell homeostasis	hypo-hypo	UTR	cg01356824/cg20595271/cg22719037/cg26501657
784	JAK3	oncogene	hepatic	myeloid cell homeostasis	hypo-hypo	UTR	cg03272225/cg04557677/cg25566507/cg27309110
785	FANCC	TSG	hepatic	myeloid cell homeostasis	hypo-hypo	UTR	cg13600149/cg14583550
786	IKZF1	TSG, fusion	hepatic	myeloid cell homeostasis	hypo-hypo	UTR	cg07103517/cg18044562
787	CDH1	TSG	hepatic	cellular response to alcohol	hypo-hypo	UTR	cg01251360/cg06875305/cg08616585/cg09406989/cg10313337/cg24765079
788	PTCH1	TSG	hepatic	cellular response to alcohol	hypo-hypo	UTR	cg00638945/cg13563132/cg14323293
789	PIK3CA	oncogene	hepatic	lamellipodium organization	hypo-hypo	UTR	cg13435326/cg14553895
790	STAT3	oncogene	hepatic	regulation of DNA-binding transcription factor activity	hypo-hypo	UTR	cg05487134/cg06270615/cg08652441/cg17833746/cg24312520/cg25330422
791	EZH2	oncogene, TSG	hepatic	regulation of DNA-binding transcription factor activity	hypo-hypo	UTR	cg05295594
792	KRAS	oncogene	hepatic	regulation of DNA-binding transcription factor activity	hypo-hypo	UTR	cg01269191/cg12990174
793	KEAP1	TSG	hepatic	regulation of DNA-binding transcription factor activity	hypo-hypo	UTR	cg01586432
794	ESR1	oncogene, TSG, fusion	hepatic	regulation of DNA-binding transcription factor activity	hypo-hypo	UTR	cg00601836/cg01777019/cg02285263/cg02720618/cg04063345/cg04211581/cg07059469/cg07455133/cg08161546/cg08884395/cg17741339/cg18007957/cg18745416/cg21608605/cg22157087/cg23467008
795	PTCH1	TSG	hepatic	regulation of DNA-binding transcription factor activity	hypo-hypo	UTR	cg00638945/cg13563132/cg14323293
796	TCF3	oncogene, TSG, fusion	hepatic	regulation of DNA-binding transcription factor activity	hypo-hypo	UTR	cg01062443/cg09432758/cg14304014/cg24940706
797	STAT3	oncogene	hepatic	T cell activation involved in immune response	hypo-hypo	UTR	cg05487134/cg06270615/cg08652441/cg17833746/cg24312520/cg25330422
798	FOXP1	oncogene, fusion	hepatic	T cell activation involved in immune response	hypo-hypo	UTR	cg04991071/cg05384123/cg06391412/cg09459774/cg09611620/cg10715905/cg12431087/cg13240253/cg18267131/cg18558767/cg19628600/cg20506347/cg21379733/cg21860675/cg22876402/cg25481160
799	CD74	oncogene, fusion	hepatic	T cell activation involved in immune response	hypo-hypo	UTR	cg18065728/cg19966212/cg22183016
800	RARA	oncogene, fusion	hepatic	T cell activation involved in immune response	hypo-hypo	UTR	cg02898721/cg03085312/cg05824218/cg11094248/cg11316510/cg12233386/cg16276850/cg19458020/cg19572487/cg21238609/cg22935450/cg25362050/cg27102350
801	JAK3	oncogene	hepatic	T cell activation involved in immune response	hypo-hypo	UTR	cg03272225/cg04557677/cg25566507/cg27309110
802	BCL11A	oncogene, fusion	hepatic	negative regulation of growth	hypo-hypo	UTR	cg02334333/cg03606511/cg09565597/cg17738213/cg17753356/cg24361098
803	PTCH1	TSG	hepatic	negative regulation of growth	hypo-hypo	UTR	cg00638945/cg13563132/cg14323293
804	CCND1	oncogene, fusion	hepatic	response to alcohol	hypo-hypo	UTR	cg00248856/cg06741896/cg24387864
805	CDH1	TSG	hepatic	response to alcohol	hypo-hypo	UTR	cg01251360/cg06875305/cg08616585/cg09406989/cg10313337/cg24765079
806	CASP8	TSG	hepatic	response to alcohol	hypo-hypo	UTR	cg09464206/cg14962032/cg20418725/cg20608990/cg23061725/cg23882545/cg25748441/cg26799474/cg26842802
807	FGFR2	oncogene, fusion	hepatic	response to alcohol	hypo-hypo	UTR	cg02412684/cg10280007/cg10314760/cg10362842/cg11430259/cg13175830/cg13707729/cg15986555/cg16653991/cg17997363/cg18566515/cg23248910/cg23444251
808	PTCH1	TSG	hepatic	response to alcohol	hypo-hypo	UTR	cg00638945/cg13563132/cg14323293
809	BMPR1A	oncogene, TSG	hepatic	cardiac muscle tissue development	hypo-hypo	UTR	cg24211476
810	RUNX1	oncogene, TSG, fusion	hepatic	cardiac muscle tissue development	hypo-hypo	UTR	cg01265860/cg01519261/cg04915566/cg05973398/cg08443845/cg11498607/cg12477880/cg13030790/cg15242225/cg19836199
811	FGFR2	oncogene, fusion	hepatic	cardiac muscle tissue development	hypo-hypo	UTR	cg02412684/cg10280007/cg10314760/cg10362842/cg11430259/cg13175830/cg13707729/cg15986555/cg16653991/cg17997363/cg18566515/cg23248910/cg23444251
812	MYH11	fusion	hepatic	cardiac muscle tissue development	hypo-hypo	UTR	cg00425764/cg01223135
813	CD74	oncogene, fusion	hepatic	positive regulation of leukocyte proliferation	hypo-hypo	UTR	cg18065728/cg19966212/cg22183016
814	PTPRC	TSG	hepatic	positive regulation of leukocyte proliferation	hypo-hypo	UTR	cg09247619/cg12390585/cg23095383/cg25132230/cg26399994
815	JAK3	oncogene	hepatic	positive regulation of leukocyte proliferation	hypo-hypo	UTR	cg03272225/cg04557677/cg25566507/cg27309110
816	FOXP1	oncogene, fusion	hepatic	regulation of defense response to bacterium	hypo-hypo	UTR	cg04991071/cg05384123/cg06391412/cg09459774/cg09611620/cg10715905/cg12431087/cg13240253/cg18267131/cg18558767/cg19628600/cg20506347/cg21379733/cg21860675/cg22876402/cg25481160
817	CDH1	TSG	hepatic	cell junction assembly	hypo-hypo	UTR	cg01251360/cg06875305/cg08616585/cg09406989/cg10313337/cg24765079
818	KDR	oncogene	hepatic	cell junction assembly	hypo-hypo	UTR	cg10858353/cg25444386
819	RUNX1	oncogene, TSG, fusion	hepatic	cell junction assembly	hypo-hypo	UTR	cg01265860/cg01519261/cg04915566/cg05973398/cg08443845/cg11498607/cg12477880/cg13030790/cg15242225/cg19836199
820	KCNJ5	oncogene	hepatic	potassium ion transmembrane transport	hypo-hypo	UTR	cg08360771/cg25508319
821	EPAS1	oncogene, TSG	hepatic	regulation of blood circulation	hypo-hypo	UTR	cg05290658/cg10107473/cg19311375/cg21494367/cg22488486/cg25124739
822	KCNJ5	oncogene	hepatic	regulation of blood circulation	hypo-hypo	UTR	cg08360771/cg25508319
823	EZH2	oncogene, TSG	hepatic	positive regulation of cell projection organization	hypo-hypo	UTR	cg05295594
824	PIK3CA	oncogene	hepatic	positive regulation of cell projection organization	hypo-hypo	UTR	cg13435326/cg14553895
825	NIN	fusion	hepatic	positive regulation of cell projection organization	hypo-hypo	UTR	cg03048432/cg08572565/cg11190278/cg20512044/cg20969923
826	CREB3L2	oncogene, fusion	hepatic	positive regulation of cell projection organization	hypo-hypo	UTR	cg05811904/cg13832670/cg22523050
827	CD74	oncogene, fusion	hepatic	regulation of dendritic cell antigen processing and presentation	hypo-hypo	UTR	cg18065728/cg19966212/cg22183016
828	FGFR2	oncogene, fusion	hepatic	limb bud formation	hypo-hypo	UTR	cg02412684/cg10280007/cg10314760/cg10362842/cg11430259/cg13175830/cg13707729/cg15986555/cg16653991/cg17997363/cg18566515/cg23248910/cg23444251
829	FLI1	oncogene, fusion	hepatic	hemostasis	hypo-hypo	UTR	cg01681098/cg11609631/cg12940747/cg13476635
830	PIK3CA	oncogene	hepatic	hemostasis	hypo-hypo	UTR	cg13435326/cg14553895
831	SH2B3	TSG	hepatic	hemostasis	hypo-hypo	UTR	cg01356824/cg20595271/cg22719037/cg26501657
832	GNAS	oncogene	hepatic	hemostasis	hypo-hypo	UTR	cg01817393/cg19589727/cg21625881/cg21971807/cg25367568
833	LCK	oncogene, fusion	hepatic	hemostasis	hypo-hypo	UTR	cg01525376/cg05350315/cg10325497/cg11683242/cg12710152/cg20239639
834	BMPR1A	oncogene, TSG	hepatic	positive regulation of growth	hypo-hypo	UTR	cg24211476
835	FGFR2	oncogene, fusion	hepatic	positive regulation of growth	hypo-hypo	UTR	cg02412684/cg10280007/cg10314760/cg10362842/cg11430259/cg13175830/cg13707729/cg15986555/cg16653991/cg17997363/cg18566515/cg23248910/cg23444251
836	CXCR4	oncogene	hepatic	positive regulation of growth	hypo-hypo	UTR	cg12595667
837	KRAS	oncogene	hepatic	positive regulation of defense response	hypo-hypo	UTR	cg01269191/cg12990174
838	BCL11B	oncogene, TSG, fusion	hepatic	regulation of neuron differentiation	hypo-hypo	UTR	cg02963266/cg07015803/cg11753157/cg16452866/cg18599750/cg23202887/cg23457258/cg25061304
839	BCL11A	oncogene, fusion	hepatic	regulation of neuron differentiation	hypo-hypo	UTR	cg02334333/cg03606511/cg09565597/cg17738213/cg17753356/cg24361098
840	TCF3	oncogene, TSG, fusion	hepatic	regulation of neuron differentiation	hypo-hypo	UTR	cg01062443/cg09432758/cg14304014/cg24940706
841	JAK3	oncogene	hepatic	negative regulation of interleukin-12 production	hypo-hypo	UTR	cg03272225/cg04557677/cg25566507/cg27309110
842	CD74	oncogene, fusion	hepatic	regulation of cytokine production involved in immune response	hypo-hypo	UTR	cg18065728/cg19966212/cg22183016
843	JAK3	oncogene	hepatic	regulation of cytokine production involved in immune response	hypo-hypo	UTR	cg03272225/cg04557677/cg25566507/cg27309110
844	EZH2	oncogene, TSG	hepatic	regulation of GTPase activity	hypo-hypo	UTR	cg05295594
845	AKT2	oncogene	hepatic	regulation of GTPase activity	hypo-hypo	UTR	cg13351352/cg15153957
846	RHOH	TSG, fusion	hepatic	regulation of GTPase activity	hypo-hypo	UTR	cg05658107/cg07768107/cg11903057/cg26163153
847	CDH1	TSG	hepatic	negative regulation of cell adhesion	hypo-hypo	UTR	cg01251360/cg06875305/cg08616585/cg09406989/cg10313337/cg24765079
848	SH2B3	TSG	hepatic	negative regulation of cell adhesion	hypo-hypo	UTR	cg01356824/cg20595271/cg22719037/cg26501657
849	CD74	oncogene, fusion	hepatic	negative regulation of cell adhesion	hypo-hypo	UTR	cg18065728/cg19966212/cg22183016
850	RUNX1	oncogene, TSG, fusion	hepatic	negative regulation of cell adhesion	hypo-hypo	UTR	cg01265860/cg01519261/cg04915566/cg05973398/cg08443845/cg11498607/cg12477880/cg13030790/cg15242225/cg19836199
851	PTPRC	TSG	hepatic	negative regulation of cell adhesion	hypo-hypo	UTR	cg09247619/cg12390585/cg23095383/cg25132230/cg26399994
852	JAK3	oncogene	hepatic	negative regulation of cell adhesion	hypo-hypo	UTR	cg03272225/cg04557677/cg25566507/cg27309110
853	SOCS1	TSG	hepatic	negative regulation of cell adhesion	hypo-hypo	UTR	cg03014241/cg04004558/cg06220235/cg10784813
854	NIN	fusion	hepatic	regulation of protein-containing complex assembly	hypo-hypo	UTR	cg03048432/cg08572565/cg11190278/cg20512044/cg20969923
855	ESR1	oncogene, TSG, fusion	hepatic	regulation of protein-containing complex assembly	hypo-hypo	UTR	cg00601836/cg01777019/cg02285263/cg02720618/cg04063345/cg04211581/cg07059469/cg07455133/cg08161546/cg08884395/cg17741339/cg18007957/cg18745416/cg21608605/cg22157087/cg23467008
856	TFEB	oncogene, fusion	hepatic	lysosome localization	hypo-hypo	UTR	cg08053935/cg10696677
857	GNAS	oncogene	hepatic	signal release	hypo-hypo	UTR	cg01817393/cg19589727/cg21625881/cg21971807/cg25367568
858	PTPRC	TSG	hepatic	neuroinflammatory response	hypo-hypo	UTR	cg09247619/cg12390585/cg23095383/cg25132230/cg26399994
859	BCL11B	oncogene, TSG, fusion	hepatic	camera-type eye development	hypo-hypo	UTR	cg02963266/cg07015803/cg11753157/cg16452866/cg18599750/cg23202887/cg23457258/cg25061304
860	SUFU	TSG	prostatic	skeletal system development	hypo-hyper	UTR	cg01347048/cg05141578/cg07787771/cg18580385/cg18661379/cg19207017/cg26731885
861	TAL1	oncogene, fusion	prostatic	skeletal system development	hypo-hyper	UTR	cg00408773/cg00454749/cg00875272/cg03885399/cg06087421/cg06209689/cg10026317/cg18131548/cg19797376/cg26891410
862	GNAS	oncogene	prostatic	skeletal system development	hypo-hyper	UTR	cg03908391/cg04677683/cg06047881/cg06693667/cg07909402/cg09123158/cg09437522/cg10468484/cg10797197/cg11021321/cg12573482/cg14176797/cg14482474/cg14564778/cg15160445/cg16737409/cg19140375/cg21809160/cg21971807/cg22290117/cg24276988/cg25229306/cg25367568/cg26496204/cg27262796
863	SH2B3	TSG	prostatic	skeletal system development	hypo-hyper	UTR	cg02298094/cg02853954/cg07640390/cg09058293/cg22719037/cg26359133
864	FGFR1	oncogene, fusion	prostatic	skeletal system development	hypo-hyper	UTR	cg00400221/cg02043791/cg10823844/cg11547613/cg13123964/cg15791248/cg16625770/cg27653103
865	NAB2	TSG, fusion	prostatic	skeletal system development	hypo-hyper	UTR	cg02138198/cg19466605/cg23550060
866	CREB3L2	oncogene, fusion	prostatic	skeletal system development	hypo-hyper	UTR	cg05723179/cg13016916/cg14522047/cg18091615/cg22186263/cg22523050/cg23697157/cg24732344
867	PDGFRA	oncogene, fusion	prostatic	skeletal system development	hypo-hyper	UTR	cg00373455/cg02273436/cg02759489/cg04448477/cg10492953/cg12845923/cg14872260/cg17187183/cg18825458/cg20379685/cg21363050/cg22736323/cg23550826
868	CDH11	TSG, fusion	prostatic	skeletal system development	hypo-hyper	UTR	cg01021552/cg01084990/cg01162378/cg01602001/cg02973961/cg04977618/cg07185854/cg09631415/cg10015051
869	BMPR1A	oncogene, TSG	prostatic	skeletal system development	hypo-hyper	UTR	cg25946646
870	SUFU	TSG	prostatic	embryonic organ development	hypo-hyper	UTR	cg01347048/cg05141578/cg07787771/cg18580385/cg18661379/cg19207017/cg26731885
871	TAL1	oncogene, fusion	prostatic	embryonic organ development	hypo-hyper	UTR	cg00408773/cg00454749/cg00875272/cg03885399/cg06087421/cg06209689/cg10026317/cg18131548/cg19797376/cg26891410
872	GNAS	oncogene	prostatic	embryonic organ development	hypo-hyper	UTR	cg03908391/cg04677683/cg06047881/cg06693667/cg07909402/cg09123158/cg09437522/cg10468484/cg10797197/cg11021321/cg12573482/cg14176797/cg14482474/cg14564778/cg15160445/cg16737409/cg19140375/cg21809160/cg21971807/cg22290117/cg24276988/cg25229306/cg25367568/cg26496204/cg27262796
873	SH2B3	TSG	prostatic	embryonic organ development	hypo-hyper	UTR	cg02298094/cg02853954/cg07640390/cg09058293/cg22719037/cg26359133
874	ACVR1	oncogene	prostatic	embryonic organ development	hypo-hyper	UTR	cg09499849/cg13287763/cg19077494/cg20453861
875	PTCH1	TSG	prostatic	embryonic organ development	hypo-hyper	UTR	cg00638945/cg01222719/cg13456470/cg13563132/cg13700197/cg14596987
876	PDGFRA	oncogene, fusion	prostatic	embryonic organ development	hypo-hyper	UTR	cg00373455/cg02273436/cg02759489/cg04448477/cg10492953/cg12845923/cg14872260/cg17187183/cg18825458/cg20379685/cg21363050/cg22736323/cg23550826
877	BMPR1A	oncogene, TSG	prostatic	embryonic organ development	hypo-hyper	UTR	cg25946646
878	SUFU	TSG	prostatic	regionalization	hypo-hyper	UTR	cg01347048/cg05141578/cg07787771/cg18580385/cg18661379/cg19207017/cg26731885
879	HOXC13	oncogene, fusion	prostatic	regionalization	hypo-hyper	UTR	cg03239552/cg04819096/cg08803500/cg22830707/cg25936147
880	NKX2-1	oncogene, TSG	prostatic	regionalization	hypo-hyper	UTR	cg07345734/cg12103037
881	ACVR1	oncogene	prostatic	regionalization	hypo-hyper	UTR	cg09499849/cg13287763/cg19077494/cg20453861
882	PTCH1	TSG	prostatic	regionalization	hypo-hyper	UTR	cg00638945/cg01222719/cg13456470/cg13563132/cg13700197/cg14596987
883	PRKACA	oncogene	prostatic	regionalization	hypo-hyper	UTR	cg09906922/cg26670249
884	BMPR1A	oncogene, TSG	prostatic	regionalization	hypo-hyper	UTR	cg25946646
885	PDGFRB	oncogene, fusion	prostatic	muscle tissue development	hypo-hyper	UTR	cg04173992/cg04841196/cg11042320/cg12727795/cg14051336/cg22032789/cg25110734/cg25613180
886	BCL9	oncogene, fusion	prostatic	muscle tissue development	hypo-hyper	UTR	cg02304233/cg06739523/cg10020892/cg20779314
887	PRKAR1A	oncogene, TSG, fusion	prostatic	muscle tissue development	hypo-hyper	UTR	cg07425204
888	PHOX2B	TSG	prostatic	muscle tissue development	hypo-hyper	UTR	cg01470356/cg03742238/cg05323533/cg07907386/cg14755019/cg17783509/cg22300957/cg24719601
889	ACVR1	oncogene	prostatic	muscle tissue development	hypo-hyper	UTR	cg09499849/cg13287763/cg19077494/cg20453861
890	PTCH1	TSG	prostatic	muscle tissue development	hypo-hyper	UTR	cg00638945/cg01222719/cg13456470/cg13563132/cg13700197/cg14596987
891	PDGFRA	oncogene, fusion	prostatic	muscle tissue development	hypo-hyper	UTR	cg00373455/cg02273436/cg02759489/cg04448477/cg10492953/cg12845923/cg14872260/cg17187183/cg18825458/cg20379685/cg21363050/cg22736323/cg23550826
892	BMPR1A	oncogene, TSG	prostatic	muscle tissue development	hypo-hyper	UTR	cg25946646
893	GNAS	oncogene	prostatic	cartilage development	hypo-hyper	UTR	cg03908391/cg04677683/cg06047881/cg06693667/cg07909402/cg09123158/cg09437522/cg10468484/cg10797197/cg11021321/cg12573482/cg14176797/cg14482474/cg14564778/cg15160445/cg16737409/cg19140375/cg21809160/cg21971807/cg22290117/cg24276988/cg25229306/cg25367568/cg26496204/cg27262796
894	CREB3L2	oncogene, fusion	prostatic	cartilage development	hypo-hyper	UTR	cg05723179/cg13016916/cg14522047/cg18091615/cg22186263/cg22523050/cg23697157/cg24732344
895	BMPR1A	oncogene, TSG	prostatic	cartilage development	hypo-hyper	UTR	cg25946646
896	PDGFRB	oncogene, fusion	prostatic	connective tissue development	hypo-hyper	UTR	cg04173992/cg04841196/cg11042320/cg12727795/cg14051336/cg22032789/cg25110734/cg25613180
897	GNAS	oncogene	prostatic	connective tissue development	hypo-hyper	UTR	cg03908391/cg04677683/cg06047881/cg06693667/cg07909402/cg09123158/cg09437522/cg10468484/cg10797197/cg11021321/cg12573482/cg14176797/cg14482474/cg14564778/cg15160445/cg16737409/cg19140375/cg21809160/cg21971807/cg22290117/cg24276988/cg25229306/cg25367568/cg26496204/cg27262796
898	PIK3CA	oncogene	prostatic	connective tissue development	hypo-hyper	UTR	cg13435326/cg14553895
899	CREB3L2	oncogene, fusion	prostatic	connective tissue development	hypo-hyper	UTR	cg05723179/cg13016916/cg14522047/cg18091615/cg22186263/cg22523050/cg23697157/cg24732344
900	BMPR1A	oncogene, TSG	prostatic	connective tissue development	hypo-hyper	UTR	cg25946646
901	PIK3CA	oncogene	prostatic	axonogenesis	hypo-hyper	UTR	cg13435326/cg14553895
902	NKX2-1	oncogene, TSG	prostatic	axonogenesis	hypo-hyper	UTR	cg07345734/cg12103037
903	PHOX2B	TSG	prostatic	axonogenesis	hypo-hyper	UTR	cg01470356/cg03742238/cg05323533/cg07907386/cg14755019/cg17783509/cg22300957/cg24719601
904	PTCH1	TSG	prostatic	axonogenesis	hypo-hyper	UTR	cg00638945/cg01222719/cg13456470/cg13563132/cg13700197/cg14596987
905	CDH11	TSG, fusion	prostatic	axonogenesis	hypo-hyper	UTR	cg01021552/cg01084990/cg01162378/cg01602001/cg02973961/cg04977618/cg07185854/cg09631415/cg10015051
906	PDGFRB	oncogene, fusion	prostatic	mesenchyme development	hypo-hyper	UTR	cg04173992/cg04841196/cg11042320/cg12727795/cg14051336/cg22032789/cg25110734/cg25613180
907	FGFR1	oncogene, fusion	prostatic	mesenchyme development	hypo-hyper	UTR	cg00400221/cg02043791/cg10823844/cg11547613/cg13123964/cg15791248/cg16625770/cg27653103
908	NKX2-1	oncogene, TSG	prostatic	mesenchyme development	hypo-hyper	UTR	cg07345734/cg12103037
909	PHOX2B	TSG	prostatic	mesenchyme development	hypo-hyper	UTR	cg01470356/cg03742238/cg05323533/cg07907386/cg14755019/cg17783509/cg22300957/cg24719601
910	ACVR1	oncogene	prostatic	mesenchyme development	hypo-hyper	UTR	cg09499849/cg13287763/cg19077494/cg20453861
911	BMPR1A	oncogene, TSG	prostatic	mesenchyme development	hypo-hyper	UTR	cg25946646
912	BCL9	oncogene, fusion	prostatic	muscle organ development	hypo-hyper	UTR	cg02304233/cg06739523/cg10020892/cg20779314
913	PHOX2B	TSG	prostatic	muscle organ development	hypo-hyper	UTR	cg01470356/cg03742238/cg05323533/cg07907386/cg14755019/cg17783509/cg22300957/cg24719601
914	BMPR1A	oncogene, TSG	prostatic	muscle organ development	hypo-hyper	UTR	cg25946646
915	PIK3CA	oncogene	prostatic	muscle system process	hypo-hyper	UTR	cg13435326/cg14553895
916	PRKACA	oncogene	prostatic	muscle system process	hypo-hyper	UTR	cg09906922/cg26670249
917	SUFU	TSG	prostatic	epithelial tube morphogenesis	hypo-hyper	UTR	cg01347048/cg05141578/cg07787771/cg18580385/cg18661379/cg19207017/cg26731885
918	ESR1	oncogene, TSG, fusion	prostatic	epithelial tube morphogenesis	hypo-hyper	UTR	cg00601836/cg01715172/cg05171584/cg06611115/cg07189962/cg07584093/cg07746998/cg08884395/cg08907436/cg09414638/cg10441070/cg10939667/cg15543523/cg15626350/cg18007957/cg18745416/cg19411146/cg20893956/cg21157690/cg21608605/cg21950534/cg22157087/cg24764793/cg24900983/cg25565730/cg26089753
919	NKX2-1	oncogene, TSG	prostatic	epithelial tube morphogenesis	hypo-hyper	UTR	cg07345734/cg12103037
920	ACVR1	oncogene	prostatic	epithelial tube morphogenesis	hypo-hyper	UTR	cg09499849/cg13287763/cg19077494/cg20453861
921	PTCH1	TSG	prostatic	epithelial tube morphogenesis	hypo-hyper	UTR	cg00638945/cg01222719/cg13456470/cg13563132/cg13700197/cg14596987
922	PRKACA	oncogene	prostatic	epithelial tube morphogenesis	hypo-hyper	UTR	cg09906922/cg26670249
923	NKX2-1	oncogene, TSG	prostatic	forebrain development	hypo-hyper	UTR	cg07345734/cg12103037
924	CDK6	oncogene, fusion	prostatic	forebrain development	hypo-hyper	UTR	cg03330377/cg03895496/cg06688763/cg07413467/cg07469637/cg09653641/cg10481072/cg11274371/cg11998200/cg15261712/cg19103429/cg25284397/cg27455918
925	BMPR1A	oncogene, TSG	prostatic	forebrain development	hypo-hyper	UTR	cg25946646
926	PRKACA	oncogene	prostatic	modulation of chemical synaptic transmission	hypo-hyper	UTR	cg09906922/cg26670249
927	GRIN2A	TSG	prostatic	modulation of chemical synaptic transmission	hypo-hyper	UTR	cg00116766/cg00792185/cg01344243/cg01348055/cg02415992/cg03866831/cg03935060/cg04898487/cg06829391/cg08001123/cg09001143/cg09622330/cg09923769/cg10116505/cg10276272/cg15134033/cg16378117/cg16783478/cg18391758/cg27644733
928	CDH11	TSG, fusion	prostatic	modulation of chemical synaptic transmission	hypo-hyper	UTR	cg01021552/cg01084990/cg01162378/cg01602001/cg02973961/cg04977618/cg07185854/cg09631415/cg10015051
929	GRIN2A	TSG	prostatic	cognition	hypo-hyper	UTR	cg00116766/cg00792185/cg01344243/cg01348055/cg02415992/cg03866831/cg03935060/cg04898487/cg06829391/cg08001123/cg09001143/cg09622330/cg09923769/cg10116505/cg10276272/cg15134033/cg16378117/cg16783478/cg18391758/cg27644733
930	BMPR1A	oncogene, TSG	prostatic	regulation of cell development	hypo-hyper	UTR	cg25946646
931	SUFU	TSG	prostatic	heart morphogenesis	hypo-hyper	UTR	cg01347048/cg05141578/cg07787771/cg18580385/cg18661379/cg19207017/cg26731885
932	ACVR1	oncogene	prostatic	heart morphogenesis	hypo-hyper	UTR	cg09499849/cg13287763/cg19077494/cg20453861
933	PTCH1	TSG	prostatic	heart morphogenesis	hypo-hyper	UTR	cg00638945/cg01222719/cg13456470/cg13563132/cg13700197/cg14596987
934	BMPR1A	oncogene, TSG	prostatic	heart morphogenesis	hypo-hyper	UTR	cg25946646
935	BMPR1A	oncogene, TSG	prostatic	regulation of neurogenesis	hypo-hyper	UTR	cg25946646
936	PHOX2B	TSG	prostatic	stem cell development	hypo-hyper	UTR	cg01470356/cg03742238/cg05323533/cg07907386/cg14755019/cg17783509/cg22300957/cg24719601
937	ACVR1	oncogene	prostatic	stem cell development	hypo-hyper	UTR	cg09499849/cg13287763/cg19077494/cg20453861
938	BMPR1A	oncogene, TSG	prostatic	stem cell development	hypo-hyper	UTR	cg25946646
939	PDGFRB	oncogene, fusion	prostatic	cardiac muscle tissue development	hypo-hyper	UTR	cg04173992/cg04841196/cg11042320/cg12727795/cg14051336/cg22032789/cg25110734/cg25613180
940	PRKAR1A	oncogene, TSG, fusion	prostatic	cardiac muscle tissue development	hypo-hyper	UTR	cg07425204
941	ACVR1	oncogene	prostatic	cardiac muscle tissue development	hypo-hyper	UTR	cg09499849/cg13287763/cg19077494/cg20453861
942	PDGFRA	oncogene, fusion	prostatic	cardiac muscle tissue development	hypo-hyper	UTR	cg00373455/cg02273436/cg02759489/cg04448477/cg10492953/cg12845923/cg14872260/cg17187183/cg18825458/cg20379685/cg21363050/cg22736323/cg23550826
943	BMPR1A	oncogene, TSG	prostatic	cardiac muscle tissue development	hypo-hyper	UTR	cg25946646
944	ACVR1	oncogene	prostatic	positive regulation of ossification	hypo-hyper	UTR	cg09499849/cg13287763/cg19077494/cg20453861
945	BMPR1A	oncogene, TSG	prostatic	positive regulation of ossification	hypo-hyper	UTR	cg25946646
946	PDGFRB	oncogene, fusion	prostatic	cardiac muscle cell differentiation	hypo-hyper	UTR	cg04173992/cg04841196/cg11042320/cg12727795/cg14051336/cg22032789/cg25110734/cg25613180
947	ACVR1	oncogene	prostatic	cardiac muscle cell differentiation	hypo-hyper	UTR	cg09499849/cg13287763/cg19077494/cg20453861
948	PDGFRA	oncogene, fusion	prostatic	cardiac muscle cell differentiation	hypo-hyper	UTR	cg00373455/cg02273436/cg02759489/cg04448477/cg10492953/cg12845923/cg14872260/cg17187183/cg18825458/cg20379685/cg21363050/cg22736323/cg23550826
949	PDGFRB	oncogene, fusion	prostatic	striated muscle cell differentiation	hypo-hyper	UTR	cg04173992/cg04841196/cg11042320/cg12727795/cg14051336/cg22032789/cg25110734/cg25613180
950	BCL9	oncogene, fusion	prostatic	striated muscle cell differentiation	hypo-hyper	UTR	cg02304233/cg06739523/cg10020892/cg20779314
951	PRKAR1A	oncogene, TSG, fusion	prostatic	striated muscle cell differentiation	hypo-hyper	UTR	cg07425204
952	ACVR1	oncogene	prostatic	striated muscle cell differentiation	hypo-hyper	UTR	cg09499849/cg13287763/cg19077494/cg20453861
953	PDGFRA	oncogene, fusion	prostatic	striated muscle cell differentiation	hypo-hyper	UTR	cg00373455/cg02273436/cg02759489/cg04448477/cg10492953/cg12845923/cg14872260/cg17187183/cg18825458/cg20379685/cg21363050/cg22736323/cg23550826
954	BMPR1A	oncogene, TSG	prostatic	regulation of nervous system development	hypo-hyper	UTR	cg25946646
955	PDGFRB	oncogene, fusion	prostatic	cardiocyte differentiation	hypo-hyper	UTR	cg04173992/cg04841196/cg11042320/cg12727795/cg14051336/cg22032789/cg25110734/cg25613180
956	ACVR1	oncogene	prostatic	cardiocyte differentiation	hypo-hyper	UTR	cg09499849/cg13287763/cg19077494/cg20453861
957	PDGFRA	oncogene, fusion	prostatic	cardiocyte differentiation	hypo-hyper	UTR	cg00373455/cg02273436/cg02759489/cg04448477/cg10492953/cg12845923/cg14872260/cg17187183/cg18825458/cg20379685/cg21363050/cg22736323/cg23550826
958	PRKAR1A	oncogene, TSG, fusion	prostatic	second-messenger-mediated signaling	hypo-hyper	UTR	cg07425204
959	PRKACA	oncogene	prostatic	second-messenger-mediated signaling	hypo-hyper	UTR	cg09906922/cg26670249
960	GRIN2A	TSG	prostatic	second-messenger-mediated signaling	hypo-hyper	UTR	cg00116766/cg00792185/cg01344243/cg01348055/cg02415992/cg03866831/cg03935060/cg04898487/cg06829391/cg08001123/cg09001143/cg09622330/cg09923769/cg10116505/cg10276272/cg15134033/cg16378117/cg16783478/cg18391758/cg27644733
961	SUFU	TSG	prostatic	regulation of osteoblast differentiation	hypo-hyper	UTR	cg01347048/cg05141578/cg07787771/cg18580385/cg18661379/cg19207017/cg26731885
962	GNAS	oncogene	prostatic	regulation of osteoblast differentiation	hypo-hyper	UTR	cg03908391/cg04677683/cg06047881/cg06693667/cg07909402/cg09123158/cg09437522/cg10468484/cg10797197/cg11021321/cg12573482/cg14176797/cg14482474/cg14564778/cg15160445/cg16737409/cg19140375/cg21809160/cg21971807/cg22290117/cg24276988/cg25229306/cg25367568/cg26496204/cg27262796
963	CDK6	oncogene, fusion	prostatic	regulation of osteoblast differentiation	hypo-hyper	UTR	cg03330377/cg03895496/cg06688763/cg07413467/cg07469637/cg09653641/cg10481072/cg11274371/cg11998200/cg15261712/cg19103429/cg25284397/cg27455918
964	ACVR1	oncogene	prostatic	regulation of osteoblast differentiation	hypo-hyper	UTR	cg09499849/cg13287763/cg19077494/cg20453861
965	PTCH1	TSG	prostatic	regulation of osteoblast differentiation	hypo-hyper	UTR	cg00638945/cg01222719/cg13456470/cg13563132/cg13700197/cg14596987
966	PRKACA	oncogene	prostatic	regulation of osteoblast differentiation	hypo-hyper	UTR	cg09906922/cg26670249
967	BMPR1A	oncogene, TSG	prostatic	regulation of osteoblast differentiation	hypo-hyper	UTR	cg25946646
968	PRKACA	oncogene	prostatic	regulation of muscle system process	hypo-hyper	UTR	cg09906922/cg26670249
969	PIK3CA	oncogene	prostatic	heart process	hypo-hyper	UTR	cg13435326/cg14553895
970	PRKACA	oncogene	prostatic	heart process	hypo-hyper	UTR	cg09906922/cg26670249
971	ACVR1	oncogene	prostatic	positive regulation of bone mineralization	hypo-hyper	UTR	cg09499849/cg13287763/cg19077494/cg20453861
972	BMPR1A	oncogene, TSG	prostatic	positive regulation of bone mineralization	hypo-hyper	UTR	cg25946646
973	SUFU	TSG	prostatic	ossification	hypo-hyper	UTR	cg01347048/cg05141578/cg07787771/cg18580385/cg18661379/cg19207017/cg26731885
974	GNAS	oncogene	prostatic	ossification	hypo-hyper	UTR	cg03908391/cg04677683/cg06047881/cg06693667/cg07909402/cg09123158/cg09437522/cg10468484/cg10797197/cg11021321/cg12573482/cg14176797/cg14482474/cg14564778/cg15160445/cg16737409/cg19140375/cg21809160/cg21971807/cg22290117/cg24276988/cg25229306/cg25367568/cg26496204/cg27262796
975	MN1	oncogene, fusion	prostatic	ossification	hypo-hyper	UTR	cg00187327/cg00308159/cg04959572
976	NAB2	TSG, fusion	prostatic	ossification	hypo-hyper	UTR	cg02138198/cg19466605/cg23550060
977	CDK6	oncogene, fusion	prostatic	ossification	hypo-hyper	UTR	cg03330377/cg03895496/cg06688763/cg07413467/cg07469637/cg09653641/cg10481072/cg11274371/cg11998200/cg15261712/cg19103429/cg25284397/cg27455918
978	ACVR1	oncogene	prostatic	ossification	hypo-hyper	UTR	cg09499849/cg13287763/cg19077494/cg20453861
979	PTCH1	TSG	prostatic	ossification	hypo-hyper	UTR	cg00638945/cg01222719/cg13456470/cg13563132/cg13700197/cg14596987
980	PRKACA	oncogene	prostatic	ossification	hypo-hyper	UTR	cg09906922/cg26670249
981	CDH11	TSG, fusion	prostatic	ossification	hypo-hyper	UTR	cg01021552/cg01084990/cg01162378/cg01602001/cg02973961/cg04977618/cg07185854/cg09631415/cg10015051
982	BMPR1A	oncogene, TSG	prostatic	ossification	hypo-hyper	UTR	cg25946646
983	PIK3CA	oncogene	prostatic	regulation of anatomical structure size	hypo-hyper	UTR	cg13435326/cg14553895
984	SUFU	TSG	prostatic	neural tube patterning	hypo-hyper	UTR	cg01347048/cg05141578/cg07787771/cg18580385/cg18661379/cg19207017/cg26731885
985	PTCH1	TSG	prostatic	neural tube patterning	hypo-hyper	UTR	cg00638945/cg01222719/cg13456470/cg13563132/cg13700197/cg14596987
986	PRKACA	oncogene	prostatic	neural tube patterning	hypo-hyper	UTR	cg09906922/cg26670249
987	GNAS	oncogene	prostatic	hindlimb morphogenesis	hypo-hyper	UTR	cg03908391/cg04677683/cg06047881/cg06693667/cg07909402/cg09123158/cg09437522/cg10468484/cg10797197/cg11021321/cg12573482/cg14176797/cg14482474/cg14564778/cg15160445/cg16737409/cg19140375/cg21809160/cg21971807/cg22290117/cg24276988/cg25229306/cg25367568/cg26496204/cg27262796
988	PTCH1	TSG	prostatic	hindlimb morphogenesis	hypo-hyper	UTR	cg00638945/cg01222719/cg13456470/cg13563132/cg13700197/cg14596987
989	BMPR1A	oncogene, TSG	prostatic	hindlimb morphogenesis	hypo-hyper	UTR	cg25946646
990	BCL6	oncogene, fusion	prostatic	cell growth	hypo-hyper	UTR	cg01598596/cg06070445/cg17394304/cg21739584/cg23655939
991	RARA	oncogene, fusion	prostatic	positive regulation of cell-cell adhesion	hypo-hyper	UTR	cg03982787/cg05824218/cg07944862/cg08332908/cg08580254/cg08649068/cg10062919/cg12233386/cg13274938/cg18125573/cg19314352/cg19572487/cg19709355/cg25362050/cg25614701
992	BCL6	oncogene, fusion	prostatic	positive regulation of cell-cell adhesion	hypo-hyper	UTR	cg01598596/cg06070445/cg17394304/cg21739584/cg23655939
993	PIK3CA	oncogene	prostatic	positive regulation of cell-cell adhesion	hypo-hyper	UTR	cg13435326/cg14553895
994	JAK1	oncogene, TSG	prostatic	positive regulation of cell-cell adhesion	hypo-hyper	UTR	cg00153395/cg07453451/cg11743000/cg12075498
995	SOCS1	TSG	prostatic	positive regulation of cell-cell adhesion	hypo-hyper	UTR	cg03014241/cg04004558/cg10784813
996	JAK3	oncogene	prostatic	positive regulation of cell-cell adhesion	hypo-hyper	UTR	cg01089639/cg02285920/cg03491584/cg04557677/cg04916091/cg05635754/cg07633506/cg08130179/cg10357657/cg12138330/cg17423207/cg21988119/cg27035251
997	CD274	TSG, fusion	prostatic	positive regulation of cell-cell adhesion	hypo-hyper	UTR	cg19724470
998	LCK	oncogene, fusion	prostatic	positive regulation of cell-cell adhesion	hypo-hyper	UTR	cg00625963/cg04503267/cg05350315/cg05787507/cg10250177/cg10325497/cg12710152/cg20239639
999	ESR1	oncogene, TSG, fusion	prostatic	developmental growth involved in morphogenesis	hypo-hyper	UTR	cg00601836/cg01715172/cg05171584/cg06611115/cg07189962/cg07584093/cg07746998/cg08884395/cg08907436/cg09414638/cg10441070/cg10939667/cg15543523/cg15626350/cg18007957/cg18745416/cg19411146/cg20893956/cg21157690/cg21608605/cg21950534/cg22157087/cg24764793/cg24900983/cg25565730/cg26089753
1000	TAL1	oncogene, fusion	prostatic	gliogenesis	hypo-hyper	UTR	cg00408773/cg00454749/cg00875272/cg03885399/cg06087421/cg06209689/cg10026317/cg18131548/cg19797376/cg26891410
1001	AKT2	oncogene	prostatic	gliogenesis	hypo-hyper	UTR	cg14309246/cg15153957
1002	NAB2	TSG, fusion	prostatic	gliogenesis	hypo-hyper	UTR	cg02138198/cg19466605/cg23550060
1003	NKX2-1	oncogene, TSG	prostatic	gliogenesis	hypo-hyper	UTR	cg07345734/cg12103037
1004	CDK6	oncogene, fusion	prostatic	gliogenesis	hypo-hyper	UTR	cg03330377/cg03895496/cg06688763/cg07413467/cg07469637/cg09653641/cg10481072/cg11274371/cg11998200/cg15261712/cg19103429/cg25284397/cg27455918
1005	PHOX2B	TSG	prostatic	gliogenesis	hypo-hyper	UTR	cg01470356/cg03742238/cg05323533/cg07907386/cg14755019/cg17783509/cg22300957/cg24719601
1006	BCL6	oncogene, fusion	prostatic	positive regulation of neuron differentiation	hypo-hyper	UTR	cg01598596/cg06070445/cg17394304/cg21739584/cg23655939
1007	FGFR1	oncogene, fusion	prostatic	positive regulation of neuron differentiation	hypo-hyper	UTR	cg00400221/cg02043791/cg10823844/cg11547613/cg13123964/cg15791248/cg16625770/cg27653103
1008	PHOX2B	TSG	prostatic	positive regulation of neuron differentiation	hypo-hyper	UTR	cg01470356/cg03742238/cg05323533/cg07907386/cg14755019/cg17783509/cg22300957/cg24719601
1009	PDGFRB	oncogene, fusion	prostatic	camera-type eye development	hypo-hyper	UTR	cg04173992/cg04841196/cg11042320/cg12727795/cg14051336/cg22032789/cg25110734/cg25613180
1010	PDGFRA	oncogene, fusion	prostatic	camera-type eye development	hypo-hyper	UTR	cg00373455/cg02273436/cg02759489/cg04448477/cg10492953/cg12845923/cg14872260/cg17187183/cg18825458/cg20379685/cg21363050/cg22736323/cg23550826
1011	SUFU	TSG	prostatic	artery development	hypo-hyper	UTR	cg01347048/cg05141578/cg07787771/cg18580385/cg18661379/cg19207017/cg26731885
1012	PDGFRB	oncogene, fusion	prostatic	artery development	hypo-hyper	UTR	cg04173992/cg04841196/cg11042320/cg12727795/cg14051336/cg22032789/cg25110734/cg25613180
1013	BMPR1A	oncogene, TSG	prostatic	artery development	hypo-hyper	UTR	cg25946646
1014	PRKACA	oncogene	prostatic	regulation of blood circulation	hypo-hyper	UTR	cg09906922/cg26670249
1015	FGFR1	oncogene, fusion	prostatic	neuron migration	hypo-hyper	UTR	cg00400221/cg02043791/cg10823844/cg11547613/cg13123964/cg15791248/cg16625770/cg27653103
1016	NKX2-1	oncogene, TSG	prostatic	neuron migration	hypo-hyper	UTR	cg07345734/cg12103037
1017	PHOX2B	TSG	prostatic	neuron migration	hypo-hyper	UTR	cg01470356/cg03742238/cg05323533/cg07907386/cg14755019/cg17783509/cg22300957/cg24719601
1018	BCL6	oncogene, fusion	prostatic	regulation of cell growth	hypo-hyper	UTR	cg01598596/cg06070445/cg17394304/cg21739584/cg23655939
1019	PIK3CA	oncogene	prostatic	regulation of developmental growth	hypo-hyper	UTR	cg13435326/cg14553895
1020	PTCH1	TSG	prostatic	regulation of developmental growth	hypo-hyper	UTR	cg00638945/cg01222719/cg13456470/cg13563132/cg13700197/cg14596987
1021	BMPR1A	oncogene, TSG	prostatic	regulation of developmental growth	hypo-hyper	UTR	cg25946646
1022	PIK3CA	oncogene	prostatic	regulation of supramolecular fiber organization	hypo-hyper	UTR	cg13435326/cg14553895
1023	DCTN1	fusion	prostatic	regulation of supramolecular fiber organization	hypo-hyper	UTR	cg01753375/cg06391660/cg06909228/cg08864042/cg14601444/cg15049402/cg15366555/cg20202112/cg20303028
1024	FES	oncogene, TSG	prostatic	regulation of supramolecular fiber organization	hypo-hyper	UTR	cg05180856/cg09397246/cg25647583/cg26405020/cg26899598
1025	ACVR1	oncogene	prostatic	positive regulation of biomineralization	hypo-hyper	UTR	cg09499849/cg13287763/cg19077494/cg20453861
1026	BMPR1A	oncogene, TSG	prostatic	positive regulation of biomineralization	hypo-hyper	UTR	cg25946646
1027	AKT2	oncogene	prostatic	import into cell	hypo-hyper	UTR	cg14309246/cg15153957
1028	RARA	oncogene, fusion	prostatic	positive regulation of T cell activation	hypo-hyper	UTR	cg03982787/cg05824218/cg07944862/cg08332908/cg08580254/cg08649068/cg10062919/cg12233386/cg13274938/cg18125573/cg19314352/cg19572487/cg19709355/cg25362050/cg25614701
1029	BCL6	oncogene, fusion	prostatic	positive regulation of T cell activation	hypo-hyper	UTR	cg01598596/cg06070445/cg17394304/cg21739584/cg23655939
1030	PIK3CA	oncogene	prostatic	positive regulation of T cell activation	hypo-hyper	UTR	cg13435326/cg14553895
1031	SOCS1	TSG	prostatic	positive regulation of T cell activation	hypo-hyper	UTR	cg03014241/cg04004558/cg10784813
1032	JAK3	oncogene	prostatic	positive regulation of T cell activation	hypo-hyper	UTR	cg01089639/cg02285920/cg03491584/cg04557677/cg04916091/cg05635754/cg07633506/cg08130179/cg10357657/cg12138330/cg17423207/cg21988119/cg27035251
1033	CD274	TSG, fusion	prostatic	positive regulation of T cell activation	hypo-hyper	UTR	cg19724470
1034	LCK	oncogene, fusion	prostatic	positive regulation of T cell activation	hypo-hyper	UTR	cg00625963/cg04503267/cg05350315/cg05787507/cg10250177/cg10325497/cg12710152/cg20239639
1035	PDGFRA	oncogene, fusion	prostatic	roof of mouth development	hypo-hyper	UTR	cg00373455/cg02273436/cg02759489/cg04448477/cg10492953/cg12845923/cg14872260/cg17187183/cg18825458/cg20379685/cg21363050/cg22736323/cg23550826
1036	BMPR1A	oncogene, TSG	prostatic	roof of mouth development	hypo-hyper	UTR	cg25946646
1037	GNAS	oncogene	prostatic	signal release	hypo-hyper	UTR	cg03908391/cg04677683/cg06047881/cg06693667/cg07909402/cg09123158/cg09437522/cg10468484/cg10797197/cg11021321/cg12573482/cg14176797/cg14482474/cg14564778/cg15160445/cg16737409/cg19140375/cg21809160/cg21971807/cg22290117/cg24276988/cg25229306/cg25367568/cg26496204/cg27262796
1038	PDGFRB	oncogene, fusion	prostatic	ear development	hypo-hyper	UTR	cg04173992/cg04841196/cg11042320/cg12727795/cg14051336/cg22032789/cg25110734/cg25613180
1039	PHOX2B	TSG	prostatic	ear development	hypo-hyper	UTR	cg01470356/cg03742238/cg05323533/cg07907386/cg14755019/cg17783509/cg22300957/cg24719601
1040	PHOX2B	TSG	prostatic	nerve development	hypo-hyper	UTR	cg01470356/cg03742238/cg05323533/cg07907386/cg14755019/cg17783509/cg22300957/cg24719601
1041	TAL1	oncogene, fusion	prostatic	locomotory behavior	hypo-hyper	UTR	cg00408773/cg00454749/cg00875272/cg03885399/cg06087421/cg06209689/cg10026317/cg18131548/cg19797376/cg26891410
1042	NKX2-1	oncogene, TSG	prostatic	locomotory behavior	hypo-hyper	UTR	cg07345734/cg12103037
1043	AKT2	oncogene	prostatic	import across plasma membrane	hypo-hyper	UTR	cg14309246/cg15153957
1044	GRIN2A	TSG	prostatic	sensory perception of pain	hypo-hyper	UTR	cg00116766/cg00792185/cg01344243/cg01348055/cg02415992/cg03866831/cg03935060/cg04898487/cg06829391/cg08001123/cg09001143/cg09622330/cg09923769/cg10116505/cg10276272/cg15134033/cg16378117/cg16783478/cg18391758/cg27644733
1045	GNAS	oncogene	prostatic	body morphogenesis	hypo-hyper	UTR	cg03908391/cg04677683/cg06047881/cg06693667/cg07909402/cg09123158/cg09437522/cg10468484/cg10797197/cg11021321/cg12573482/cg14176797/cg14482474/cg14564778/cg15160445/cg16737409/cg19140375/cg21809160/cg21971807/cg22290117/cg24276988/cg25229306/cg25367568/cg26496204/cg27262796
1046	PDGFRA	oncogene, fusion	prostatic	body morphogenesis	hypo-hyper	UTR	cg00373455/cg02273436/cg02759489/cg04448477/cg10492953/cg12845923/cg14872260/cg17187183/cg18825458/cg20379685/cg21363050/cg22736323/cg23550826
1047	PDGFRB	oncogene, fusion	prostatic	positive regulation of fibroblast proliferation	hypo-hyper	UTR	cg04173992/cg04841196/cg11042320/cg12727795/cg14051336/cg22032789/cg25110734/cg25613180
1048	ESR1	oncogene, TSG, fusion	prostatic	positive regulation of fibroblast proliferation	hypo-hyper	UTR	cg00601836/cg01715172/cg05171584/cg06611115/cg07189962/cg07584093/cg07746998/cg08884395/cg08907436/cg09414638/cg10441070/cg10939667/cg15543523/cg15626350/cg18007957/cg18745416/cg19411146/cg20893956/cg21157690/cg21608605/cg21950534/cg22157087/cg24764793/cg24900983/cg25565730/cg26089753
1049	CDK6	oncogene, fusion	prostatic	positive regulation of fibroblast proliferation	hypo-hyper	UTR	cg03330377/cg03895496/cg06688763/cg07413467/cg07469637/cg09653641/cg10481072/cg11274371/cg11998200/cg15261712/cg19103429/cg25284397/cg27455918
1050	PDGFRA	oncogene, fusion	prostatic	positive regulation of fibroblast proliferation	hypo-hyper	UTR	cg00373455/cg02273436/cg02759489/cg04448477/cg10492953/cg12845923/cg14872260/cg17187183/cg18825458/cg20379685/cg21363050/cg22736323/cg23550826
1051	DCTN1	fusion	prostatic	regulation of microtubule polymerization or depolymerization	hypo-hyper	UTR	cg01753375/cg06391660/cg06909228/cg08864042/cg14601444/cg15049402/cg15366555/cg20202112/cg20303028
1052	FES	oncogene, TSG	prostatic	regulation of microtubule polymerization or depolymerization	hypo-hyper	UTR	cg05180856/cg09397246/cg25647583/cg26405020/cg26899598
1053	RARA	oncogene, fusion	prostatic	T cell activation	hypo-hyper	UTR	cg03982787/cg05824218/cg07944862/cg08332908/cg08580254/cg08649068/cg10062919/cg12233386/cg13274938/cg18125573/cg19314352/cg19572487/cg19709355/cg25362050/cg25614701
1054	BCL6	oncogene, fusion	prostatic	T cell activation	hypo-hyper	UTR	cg01598596/cg06070445/cg17394304/cg21739584/cg23655939
1055	PIK3CA	oncogene	prostatic	T cell activation	hypo-hyper	UTR	cg13435326/cg14553895
1056	CCND3	oncogene, fusion	prostatic	T cell activation	hypo-hyper	UTR	cg04111789/cg14029001
1057	PRKAR1A	oncogene, TSG, fusion	prostatic	T cell activation	hypo-hyper	UTR	cg07425204
1058	SOCS1	TSG	prostatic	T cell activation	hypo-hyper	UTR	cg03014241/cg04004558/cg10784813
1059	JAK3	oncogene	prostatic	T cell activation	hypo-hyper	UTR	cg01089639/cg02285920/cg03491584/cg04557677/cg04916091/cg05635754/cg07633506/cg08130179/cg10357657/cg12138330/cg17423207/cg21988119/cg27035251
1060	CD274	TSG, fusion	prostatic	T cell activation	hypo-hyper	UTR	cg19724470
1061	LCK	oncogene, fusion	prostatic	T cell activation	hypo-hyper	UTR	cg00625963/cg04503267/cg05350315/cg05787507/cg10250177/cg10325497/cg12710152/cg20239639
1062	BCL6	oncogene, fusion	prostatic	negative regulation of growth	hypo-hyper	UTR	cg01598596/cg06070445/cg17394304/cg21739584/cg23655939
1063	PTCH1	TSG	prostatic	negative regulation of growth	hypo-hyper	UTR	cg00638945/cg01222719/cg13456470/cg13563132/cg13700197/cg14596987
1064	PRKACA	oncogene	prostatic	calcium ion transmembrane import into cytosol	hypo-hyper	UTR	cg09906922/cg26670249
1065	GRIN2A	TSG	prostatic	calcium ion transmembrane import into cytosol	hypo-hyper	UTR	cg00116766/cg00792185/cg01344243/cg01348055/cg02415992/cg03866831/cg03935060/cg04898487/cg06829391/cg08001123/cg09001143/cg09622330/cg09923769/cg10116505/cg10276272/cg15134033/cg16378117/cg16783478/cg18391758/cg27644733
1066	LCK	oncogene, fusion	prostatic	calcium ion transmembrane import into cytosol	hypo-hyper	UTR	cg00625963/cg04503267/cg05350315/cg05787507/cg10250177/cg10325497/cg12710152/cg20239639
1067	ESR1	oncogene, TSG, fusion	prostatic	positive regulation of cytosolic calcium ion concentration	hypo-hyper	UTR	cg00601836/cg01715172/cg05171584/cg06611115/cg07189962/cg07584093/cg07746998/cg08884395/cg08907436/cg09414638/cg10441070/cg10939667/cg15543523/cg15626350/cg18007957/cg18745416/cg19411146/cg20893956/cg21157690/cg21608605/cg21950534/cg22157087/cg24764793/cg24900983/cg25565730/cg26089753
1068	PRKACA	oncogene	prostatic	positive regulation of cytosolic calcium ion concentration	hypo-hyper	UTR	cg09906922/cg26670249
1069	GRIN2A	TSG	prostatic	positive regulation of cytosolic calcium ion concentration	hypo-hyper	UTR	cg00116766/cg00792185/cg01344243/cg01348055/cg02415992/cg03866831/cg03935060/cg04898487/cg06829391/cg08001123/cg09001143/cg09622330/cg09923769/cg10116505/cg10276272/cg15134033/cg16378117/cg16783478/cg18391758/cg27644733
1070	LCK	oncogene, fusion	prostatic	positive regulation of cytosolic calcium ion concentration	hypo-hyper	UTR	cg00625963/cg04503267/cg05350315/cg05787507/cg10250177/cg10325497/cg12710152/cg20239639
1071	PDGFRA	oncogene, fusion	prostatic	positive regulation of cytosolic calcium ion concentration	hypo-hyper	UTR	cg00373455/cg02273436/cg02759489/cg04448477/cg10492953/cg12845923/cg14872260/cg17187183/cg18825458/cg20379685/cg21363050/cg22736323/cg23550826
1072	DCTN1	fusion	prostatic	regulation of protein polymerization	hypo-hyper	UTR	cg01753375/cg06391660/cg06909228/cg08864042/cg14601444/cg15049402/cg15366555/cg20202112/cg20303028
1073	FES	oncogene, TSG	prostatic	regulation of protein polymerization	hypo-hyper	UTR	cg05180856/cg09397246/cg25647583/cg26405020/cg26899598
1074	TAL1	oncogene, fusion	prostatic	gastrulation	hypo-hyper	UTR	cg00408773/cg00454749/cg00875272/cg03885399/cg06087421/cg06209689/cg10026317/cg18131548/cg19797376/cg26891410
1075	PRKAR1A	oncogene, TSG, fusion	prostatic	gastrulation	hypo-hyper	UTR	cg07425204
1076	ACVR1	oncogene	prostatic	gastrulation	hypo-hyper	UTR	cg09499849/cg13287763/cg19077494/cg20453861
1077	PRKACA	oncogene	prostatic	gastrulation	hypo-hyper	UTR	cg09906922/cg26670249
1078	BMPR1A	oncogene, TSG	prostatic	gastrulation	hypo-hyper	UTR	cg25946646
1079	CREB3L2	oncogene, fusion	prostatic	regulation of neuron projection development	hypo-hyper	UTR	cg05723179/cg13016916/cg14522047/cg18091615/cg22186263/cg22523050/cg23697157/cg24732344
1080	FES	oncogene, TSG	prostatic	regulation of neuron projection development	hypo-hyper	UTR	cg05180856/cg09397246/cg25647583/cg26405020/cg26899598
1081	PIK3CA	oncogene	prostatic	cellular response to peptide	hypo-hyper	UTR	cg13435326/cg14553895
1082	AKT2	oncogene	prostatic	cellular response to peptide	hypo-hyper	UTR	cg14309246/cg15153957
1083	CCND3	oncogene, fusion	prostatic	cellular response to peptide	hypo-hyper	UTR	cg04111789/cg14029001
1084	PRKAR1A	oncogene, TSG, fusion	prostatic	cellular response to peptide	hypo-hyper	UTR	cg07425204
1085	SOCS1	TSG	prostatic	cellular response to peptide	hypo-hyper	UTR	cg03014241/cg04004558/cg10784813
1086	TSHR	oncogene	prostatic	cellular response to peptide	hypo-hyper	UTR	cg01682285/cg05933224/cg09076337/cg10825315/cg13525276/cg18625627/cg22855021/cg23234607/cg26156085
1087	JAK3	oncogene	prostatic	cellular response to peptide	hypo-hyper	UTR	cg01089639/cg02285920/cg03491584/cg04557677/cg04916091/cg05635754/cg07633506/cg08130179/cg10357657/cg12138330/cg17423207/cg21988119/cg27035251
1088	PRKACA	oncogene	prostatic	cellular response to peptide	hypo-hyper	UTR	cg09906922/cg26670249
1089	RARA	oncogene, fusion	prostatic	regulation of T cell activation	hypo-hyper	UTR	cg03982787/cg05824218/cg07944862/cg08332908/cg08580254/cg08649068/cg10062919/cg12233386/cg13274938/cg18125573/cg19314352/cg19572487/cg19709355/cg25362050/cg25614701
1090	BCL6	oncogene, fusion	prostatic	regulation of T cell activation	hypo-hyper	UTR	cg01598596/cg06070445/cg17394304/cg21739584/cg23655939
1091	PIK3CA	oncogene	prostatic	regulation of T cell activation	hypo-hyper	UTR	cg13435326/cg14553895
1092	PRKAR1A	oncogene, TSG, fusion	prostatic	regulation of T cell activation	hypo-hyper	UTR	cg07425204
1093	SOCS1	TSG	prostatic	regulation of T cell activation	hypo-hyper	UTR	cg03014241/cg04004558/cg10784813
1094	JAK3	oncogene	prostatic	regulation of T cell activation	hypo-hyper	UTR	cg01089639/cg02285920/cg03491584/cg04557677/cg04916091/cg05635754/cg07633506/cg08130179/cg10357657/cg12138330/cg17423207/cg21988119/cg27035251
1095	CD274	TSG, fusion	prostatic	regulation of T cell activation	hypo-hyper	UTR	cg19724470
1096	LCK	oncogene, fusion	prostatic	regulation of T cell activation	hypo-hyper	UTR	cg00625963/cg04503267/cg05350315/cg05787507/cg10250177/cg10325497/cg12710152/cg20239639
1097	RARA	oncogene, fusion	prostatic	leukocyte cell-cell adhesion	hypo-hyper	UTR	cg03982787/cg05824218/cg07944862/cg08332908/cg08580254/cg08649068/cg10062919/cg12233386/cg13274938/cg18125573/cg19314352/cg19572487/cg19709355/cg25362050/cg25614701
1098	BCL6	oncogene, fusion	prostatic	leukocyte cell-cell adhesion	hypo-hyper	UTR	cg01598596/cg06070445/cg17394304/cg21739584/cg23655939
1099	PIK3CA	oncogene	prostatic	leukocyte cell-cell adhesion	hypo-hyper	UTR	cg13435326/cg14553895
1100	PRKAR1A	oncogene, TSG, fusion	prostatic	leukocyte cell-cell adhesion	hypo-hyper	UTR	cg07425204
1101	SOCS1	TSG	prostatic	leukocyte cell-cell adhesion	hypo-hyper	UTR	cg03014241/cg04004558/cg10784813
1102	JAK3	oncogene	prostatic	leukocyte cell-cell adhesion	hypo-hyper	UTR	cg01089639/cg02285920/cg03491584/cg04557677/cg04916091/cg05635754/cg07633506/cg08130179/cg10357657/cg12138330/cg17423207/cg21988119/cg27035251
1103	CD274	TSG, fusion	prostatic	leukocyte cell-cell adhesion	hypo-hyper	UTR	cg19724470
1104	LCK	oncogene, fusion	prostatic	leukocyte cell-cell adhesion	hypo-hyper	UTR	cg00625963/cg04503267/cg05350315/cg05787507/cg10250177/cg10325497/cg12710152/cg20239639
1105	PIK3CA	oncogene	prostatic	activation of protein kinase activity	hypo-hyper	UTR	cg13435326/cg14553895
1106	PRKAR1A	oncogene, TSG, fusion	prostatic	activation of protein kinase activity	hypo-hyper	UTR	cg07425204
1107	SOCS1	TSG	prostatic	activation of protein kinase activity	hypo-hyper	UTR	cg03014241/cg04004558/cg10784813
1108	PRKACA	oncogene	prostatic	activation of protein kinase activity	hypo-hyper	UTR	cg09906922/cg26670249
1109	ACVR1	oncogene	prostatic	biomineralization	hypo-hyper	UTR	cg09499849/cg13287763/cg19077494/cg20453861
1110	BMPR1A	oncogene, TSG	prostatic	biomineralization	hypo-hyper	UTR	cg25946646
1111	FES	oncogene, TSG	prostatic	regulation of exocytosis	hypo-hyper	UTR	cg05180856/cg09397246/cg25647583/cg26405020/cg26899598
1112	PDGFRB	oncogene, fusion	prostatic	regulation of chemotaxis	hypo-hyper	UTR	cg04173992/cg04841196/cg11042320/cg12727795/cg14051336/cg22032789/cg25110734/cg25613180
1113	FGFR1	oncogene, fusion	prostatic	regulation of chemotaxis	hypo-hyper	UTR	cg00400221/cg02043791/cg10823844/cg11547613/cg13123964/cg15791248/cg16625770/cg27653103
1114	PDGFRA	oncogene, fusion	prostatic	regulation of chemotaxis	hypo-hyper	UTR	cg00373455/cg02273436/cg02759489/cg04448477/cg10492953/cg12845923/cg14872260/cg17187183/cg18825458/cg20379685/cg21363050/cg22736323/cg23550826
1115	PDGFRA	oncogene, fusion	prostatic	digestive tract morphogenesis	hypo-hyper	UTR	cg00373455/cg02273436/cg02759489/cg04448477/cg10492953/cg12845923/cg14872260/cg17187183/cg18825458/cg20379685/cg21363050/cg22736323/cg23550826
1116	MN1	oncogene, fusion	prostatic	cellular response to vitamin D	hypo-hyper	UTR	cg00187327/cg00308159/cg04959572
1117	FES	oncogene, TSG	prostatic	cellular response to vitamin D	hypo-hyper	UTR	cg05180856/cg09397246/cg25647583/cg26405020/cg26899598
1118	ACVR1	oncogene	prostatic	cell surface receptor signaling pathway involved in heart development	hypo-hyper	UTR	cg09499849/cg13287763/cg19077494/cg20453861
1119	BMPR1A	oncogene, TSG	prostatic	cell surface receptor signaling pathway involved in heart development	hypo-hyper	UTR	cg25946646
1120	RARA	oncogene, fusion	prostatic	hormone-mediated signaling pathway	hypo-hyper	UTR	cg03982787/cg05824218/cg07944862/cg08332908/cg08580254/cg08649068/cg10062919/cg12233386/cg13274938/cg18125573/cg19314352/cg19572487/cg19709355/cg25362050/cg25614701
1121	ESR1	oncogene, TSG, fusion	prostatic	hormone-mediated signaling pathway	hypo-hyper	UTR	cg00601836/cg01715172/cg05171584/cg06611115/cg07189962/cg07584093/cg07746998/cg08884395/cg08907436/cg09414638/cg10441070/cg10939667/cg15543523/cg15626350/cg18007957/cg18745416/cg19411146/cg20893956/cg21157690/cg21608605/cg21950534/cg22157087/cg24764793/cg24900983/cg25565730/cg26089753
1122	TSHR	oncogene	prostatic	hormone-mediated signaling pathway	hypo-hyper	UTR	cg01682285/cg05933224/cg09076337/cg10825315/cg13525276/cg18625627/cg22855021/cg23234607/cg26156085
1123	NCOR2	TSG	prostatic	hormone-mediated signaling pathway	hypo-hyper	UTR	cg00254608/cg00765705/cg01485790/cg01797036/cg03406367/cg04804139/cg05395187/cg05596926/cg06242243/cg06942010/cg07835154/cg09267427/cg09644157/cg10996589/cg11050793/cg11311053/cg11601197/cg13146040/cg13581922/cg14031846/cg14256268/cg14898623/cg16181859/cg16205844/cg16706240/cg17387577/cg17825194/cg19005335/cg22863744/cg22977745/cg23021584/cg23880533/cg24990317/cg25113767/cg27310710/cg27431877/cg2…
1124	PIK3CA	oncogene	prostatic	regulation of cellular component size	hypo-hyper	UTR	cg13435326/cg14553895
1125	DCTN1	fusion	prostatic	microtubule polymerization or depolymerization	hypo-hyper	UTR	cg01753375/cg06391660/cg06909228/cg08864042/cg14601444/cg15049402/cg15366555/cg20202112/cg20303028
1126	FES	oncogene, TSG	prostatic	microtubule polymerization or depolymerization	hypo-hyper	UTR	cg05180856/cg09397246/cg25647583/cg26405020/cg26899598
1127	FES	oncogene, TSG	prostatic	mast cell degranulation	hypo-hyper	UTR	cg05180856/cg09397246/cg25647583/cg26405020/cg26899598
1128	BCL6	oncogene, fusion	prostatic	regulation of cell-matrix adhesion	hypo-hyper	UTR	cg01598596/cg06070445/cg17394304/cg21739584/cg23655939
1129	CDK6	oncogene, fusion	prostatic	regulation of cell-matrix adhesion	hypo-hyper	UTR	cg03330377/cg03895496/cg06688763/cg07413467/cg07469637/cg09653641/cg10481072/cg11274371/cg11998200/cg15261712/cg19103429/cg25284397/cg27455918
1130	RARA	oncogene, fusion	prostatic	mononuclear cell differentiation	hypo-hyper	UTR	cg03982787/cg05824218/cg07944862/cg08332908/cg08580254/cg08649068/cg10062919/cg12233386/cg13274938/cg18125573/cg19314352/cg19572487/cg19709355/cg25362050/cg25614701
1131	BCL6	oncogene, fusion	prostatic	mononuclear cell differentiation	hypo-hyper	UTR	cg01598596/cg06070445/cg17394304/cg21739584/cg23655939
1132	CDK6	oncogene, fusion	prostatic	mononuclear cell differentiation	hypo-hyper	UTR	cg03330377/cg03895496/cg06688763/cg07413467/cg07469637/cg09653641/cg10481072/cg11274371/cg11998200/cg15261712/cg19103429/cg25284397/cg27455918
1133	SOCS1	TSG	prostatic	mononuclear cell differentiation	hypo-hyper	UTR	cg03014241/cg04004558/cg10784813
1134	LYL1	oncogene, fusion	prostatic	mononuclear cell differentiation	hypo-hyper	UTR	cg04432009/cg09761040
1135	JAK3	oncogene	prostatic	mononuclear cell differentiation	hypo-hyper	UTR	cg01089639/cg02285920/cg03491584/cg04557677/cg04916091/cg05635754/cg07633506/cg08130179/cg10357657/cg12138330/cg17423207/cg21988119/cg27035251
1136	LCK	oncogene, fusion	prostatic	mononuclear cell differentiation	hypo-hyper	UTR	cg00625963/cg04503267/cg05350315/cg05787507/cg10250177/cg10325497/cg12710152/cg20239639
1137	FES	oncogene, TSG	prostatic	mononuclear cell differentiation	hypo-hyper	UTR	cg05180856/cg09397246/cg25647583/cg26405020/cg26899598
1138	RARA	oncogene, fusion	prostatic	regulation of T-helper 2 cell differentiation	hypo-hyper	UTR	cg03982787/cg05824218/cg07944862/cg08332908/cg08580254/cg08649068/cg10062919/cg12233386/cg13274938/cg18125573/cg19314352/cg19572487/cg19709355/cg25362050/cg25614701
1139	BCL6	oncogene, fusion	prostatic	regulation of T-helper 2 cell differentiation	hypo-hyper	UTR	cg01598596/cg06070445/cg17394304/cg21739584/cg23655939
1140	PDGFRB	oncogene, fusion	prostatic	peptidyl-tyrosine modification	hypo-hyper	UTR	cg04173992/cg04841196/cg11042320/cg12727795/cg14051336/cg22032789/cg25110734/cg25613180
1141	TAL1	oncogene, fusion	prostatic	peptidyl-tyrosine modification	hypo-hyper	UTR	cg00408773/cg00454749/cg00875272/cg03885399/cg06087421/cg06209689/cg10026317/cg18131548/cg19797376/cg26891410
1142	SH2B3	TSG	prostatic	peptidyl-tyrosine modification	hypo-hyper	UTR	cg02298094/cg02853954/cg07640390/cg09058293/cg22719037/cg26359133
1143	FGFR1	oncogene, fusion	prostatic	peptidyl-tyrosine modification	hypo-hyper	UTR	cg00400221/cg02043791/cg10823844/cg11547613/cg13123964/cg15791248/cg16625770/cg27653103
1144	JAK1	oncogene, TSG	prostatic	peptidyl-tyrosine modification	hypo-hyper	UTR	cg00153395/cg07453451/cg11743000/cg12075498
1145	ACVR1	oncogene	prostatic	peptidyl-tyrosine modification	hypo-hyper	UTR	cg09499849/cg13287763/cg19077494/cg20453861
1146	SOCS1	TSG	prostatic	peptidyl-tyrosine modification	hypo-hyper	UTR	cg03014241/cg04004558/cg10784813
1147	JAK3	oncogene	prostatic	peptidyl-tyrosine modification	hypo-hyper	UTR	cg01089639/cg02285920/cg03491584/cg04557677/cg04916091/cg05635754/cg07633506/cg08130179/cg10357657/cg12138330/cg17423207/cg21988119/cg27035251
1148	LCK	oncogene, fusion	prostatic	peptidyl-tyrosine modification	hypo-hyper	UTR	cg00625963/cg04503267/cg05350315/cg05787507/cg10250177/cg10325497/cg12710152/cg20239639
1149	PDGFRA	oncogene, fusion	prostatic	peptidyl-tyrosine modification	hypo-hyper	UTR	cg00373455/cg02273436/cg02759489/cg04448477/cg10492953/cg12845923/cg14872260/cg17187183/cg18825458/cg20379685/cg21363050/cg22736323/cg23550826
1150	FES	oncogene, TSG	prostatic	peptidyl-tyrosine modification	hypo-hyper	UTR	cg05180856/cg09397246/cg25647583/cg26405020/cg26899598
1151	SH2B3	TSG	prostatic	negative regulation of cell adhesion	hypo-hyper	UTR	cg02298094/cg02853954/cg07640390/cg09058293/cg22719037/cg26359133
1152	BCL6	oncogene, fusion	prostatic	negative regulation of cell adhesion	hypo-hyper	UTR	cg01598596/cg06070445/cg17394304/cg21739584/cg23655939
1153	PRKAR1A	oncogene, TSG, fusion	prostatic	negative regulation of cell adhesion	hypo-hyper	UTR	cg07425204
1154	SOCS1	TSG	prostatic	negative regulation of cell adhesion	hypo-hyper	UTR	cg03014241/cg04004558/cg10784813
1155	JAK3	oncogene	prostatic	negative regulation of cell adhesion	hypo-hyper	UTR	cg01089639/cg02285920/cg03491584/cg04557677/cg04916091/cg05635754/cg07633506/cg08130179/cg10357657/cg12138330/cg17423207/cg21988119/cg27035251
1156	CD274	TSG, fusion	prostatic	negative regulation of cell adhesion	hypo-hyper	UTR	cg19724470
1157	FES	oncogene, TSG	prostatic	mast cell activation involved in immune response	hypo-hyper	UTR	cg05180856/cg09397246/cg25647583/cg26405020/cg26899598
1158	FES	oncogene, TSG	prostatic	mast cell mediated immunity	hypo-hyper	UTR	cg05180856/cg09397246/cg25647583/cg26405020/cg26899598
1159	ESR1	oncogene, TSG, fusion	prostatic	morphogenesis of a branching structure	hypo-hyper	UTR	cg00601836/cg01715172/cg05171584/cg06611115/cg07189962/cg07584093/cg07746998/cg08884395/cg08907436/cg09414638/cg10441070/cg10939667/cg15543523/cg15626350/cg18007957/cg18745416/cg19411146/cg20893956/cg21157690/cg21608605/cg21950534/cg22157087/cg24764793/cg24900983/cg25565730/cg26089753
1160	NKX2-1	oncogene, TSG	prostatic	morphogenesis of a branching structure	hypo-hyper	UTR	cg07345734/cg12103037
1161	ACVR1	oncogene	prostatic	morphogenesis of a branching structure	hypo-hyper	UTR	cg09499849/cg13287763/cg19077494/cg20453861
1162	PTCH1	TSG	prostatic	morphogenesis of a branching structure	hypo-hyper	UTR	cg00638945/cg01222719/cg13456470/cg13563132/cg13700197/cg14596987
1163	PIK3CA	oncogene	prostatic	ameboidal-type cell migration	hypo-hyper	UTR	cg13435326/cg14553895
1164	FGFR1	oncogene, fusion	prostatic	ameboidal-type cell migration	hypo-hyper	UTR	cg00400221/cg02043791/cg10823844/cg11547613/cg13123964/cg15791248/cg16625770/cg27653103
1165	PHOX2B	TSG	prostatic	ameboidal-type cell migration	hypo-hyper	UTR	cg01470356/cg03742238/cg05323533/cg07907386/cg14755019/cg17783509/cg22300957/cg24719601
1166	ACVR1	oncogene	prostatic	ameboidal-type cell migration	hypo-hyper	UTR	cg09499849/cg13287763/cg19077494/cg20453861
1167	BMPR1A	oncogene, TSG	prostatic	regulation of cell fate commitment	hypo-hyper	UTR	cg25946646
1168	PRKACA	oncogene	prostatic	regulation of cation transmembrane transport	hypo-hyper	UTR	cg09906922/cg26670249
1169	GRIN2A	TSG	prostatic	regulation of cation transmembrane transport	hypo-hyper	UTR	cg00116766/cg00792185/cg01344243/cg01348055/cg02415992/cg03866831/cg03935060/cg04898487/cg06829391/cg08001123/cg09001143/cg09622330/cg09923769/cg10116505/cg10276272/cg15134033/cg16378117/cg16783478/cg18391758/cg27644733
1170	JAK1	oncogene, TSG	prostatic	interleukin-2-mediated signaling pathway	hypo-hyper	UTR	cg00153395/cg07453451/cg11743000/cg12075498
1171	JAK3	oncogene	prostatic	interleukin-2-mediated signaling pathway	hypo-hyper	UTR	cg01089639/cg02285920/cg03491584/cg04557677/cg04916091/cg05635754/cg07633506/cg08130179/cg10357657/cg12138330/cg17423207/cg21988119/cg27035251
1172	PDGFRB	oncogene, fusion	prostatic	cell migration involved in heart development	hypo-hyper	UTR	cg04173992/cg04841196/cg11042320/cg12727795/cg14051336/cg22032789/cg25110734/cg25613180
1173	SUFU	TSG	prostatic	embryonic heart tube development	hypo-hyper	UTR	cg01347048/cg05141578/cg07787771/cg18580385/cg18661379/cg19207017/cg26731885
1174	ACVR1	oncogene	prostatic	embryonic heart tube development	hypo-hyper	UTR	cg09499849/cg13287763/cg19077494/cg20453861
1175	DCTN1	fusion	prostatic	regulation of microtubule polymerization	hypo-hyper	UTR	cg01753375/cg06391660/cg06909228/cg08864042/cg14601444/cg15049402/cg15366555/cg20202112/cg20303028
1176	FES	oncogene, TSG	prostatic	regulation of microtubule polymerization	hypo-hyper	UTR	cg05180856/cg09397246/cg25647583/cg26405020/cg26899598
1177	PRKACA	oncogene	prostatic	multicellular organismal signaling	hypo-hyper	UTR	cg09906922/cg26670249
1178	DNMT3A	TSG	prostatic	response to vitamin	hypo-hyper	UTR	cg02746110/cg05544807/cg05652528/cg05896193/cg06748978/cg08493294/cg10239163/cg11354105/cg17207266/cg19862213/cg22705918/cg23009818/cg23903708
1179	MN1	oncogene, fusion	prostatic	response to vitamin	hypo-hyper	UTR	cg00187327/cg00308159/cg04959572
1180	FES	oncogene, TSG	prostatic	response to vitamin	hypo-hyper	UTR	cg05180856/cg09397246/cg25647583/cg26405020/cg26899598
1181	PIK3CA	oncogene	prostatic	positive regulation of cell projection organization	hypo-hyper	UTR	cg13435326/cg14553895
1182	CREB3L2	oncogene, fusion	prostatic	positive regulation of cell projection organization	hypo-hyper	UTR	cg05723179/cg13016916/cg14522047/cg18091615/cg22186263/cg22523050/cg23697157/cg24732344
1183	FES	oncogene, TSG	prostatic	positive regulation of cell projection organization	hypo-hyper	UTR	cg05180856/cg09397246/cg25647583/cg26405020/cg26899598
1184	SUFU	TSG	prostatic	embryonic heart tube morphogenesis	hypo-hyper	UTR	cg01347048/cg05141578/cg07787771/cg18580385/cg18661379/cg19207017/cg26731885
1185	ACVR1	oncogene	prostatic	embryonic heart tube morphogenesis	hypo-hyper	UTR	cg09499849/cg13287763/cg19077494/cg20453861
1186	DCTN1	fusion	prostatic	synapse organization	hypo-hyper	UTR	cg01753375/cg06391660/cg06909228/cg08864042/cg14601444/cg15049402/cg15366555/cg20202112/cg20303028
1187	PPFIBP1	fusion	prostatic	synapse organization	hypo-hyper	UTR	cg03434384
1188	FES	oncogene, TSG	prostatic	mast cell activation	hypo-hyper	UTR	cg05180856/cg09397246/cg25647583/cg26405020/cg26899598
1189	PRKACA	oncogene	prostatic	regulation of transmembrane transporter activity	hypo-hyper	UTR	cg09906922/cg26670249
1190	GRIN2A	TSG	prostatic	regulation of transmembrane transporter activity	hypo-hyper	UTR	cg00116766/cg00792185/cg01344243/cg01348055/cg02415992/cg03866831/cg03935060/cg04898487/cg06829391/cg08001123/cg09001143/cg09622330/cg09923769/cg10116505/cg10276272/cg15134033/cg16378117/cg16783478/cg18391758/cg27644733
1191	PDGFRB	oncogene, fusion	prostatic	fibroblast proliferation	hypo-hyper	UTR	cg04173992/cg04841196/cg11042320/cg12727795/cg14051336/cg22032789/cg25110734/cg25613180
1192	ESR1	oncogene, TSG, fusion	prostatic	fibroblast proliferation	hypo-hyper	UTR	cg00601836/cg01715172/cg05171584/cg06611115/cg07189962/cg07584093/cg07746998/cg08884395/cg08907436/cg09414638/cg10441070/cg10939667/cg15543523/cg15626350/cg18007957/cg18745416/cg19411146/cg20893956/cg21157690/cg21608605/cg21950534/cg22157087/cg24764793/cg24900983/cg25565730/cg26089753
1193	CDK6	oncogene, fusion	prostatic	fibroblast proliferation	hypo-hyper	UTR	cg03330377/cg03895496/cg06688763/cg07413467/cg07469637/cg09653641/cg10481072/cg11274371/cg11998200/cg15261712/cg19103429/cg25284397/cg27455918
1194	PDGFRA	oncogene, fusion	prostatic	fibroblast proliferation	hypo-hyper	UTR	cg00373455/cg02273436/cg02759489/cg04448477/cg10492953/cg12845923/cg14872260/cg17187183/cg18825458/cg20379685/cg21363050/cg22736323/cg23550826
1195	TAL1	oncogene, fusion	prostatic	mesoderm morphogenesis	hypo-hyper	UTR	cg00408773/cg00454749/cg00875272/cg03885399/cg06087421/cg06209689/cg10026317/cg18131548/cg19797376/cg26891410
1196	PRKAR1A	oncogene, TSG, fusion	prostatic	mesoderm morphogenesis	hypo-hyper	UTR	cg07425204
1197	ACVR1	oncogene	prostatic	mesoderm morphogenesis	hypo-hyper	UTR	cg09499849/cg13287763/cg19077494/cg20453861
1198	PRKACA	oncogene	prostatic	mesoderm morphogenesis	hypo-hyper	UTR	cg09906922/cg26670249
1199	BMPR1A	oncogene, TSG	prostatic	mesoderm morphogenesis	hypo-hyper	UTR	cg25946646
1200	RARA	oncogene, fusion	prostatic	negative regulation of leukocyte differentiation	hypo-hyper	UTR	cg03982787/cg05824218/cg07944862/cg08332908/cg08580254/cg08649068/cg10062919/cg12233386/cg13274938/cg18125573/cg19314352/cg19572487/cg19709355/cg25362050/cg25614701
1201	BCL6	oncogene, fusion	prostatic	negative regulation of leukocyte differentiation	hypo-hyper	UTR	cg01598596/cg06070445/cg17394304/cg21739584/cg23655939
1202	CDK6	oncogene, fusion	prostatic	negative regulation of leukocyte differentiation	hypo-hyper	UTR	cg03330377/cg03895496/cg06688763/cg07413467/cg07469637/cg09653641/cg10481072/cg11274371/cg11998200/cg15261712/cg19103429/cg25284397/cg27455918
1203	SOCS1	TSG	prostatic	negative regulation of leukocyte differentiation	hypo-hyper	UTR	cg03014241/cg04004558/cg10784813
1204	JAK3	oncogene	prostatic	negative regulation of leukocyte differentiation	hypo-hyper	UTR	cg01089639/cg02285920/cg03491584/cg04557677/cg04916091/cg05635754/cg07633506/cg08130179/cg10357657/cg12138330/cg17423207/cg21988119/cg27035251
1205	MN1	oncogene, fusion	prostatic	response to vitamin D	hypo-hyper	UTR	cg00187327/cg00308159/cg04959572
1206	FES	oncogene, TSG	prostatic	response to vitamin D	hypo-hyper	UTR	cg05180856/cg09397246/cg25647583/cg26405020/cg26899598
1207	PDGFRB	oncogene, fusion	prostatic	aminoglycan biosynthetic process	hypo-hyper	UTR	cg04173992/cg04841196/cg11042320/cg12727795/cg14051336/cg22032789/cg25110734/cg25613180
1208	GNAS	oncogene	prostatic	hormone transport	hypo-hyper	UTR	cg03908391/cg04677683/cg06047881/cg06693667/cg07909402/cg09123158/cg09437522/cg10468484/cg10797197/cg11021321/cg12573482/cg14176797/cg14482474/cg14564778/cg15160445/cg16737409/cg19140375/cg21809160/cg21971807/cg22290117/cg24276988/cg25229306/cg25367568/cg26496204/cg27262796
1209	PRKACA	oncogene	prostatic	cytosolic calcium ion transport	hypo-hyper	UTR	cg09906922/cg26670249
1210	GRIN2A	TSG	prostatic	cytosolic calcium ion transport	hypo-hyper	UTR	cg00116766/cg00792185/cg01344243/cg01348055/cg02415992/cg03866831/cg03935060/cg04898487/cg06829391/cg08001123/cg09001143/cg09622330/cg09923769/cg10116505/cg10276272/cg15134033/cg16378117/cg16783478/cg18391758/cg27644733
1211	LCK	oncogene, fusion	prostatic	cytosolic calcium ion transport	hypo-hyper	UTR	cg00625963/cg04503267/cg05350315/cg05787507/cg10250177/cg10325497/cg12710152/cg20239639
1212	PDGFRA	oncogene, fusion	prostatic	face development	hypo-hyper	UTR	cg00373455/cg02273436/cg02759489/cg04448477/cg10492953/cg12845923/cg14872260/cg17187183/cg18825458/cg20379685/cg21363050/cg22736323/cg23550826
1213	BCL6	oncogene, fusion	prostatic	regulation of mononuclear cell proliferation	hypo-hyper	UTR	cg01598596/cg06070445/cg17394304/cg21739584/cg23655939
1214	PRKAR1A	oncogene, TSG, fusion	prostatic	regulation of mononuclear cell proliferation	hypo-hyper	UTR	cg07425204
1215	JAK3	oncogene	prostatic	regulation of mononuclear cell proliferation	hypo-hyper	UTR	cg01089639/cg02285920/cg03491584/cg04557677/cg04916091/cg05635754/cg07633506/cg08130179/cg10357657/cg12138330/cg17423207/cg21988119/cg27035251
1216	CD274	TSG, fusion	prostatic	regulation of mononuclear cell proliferation	hypo-hyper	UTR	cg19724470
1217	PIK3CA	oncogene	prostatic	actin filament-based movement	hypo-hyper	UTR	cg13435326/cg14553895
1218	CDK6	oncogene, fusion	prostatic	enteroendocrine cell differentiation	hypo-hyper	UTR	cg03330377/cg03895496/cg06688763/cg07413467/cg07469637/cg09653641/cg10481072/cg11274371/cg11998200/cg15261712/cg19103429/cg25284397/cg27455918
1219	SH2B3	TSG	prostatic	negative regulation of cell activation	hypo-hyper	UTR	cg02298094/cg02853954/cg07640390/cg09058293/cg22719037/cg26359133
1220	BCL6	oncogene, fusion	prostatic	negative regulation of cell activation	hypo-hyper	UTR	cg01598596/cg06070445/cg17394304/cg21739584/cg23655939
1221	PRKAR1A	oncogene, TSG, fusion	prostatic	negative regulation of cell activation	hypo-hyper	UTR	cg07425204
1222	SOCS1	TSG	prostatic	negative regulation of cell activation	hypo-hyper	UTR	cg03014241/cg04004558/cg10784813
1223	JAK3	oncogene	prostatic	negative regulation of cell activation	hypo-hyper	UTR	cg01089639/cg02285920/cg03491584/cg04557677/cg04916091/cg05635754/cg07633506/cg08130179/cg10357657/cg12138330/cg17423207/cg21988119/cg27035251
1224	CD274	TSG, fusion	prostatic	negative regulation of cell activation	hypo-hyper	UTR	cg19724470
1225	PDGFRA	oncogene, fusion	prostatic	negative regulation of cell activation	hypo-hyper	UTR	cg00373455/cg02273436/cg02759489/cg04448477/cg10492953/cg12845923/cg14872260/cg17187183/cg18825458/cg20379685/cg21363050/cg22736323/cg23550826
1226	JAK1	oncogene, TSG	prostatic	response to interleukin-2	hypo-hyper	UTR	cg00153395/cg07453451/cg11743000/cg12075498
1227	JAK3	oncogene	prostatic	response to interleukin-2	hypo-hyper	UTR	cg01089639/cg02285920/cg03491584/cg04557677/cg04916091/cg05635754/cg07633506/cg08130179/cg10357657/cg12138330/cg17423207/cg21988119/cg27035251
1228	JAK1	oncogene, TSG	prostatic	response to interleukin-15	hypo-hyper	UTR	cg00153395/cg07453451/cg11743000/cg12075498
1229	JAK3	oncogene	prostatic	response to interleukin-15	hypo-hyper	UTR	cg01089639/cg02285920/cg03491584/cg04557677/cg04916091/cg05635754/cg07633506/cg08130179/cg10357657/cg12138330/cg17423207/cg21988119/cg27035251
1230	ESR1	oncogene, TSG, fusion	prostatic	calcium ion homeostasis	hypo-hyper	UTR	cg00601836/cg01715172/cg05171584/cg06611115/cg07189962/cg07584093/cg07746998/cg08884395/cg08907436/cg09414638/cg10441070/cg10939667/cg15543523/cg15626350/cg18007957/cg18745416/cg19411146/cg20893956/cg21157690/cg21608605/cg21950534/cg22157087/cg24764793/cg24900983/cg25565730/cg26089753
1231	PRKACA	oncogene	prostatic	calcium ion homeostasis	hypo-hyper	UTR	cg09906922/cg26670249
1232	GRIN2A	TSG	prostatic	calcium ion homeostasis	hypo-hyper	UTR	cg00116766/cg00792185/cg01344243/cg01348055/cg02415992/cg03866831/cg03935060/cg04898487/cg06829391/cg08001123/cg09001143/cg09622330/cg09923769/cg10116505/cg10276272/cg15134033/cg16378117/cg16783478/cg18391758/cg27644733
1233	LCK	oncogene, fusion	prostatic	calcium ion homeostasis	hypo-hyper	UTR	cg00625963/cg04503267/cg05350315/cg05787507/cg10250177/cg10325497/cg12710152/cg20239639
1234	PDGFRA	oncogene, fusion	prostatic	calcium ion homeostasis	hypo-hyper	UTR	cg00373455/cg02273436/cg02759489/cg04448477/cg10492953/cg12845923/cg14872260/cg17187183/cg18825458/cg20379685/cg21363050/cg22736323/cg23550826
1235	PIK3CA	oncogene	prostatic	regulation of protein depolymerization	hypo-hyper	UTR	cg13435326/cg14553895
1236	PRKAR1A	oncogene, TSG, fusion	prostatic	renal system process	hypo-hyper	UTR	cg07425204
1237	PRKACA	oncogene	prostatic	renal system process	hypo-hyper	UTR	cg09906922/cg26670249
1238	BCL6	oncogene, fusion	prostatic	cell-substrate adhesion	hypo-hyper	UTR	cg01598596/cg06070445/cg17394304/cg21739584/cg23655939
1239	CDK6	oncogene, fusion	prostatic	cell-substrate adhesion	hypo-hyper	UTR	cg03330377/cg03895496/cg06688763/cg07413467/cg07469637/cg09653641/cg10481072/cg11274371/cg11998200/cg15261712/cg19103429/cg25284397/cg27455918
1240	PRKACA	oncogene	prostatic	regulation of cardiac muscle contraction	hypo-hyper	UTR	cg09906922/cg26670249
1241	GNAS	oncogene	prostatic	multicellular organism growth	hypo-hyper	UTR	cg03908391/cg04677683/cg06047881/cg06693667/cg07909402/cg09123158/cg09437522/cg10468484/cg10797197/cg11021321/cg12573482/cg14176797/cg14482474/cg14564778/cg15160445/cg16737409/cg19140375/cg21809160/cg21971807/cg22290117/cg24276988/cg25229306/cg25367568/cg26496204/cg27262796
1242	PIK3CA	oncogene	prostatic	multicellular organism growth	hypo-hyper	UTR	cg13435326/cg14553895
1243	PTCH1	TSG	prostatic	multicellular organism growth	hypo-hyper	UTR	cg00638945/cg01222719/cg13456470/cg13563132/cg13700197/cg14596987
1244	FES	oncogene, TSG	prostatic	regulation of mast cell degranulation	hypo-hyper	UTR	cg05180856/cg09397246/cg25647583/cg26405020/cg26899598
1245	PDGFRB	oncogene, fusion	prostatic	regulation of actin filament-based process	hypo-hyper	UTR	cg04173992/cg04841196/cg11042320/cg12727795/cg14051336/cg22032789/cg25110734/cg25613180
1246	PIK3CA	oncogene	prostatic	regulation of actin filament-based process	hypo-hyper	UTR	cg13435326/cg14553895
1247	PDGFRA	oncogene, fusion	prostatic	regulation of actin filament-based process	hypo-hyper	UTR	cg00373455/cg02273436/cg02759489/cg04448477/cg10492953/cg12845923/cg14872260/cg17187183/cg18825458/cg20379685/cg21363050/cg22736323/cg23550826
1248	FES	oncogene, TSG	prostatic	regulation of actin filament-based process	hypo-hyper	UTR	cg05180856/cg09397246/cg25647583/cg26405020/cg26899598
1249	PRKAR1A	oncogene, TSG, fusion	prostatic	renal water homeostasis	hypo-hyper	UTR	cg07425204
1250	PRKACA	oncogene	prostatic	renal water homeostasis	hypo-hyper	UTR	cg09906922/cg26670249
1251	BMPR1A	oncogene, TSG	prostatic	mesenchymal cell proliferation	hypo-hyper	UTR	cg25946646
1252	RARA	oncogene, fusion	prostatic	T-helper 2 cell differentiation	hypo-hyper	UTR	cg03982787/cg05824218/cg07944862/cg08332908/cg08580254/cg08649068/cg10062919/cg12233386/cg13274938/cg18125573/cg19314352/cg19572487/cg19709355/cg25362050/cg25614701
1253	BCL6	oncogene, fusion	prostatic	T-helper 2 cell differentiation	hypo-hyper	UTR	cg01598596/cg06070445/cg17394304/cg21739584/cg23655939
1254	BMPR1A	oncogene, TSG	prostatic	anatomical structure arrangement	hypo-hyper	UTR	cg25946646
1255	PRKACA	oncogene	prostatic	response to epinephrine	hypo-hyper	UTR	cg09906922/cg26670249
1256	PRKACA	oncogene	prostatic	regulation of transporter activity	hypo-hyper	UTR	cg09906922/cg26670249
1257	GRIN2A	TSG	prostatic	regulation of transporter activity	hypo-hyper	UTR	cg00116766/cg00792185/cg01344243/cg01348055/cg02415992/cg03866831/cg03935060/cg04898487/cg06829391/cg08001123/cg09001143/cg09622330/cg09923769/cg10116505/cg10276272/cg15134033/cg16378117/cg16783478/cg18391758/cg27644733
1258	SUFU	TSG	prostatic	determination of heart left/right asymmetry	hypo-hyper	UTR	cg01347048/cg05141578/cg07787771/cg18580385/cg18661379/cg19207017/cg26731885
1259	RARA	oncogene, fusion	prostatic	regulation of type 2 immune response	hypo-hyper	UTR	cg03982787/cg05824218/cg07944862/cg08332908/cg08580254/cg08649068/cg10062919/cg12233386/cg13274938/cg18125573/cg19314352/cg19572487/cg19709355/cg25362050/cg25614701
1260	BCL6	oncogene, fusion	prostatic	regulation of type 2 immune response	hypo-hyper	UTR	cg01598596/cg06070445/cg17394304/cg21739584/cg23655939
1261	FES	oncogene, TSG	prostatic	regulation of mast cell activation involved in immune response	hypo-hyper	UTR	cg05180856/cg09397246/cg25647583/cg26405020/cg26899598
1262	MN1	oncogene, fusion	prostatic	cellular response to vitamin	hypo-hyper	UTR	cg00187327/cg00308159/cg04959572
1263	FES	oncogene, TSG	prostatic	cellular response to vitamin	hypo-hyper	UTR	cg05180856/cg09397246/cg25647583/cg26405020/cg26899598
1264	PDGFRB	oncogene, fusion	prostatic	regulation of protein serine/threonine kinase activity	hypo-hyper	UTR	cg04173992/cg04841196/cg11042320/cg12727795/cg14051336/cg22032789/cg25110734/cg25613180
1265	SH2B3	TSG	prostatic	regulation of protein serine/threonine kinase activity	hypo-hyper	UTR	cg02298094/cg02853954/cg07640390/cg09058293/cg22719037/cg26359133
1266	CCND3	oncogene, fusion	prostatic	regulation of protein serine/threonine kinase activity	hypo-hyper	UTR	cg04111789/cg14029001
1267	FGFR1	oncogene, fusion	prostatic	regulation of protein serine/threonine kinase activity	hypo-hyper	UTR	cg00400221/cg02043791/cg10823844/cg11547613/cg13123964/cg15791248/cg16625770/cg27653103
1268	PRKAR1A	oncogene, TSG, fusion	prostatic	regulation of protein serine/threonine kinase activity	hypo-hyper	UTR	cg07425204
1269	PDGFRB	oncogene, fusion	prostatic	vascular endothelial growth factor signaling pathway	hypo-hyper	UTR	cg04173992/cg04841196/cg11042320/cg12727795/cg14051336/cg22032789/cg25110734/cg25613180
1270	PIK3CA	oncogene	prostatic	vascular endothelial growth factor signaling pathway	hypo-hyper	UTR	cg13435326/cg14553895
1271	PDGFRA	oncogene, fusion	prostatic	vascular endothelial growth factor signaling pathway	hypo-hyper	UTR	cg00373455/cg02273436/cg02759489/cg04448477/cg10492953/cg12845923/cg14872260/cg17187183/cg18825458/cg20379685/cg21363050/cg22736323/cg23550826
1272	PIK3CA	oncogene	prostatic	negative regulation of neuron death	hypo-hyper	UTR	cg13435326/cg14553895
1273	PRKACA	oncogene	prostatic	regulation of cell junction assembly	hypo-hyper	UTR	cg09906922/cg26670249
1274	PDGFRB	oncogene, fusion	prostatic	glycosaminoglycan metabolic process	hypo-hyper	UTR	cg04173992/cg04841196/cg11042320/cg12727795/cg14051336/cg22032789/cg25110734/cg25613180
1275	PDGFRB	oncogene, fusion	prostatic	cellular component assembly involved in morphogenesis	hypo-hyper	UTR	cg04173992/cg04841196/cg11042320/cg12727795/cg14051336/cg22032789/cg25110734/cg25613180
1276	PRKAR1A	oncogene, TSG, fusion	prostatic	cellular component assembly involved in morphogenesis	hypo-hyper	UTR	cg07425204
1277	PDGFRA	oncogene, fusion	prostatic	cellular component assembly involved in morphogenesis	hypo-hyper	UTR	cg00373455/cg02273436/cg02759489/cg04448477/cg10492953/cg12845923/cg14872260/cg17187183/cg18825458/cg20379685/cg21363050/cg22736323/cg23550826
1278	BCL6	oncogene, fusion	prostatic	regulation of lymphocyte proliferation	hypo-hyper	UTR	cg01598596/cg06070445/cg17394304/cg21739584/cg23655939
1279	PRKAR1A	oncogene, TSG, fusion	prostatic	regulation of lymphocyte proliferation	hypo-hyper	UTR	cg07425204
1280	JAK3	oncogene	prostatic	regulation of lymphocyte proliferation	hypo-hyper	UTR	cg01089639/cg02285920/cg03491584/cg04557677/cg04916091/cg05635754/cg07633506/cg08130179/cg10357657/cg12138330/cg17423207/cg21988119/cg27035251
1281	CD274	TSG, fusion	prostatic	regulation of lymphocyte proliferation	hypo-hyper	UTR	cg19724470
1282	TAL1	oncogene, fusion	prostatic	mesoderm development	hypo-hyper	UTR	cg00408773/cg00454749/cg00875272/cg03885399/cg06087421/cg06209689/cg10026317/cg18131548/cg19797376/cg26891410
1283	PRKAR1A	oncogene, TSG, fusion	prostatic	mesoderm development	hypo-hyper	UTR	cg07425204
1284	ACVR1	oncogene	prostatic	mesoderm development	hypo-hyper	UTR	cg09499849/cg13287763/cg19077494/cg20453861
1285	PRKACA	oncogene	prostatic	mesoderm development	hypo-hyper	UTR	cg09906922/cg26670249
1286	BMPR1A	oncogene, TSG	prostatic	mesoderm development	hypo-hyper	UTR	cg25946646
1287	PIK3CA	oncogene	prostatic	protein depolymerization	hypo-hyper	UTR	cg13435326/cg14553895
1288	GRIN2A	TSG	prostatic	startle response	hypo-hyper	UTR	cg00116766/cg00792185/cg01344243/cg01348055/cg02415992/cg03866831/cg03935060/cg04898487/cg06829391/cg08001123/cg09001143/cg09622330/cg09923769/cg10116505/cg10276272/cg15134033/cg16378117/cg16783478/cg18391758/cg27644733
1289	GNAS	oncogene	prostatic	blood coagulation	hypo-hyper	UTR	cg03908391/cg04677683/cg06047881/cg06693667/cg07909402/cg09123158/cg09437522/cg10468484/cg10797197/cg11021321/cg12573482/cg14176797/cg14482474/cg14564778/cg15160445/cg16737409/cg19140375/cg21809160/cg21971807/cg22290117/cg24276988/cg25229306/cg25367568/cg26496204/cg27262796
1290	SH2B3	TSG	prostatic	blood coagulation	hypo-hyper	UTR	cg02298094/cg02853954/cg07640390/cg09058293/cg22719037/cg26359133
1291	PIK3CA	oncogene	prostatic	blood coagulation	hypo-hyper	UTR	cg13435326/cg14553895
1292	PRKAR1A	oncogene, TSG, fusion	prostatic	blood coagulation	hypo-hyper	UTR	cg07425204
1293	PRKACA	oncogene	prostatic	blood coagulation	hypo-hyper	UTR	cg09906922/cg26670249
1294	LCK	oncogene, fusion	prostatic	blood coagulation	hypo-hyper	UTR	cg00625963/cg04503267/cg05350315/cg05787507/cg10250177/cg10325497/cg12710152/cg20239639
1295	PDGFRA	oncogene, fusion	prostatic	blood coagulation	hypo-hyper	UTR	cg00373455/cg02273436/cg02759489/cg04448477/cg10492953/cg12845923/cg14872260/cg17187183/cg18825458/cg20379685/cg21363050/cg22736323/cg23550826
1296	PIK3CA	oncogene	prostatic	neuron death	hypo-hyper	UTR	cg13435326/cg14553895
1297	AKT2	oncogene	prostatic	neuron death	hypo-hyper	UTR	cg14309246/cg15153957
1298	DCTN1	fusion	prostatic	neuromuscular process	hypo-hyper	UTR	cg01753375/cg06391660/cg06909228/cg08864042/cg14601444/cg15049402/cg15366555/cg20202112/cg20303028
1299	GRIN2A	TSG	prostatic	neuromuscular process	hypo-hyper	UTR	cg00116766/cg00792185/cg01344243/cg01348055/cg02415992/cg03866831/cg03935060/cg04898487/cg06829391/cg08001123/cg09001143/cg09622330/cg09923769/cg10116505/cg10276272/cg15134033/cg16378117/cg16783478/cg18391758/cg27644733
1300	AKT2	oncogene	prostatic	myelination	hypo-hyper	UTR	cg14309246/cg15153957
1301	NAB2	TSG, fusion	prostatic	myelination	hypo-hyper	UTR	cg02138198/cg19466605/cg23550060
1302	PDGFRB	oncogene, fusion	prostatic	sex differentiation	hypo-hyper	UTR	cg04173992/cg04841196/cg11042320/cg12727795/cg14051336/cg22032789/cg25110734/cg25613180
1303	ESR1	oncogene, TSG, fusion	prostatic	sex differentiation	hypo-hyper	UTR	cg00601836/cg01715172/cg05171584/cg06611115/cg07189962/cg07584093/cg07746998/cg08884395/cg08907436/cg09414638/cg10441070/cg10939667/cg15543523/cg15626350/cg18007957/cg18745416/cg19411146/cg20893956/cg21157690/cg21608605/cg21950534/cg22157087/cg24764793/cg24900983/cg25565730/cg26089753
1304	NKX2-1	oncogene, TSG	prostatic	sex differentiation	hypo-hyper	UTR	cg07345734/cg12103037
1305	PDGFRA	oncogene, fusion	prostatic	sex differentiation	hypo-hyper	UTR	cg00373455/cg02273436/cg02759489/cg04448477/cg10492953/cg12845923/cg14872260/cg17187183/cg18825458/cg20379685/cg21363050/cg22736323/cg23550826
1306	BMPR1A	oncogene, TSG	prostatic	sex differentiation	hypo-hyper	UTR	cg25946646
1307	BCL6	oncogene, fusion	prostatic	regulation of leukocyte apoptotic process	hypo-hyper	UTR	cg01598596/cg06070445/cg17394304/cg21739584/cg23655939
1308	JAK3	oncogene	prostatic	regulation of leukocyte apoptotic process	hypo-hyper	UTR	cg01089639/cg02285920/cg03491584/cg04557677/cg04916091/cg05635754/cg07633506/cg08130179/cg10357657/cg12138330/cg17423207/cg21988119/cg27035251
1309	CD274	TSG, fusion	prostatic	regulation of leukocyte apoptotic process	hypo-hyper	UTR	cg19724470
1310	NKX2-1	oncogene, TSG	prostatic	cellular response to transforming growth factor beta stimulus	hypo-hyper	UTR	cg07345734/cg12103037
1311	ACVR1	oncogene	prostatic	cellular response to transforming growth factor beta stimulus	hypo-hyper	UTR	cg09499849/cg13287763/cg19077494/cg20453861
1312	BMPR1A	oncogene, TSG	prostatic	cellular response to transforming growth factor beta stimulus	hypo-hyper	UTR	cg25946646
1313	GNAS	oncogene	prostatic	hemostasis	hypo-hyper	UTR	cg03908391/cg04677683/cg06047881/cg06693667/cg07909402/cg09123158/cg09437522/cg10468484/cg10797197/cg11021321/cg12573482/cg14176797/cg14482474/cg14564778/cg15160445/cg16737409/cg19140375/cg21809160/cg21971807/cg22290117/cg24276988/cg25229306/cg25367568/cg26496204/cg27262796
1314	SH2B3	TSG	prostatic	hemostasis	hypo-hyper	UTR	cg02298094/cg02853954/cg07640390/cg09058293/cg22719037/cg26359133
1315	PIK3CA	oncogene	prostatic	hemostasis	hypo-hyper	UTR	cg13435326/cg14553895
1316	PRKAR1A	oncogene, TSG, fusion	prostatic	hemostasis	hypo-hyper	UTR	cg07425204
1317	PRKACA	oncogene	prostatic	hemostasis	hypo-hyper	UTR	cg09906922/cg26670249
1318	LCK	oncogene, fusion	prostatic	hemostasis	hypo-hyper	UTR	cg00625963/cg04503267/cg05350315/cg05787507/cg10250177/cg10325497/cg12710152/cg20239639
1319	PDGFRA	oncogene, fusion	prostatic	hemostasis	hypo-hyper	UTR	cg00373455/cg02273436/cg02759489/cg04448477/cg10492953/cg12845923/cg14872260/cg17187183/cg18825458/cg20379685/cg21363050/cg22736323/cg23550826
1320	FES	oncogene, TSG	prostatic	regulation of mast cell activation	hypo-hyper	UTR	cg05180856/cg09397246/cg25647583/cg26405020/cg26899598
1321	BCL6	oncogene, fusion	prostatic	negative regulation of alpha-beta T cell activation	hypo-hyper	UTR	cg01598596/cg06070445/cg17394304/cg21739584/cg23655939
1322	SOCS1	TSG	prostatic	negative regulation of alpha-beta T cell activation	hypo-hyper	UTR	cg03014241/cg04004558/cg10784813
1323	JAK3	oncogene	prostatic	negative regulation of alpha-beta T cell activation	hypo-hyper	UTR	cg01089639/cg02285920/cg03491584/cg04557677/cg04916091/cg05635754/cg07633506/cg08130179/cg10357657/cg12138330/cg17423207/cg21988119/cg27035251
1324	CD274	TSG, fusion	prostatic	negative regulation of alpha-beta T cell activation	hypo-hyper	UTR	cg19724470
1325	GNAS	oncogene	prostatic	coagulation	hypo-hyper	UTR	cg03908391/cg04677683/cg06047881/cg06693667/cg07909402/cg09123158/cg09437522/cg10468484/cg10797197/cg11021321/cg12573482/cg14176797/cg14482474/cg14564778/cg15160445/cg16737409/cg19140375/cg21809160/cg21971807/cg22290117/cg24276988/cg25229306/cg25367568/cg26496204/cg27262796
1326	SH2B3	TSG	prostatic	coagulation	hypo-hyper	UTR	cg02298094/cg02853954/cg07640390/cg09058293/cg22719037/cg26359133
1327	PIK3CA	oncogene	prostatic	coagulation	hypo-hyper	UTR	cg13435326/cg14553895
1328	PRKAR1A	oncogene, TSG, fusion	prostatic	coagulation	hypo-hyper	UTR	cg07425204
1329	PRKACA	oncogene	prostatic	coagulation	hypo-hyper	UTR	cg09906922/cg26670249
1330	LCK	oncogene, fusion	prostatic	coagulation	hypo-hyper	UTR	cg00625963/cg04503267/cg05350315/cg05787507/cg10250177/cg10325497/cg12710152/cg20239639
1331	PDGFRA	oncogene, fusion	prostatic	coagulation	hypo-hyper	UTR	cg00373455/cg02273436/cg02759489/cg04448477/cg10492953/cg12845923/cg14872260/cg17187183/cg18825458/cg20379685/cg21363050/cg22736323/cg23550826
1332	BMPR1A	oncogene, TSG	prostatic	regulation of pri-miRNA transcription by RNA polymerase II	hypo-hyper	UTR	cg25946646
1333	PIK3CA	oncogene	prostatic	actin filament organization	hypo-hyper	UTR	cg13435326/cg14553895
1334	PIK3CA	oncogene	prostatic	response to peptide hormone	hypo-hyper	UTR	cg13435326/cg14553895
1335	AKT2	oncogene	prostatic	response to peptide hormone	hypo-hyper	UTR	cg14309246/cg15153957
1336	CCND3	oncogene, fusion	prostatic	response to peptide hormone	hypo-hyper	UTR	cg04111789/cg14029001
1337	PRKAR1A	oncogene, TSG, fusion	prostatic	response to peptide hormone	hypo-hyper	UTR	cg07425204
1338	SOCS1	TSG	prostatic	response to peptide hormone	hypo-hyper	UTR	cg03014241/cg04004558/cg10784813
1339	TSHR	oncogene	prostatic	response to peptide hormone	hypo-hyper	UTR	cg01682285/cg05933224/cg09076337/cg10825315/cg13525276/cg18625627/cg22855021/cg23234607/cg26156085
1340	JAK3	oncogene	prostatic	response to peptide hormone	hypo-hyper	UTR	cg01089639/cg02285920/cg03491584/cg04557677/cg04916091/cg05635754/cg07633506/cg08130179/cg10357657/cg12138330/cg17423207/cg21988119/cg27035251
1341	PRKACA	oncogene	prostatic	response to peptide hormone	hypo-hyper	UTR	cg09906922/cg26670249
1342	SUFU	TSG	prostatic	central nervous system neuron differentiation	hypo-hyper	UTR	cg01347048/cg05141578/cg07787771/cg18580385/cg18661379/cg19207017/cg26731885
1343	TAL1	oncogene, fusion	prostatic	central nervous system neuron differentiation	hypo-hyper	UTR	cg00408773/cg00454749/cg00875272/cg03885399/cg06087421/cg06209689/cg10026317/cg18131548/cg19797376/cg26891410
1344	NKX2-1	oncogene, TSG	prostatic	central nervous system neuron differentiation	hypo-hyper	UTR	cg07345734/cg12103037
1345	PHOX2B	TSG	prostatic	central nervous system neuron differentiation	hypo-hyper	UTR	cg01470356/cg03742238/cg05323533/cg07907386/cg14755019/cg17783509/cg22300957/cg24719601
1346	PTCH1	TSG	prostatic	central nervous system neuron differentiation	hypo-hyper	UTR	cg00638945/cg01222719/cg13456470/cg13563132/cg13700197/cg14596987
1347	CDH11	TSG, fusion	prostatic	central nervous system neuron differentiation	hypo-hyper	UTR	cg01021552/cg01084990/cg01162378/cg01602001/cg02973961/cg04977618/cg07185854/cg09631415/cg10015051
1348	ESR1	oncogene, TSG, fusion	prostatic	ovulation cycle	hypo-hyper	UTR	cg00601836/cg01715172/cg05171584/cg06611115/cg07189962/cg07584093/cg07746998/cg08884395/cg08907436/cg09414638/cg10441070/cg10939667/cg15543523/cg15626350/cg18007957/cg18745416/cg19411146/cg20893956/cg21157690/cg21608605/cg21950534/cg22157087/cg24764793/cg24900983/cg25565730/cg26089753
1349	NCOR2	TSG	prostatic	ovulation cycle	hypo-hyper	UTR	cg00254608/cg00765705/cg01485790/cg01797036/cg03406367/cg04804139/cg05395187/cg05596926/cg06242243/cg06942010/cg07835154/cg09267427/cg09644157/cg10996589/cg11050793/cg11311053/cg11601197/cg13146040/cg13581922/cg14031846/cg14256268/cg14898623/cg16181859/cg16205844/cg16706240/cg17387577/cg17825194/cg19005335/cg22863744/cg22977745/cg23021584/cg23880533/cg24990317/cg25113767/cg27310710/cg27431877/cg2…
1350	PDGFRA	oncogene, fusion	prostatic	ovulation cycle	hypo-hyper	UTR	cg00373455/cg02273436/cg02759489/cg04448477/cg10492953/cg12845923/cg14872260/cg17187183/cg18825458/cg20379685/cg21363050/cg22736323/cg23550826
1351	FES	oncogene, TSG	prostatic	regulation of myeloid leukocyte mediated immunity	hypo-hyper	UTR	cg05180856/cg09397246/cg25647583/cg26405020/cg26899598
1352	BMPR1A	oncogene, TSG	prostatic	pri-miRNA transcription by RNA polymerase II	hypo-hyper	UTR	cg25946646
1353	PDGFRB	oncogene, fusion	prostatic	regulation of actin cytoskeleton organization	hypo-hyper	UTR	cg04173992/cg04841196/cg11042320/cg12727795/cg14051336/cg22032789/cg25110734/cg25613180
1354	PIK3CA	oncogene	prostatic	regulation of actin cytoskeleton organization	hypo-hyper	UTR	cg13435326/cg14553895
1355	PDGFRA	oncogene, fusion	prostatic	regulation of actin cytoskeleton organization	hypo-hyper	UTR	cg00373455/cg02273436/cg02759489/cg04448477/cg10492953/cg12845923/cg14872260/cg17187183/cg18825458/cg20379685/cg21363050/cg22736323/cg23550826
1356	FES	oncogene, TSG	prostatic	regulation of actin cytoskeleton organization	hypo-hyper	UTR	cg05180856/cg09397246/cg25647583/cg26405020/cg26899598
1357	NKX2-1	oncogene, TSG	prostatic	response to transforming growth factor beta	hypo-hyper	UTR	cg07345734/cg12103037
1358	ACVR1	oncogene	prostatic	response to transforming growth factor beta	hypo-hyper	UTR	cg09499849/cg13287763/cg19077494/cg20453861
1359	BMPR1A	oncogene, TSG	prostatic	response to transforming growth factor beta	hypo-hyper	UTR	cg25946646
1360	TAL1	oncogene, fusion	prostatic	anatomical structure maturation	hypo-hyper	UTR	cg00408773/cg00454749/cg00875272/cg03885399/cg06087421/cg06209689/cg10026317/cg18131548/cg19797376/cg26891410
1361	LYL1	oncogene, fusion	prostatic	anatomical structure maturation	hypo-hyper	UTR	cg04432009/cg09761040
1362	PRKACA	oncogene	prostatic	anatomical structure maturation	hypo-hyper	UTR	cg09906922/cg26670249
1363	BMPR1A	oncogene, TSG	prostatic	trabecula morphogenesis	hypo-hyper	UTR	cg25946646
1364	BCL6	oncogene, fusion	prostatic	mononuclear cell proliferation	hypo-hyper	UTR	cg01598596/cg06070445/cg17394304/cg21739584/cg23655939
1365	CCND3	oncogene, fusion	prostatic	mononuclear cell proliferation	hypo-hyper	UTR	cg04111789/cg14029001
1366	PRKAR1A	oncogene, TSG, fusion	prostatic	mononuclear cell proliferation	hypo-hyper	UTR	cg07425204
1367	JAK3	oncogene	prostatic	mononuclear cell proliferation	hypo-hyper	UTR	cg01089639/cg02285920/cg03491584/cg04557677/cg04916091/cg05635754/cg07633506/cg08130179/cg10357657/cg12138330/cg17423207/cg21988119/cg27035251
1368	CD274	TSG, fusion	prostatic	mononuclear cell proliferation	hypo-hyper	UTR	cg19724470
1369	DCTN1	fusion	prostatic	positive regulation of cytoskeleton organization	hypo-hyper	UTR	cg01753375/cg06391660/cg06909228/cg08864042/cg14601444/cg15049402/cg15366555/cg20202112/cg20303028
1370	FES	oncogene, TSG	prostatic	positive regulation of cytoskeleton organization	hypo-hyper	UTR	cg05180856/cg09397246/cg25647583/cg26405020/cg26899598
1371	MN1	oncogene, fusion	prostatic	regulation of response to extracellular stimulus	hypo-hyper	UTR	cg00187327/cg00308159/cg04959572
1372	MN1	oncogene, fusion	prostatic	regulation of response to nutrient levels	hypo-hyper	UTR	cg00187327/cg00308159/cg04959572
1373	GNAS	oncogene	prostatic	cranial skeletal system development	hypo-hyper	UTR	cg03908391/cg04677683/cg06047881/cg06693667/cg07909402/cg09123158/cg09437522/cg10468484/cg10797197/cg11021321/cg12573482/cg14176797/cg14482474/cg14564778/cg15160445/cg16737409/cg19140375/cg21809160/cg21971807/cg22290117/cg24276988/cg25229306/cg25367568/cg26496204/cg27262796
1374	PDGFRA	oncogene, fusion	prostatic	cranial skeletal system development	hypo-hyper	UTR	cg00373455/cg02273436/cg02759489/cg04448477/cg10492953/cg12845923/cg14872260/cg17187183/cg18825458/cg20379685/cg21363050/cg22736323/cg23550826
1375	PDGFRB	oncogene, fusion	prostatic	aging	hypo-hyper	UTR	cg04173992/cg04841196/cg11042320/cg12727795/cg14051336/cg22032789/cg25110734/cg25613180
1376	BCL6	oncogene, fusion	prostatic	aging	hypo-hyper	UTR	cg01598596/cg06070445/cg17394304/cg21739584/cg23655939
1377	DNMT3A	TSG	prostatic	aging	hypo-hyper	UTR	cg02746110/cg05544807/cg05652528/cg05896193/cg06748978/cg08493294/cg10239163/cg11354105/cg17207266/cg19862213/cg22705918/cg23009818/cg23903708
1378	CDK6	oncogene, fusion	prostatic	aging	hypo-hyper	UTR	cg03330377/cg03895496/cg06688763/cg07413467/cg07469637/cg09653641/cg10481072/cg11274371/cg11998200/cg15261712/cg19103429/cg25284397/cg27455918
1379	BMPR1A	oncogene, TSG	prostatic	aging	hypo-hyper	UTR	cg25946646
1380	PRKACA	oncogene	prostatic	calcium ion transmembrane transport	hypo-hyper	UTR	cg09906922/cg26670249
1381	GRIN2A	TSG	prostatic	calcium ion transmembrane transport	hypo-hyper	UTR	cg00116766/cg00792185/cg01344243/cg01348055/cg02415992/cg03866831/cg03935060/cg04898487/cg06829391/cg08001123/cg09001143/cg09622330/cg09923769/cg10116505/cg10276272/cg15134033/cg16378117/cg16783478/cg18391758/cg27644733
1382	LCK	oncogene, fusion	prostatic	calcium ion transmembrane transport	hypo-hyper	UTR	cg00625963/cg04503267/cg05350315/cg05787507/cg10250177/cg10325497/cg12710152/cg20239639
1383	DNMT3A	TSG	prostatic	response to alkaloid	hypo-hyper	UTR	cg02746110/cg05544807/cg05652528/cg05896193/cg06748978/cg08493294/cg10239163/cg11354105/cg17207266/cg19862213/cg22705918/cg23009818/cg23903708
1384	JAK3	oncogene	prostatic	regulation of T-helper 1 type immune response	hypo-hyper	UTR	cg01089639/cg02285920/cg03491584/cg04557677/cg04916091/cg05635754/cg07633506/cg08130179/cg10357657/cg12138330/cg17423207/cg21988119/cg27035251
1385	TAL1	oncogene, fusion	prostatic	definitive hemopoiesis	hypo-hyper	UTR	cg00408773/cg00454749/cg00875272/cg03885399/cg06087421/cg06209689/cg10026317/cg18131548/cg19797376/cg26891410
1386	LYL1	oncogene, fusion	prostatic	definitive hemopoiesis	hypo-hyper	UTR	cg04432009/cg09761040
1387	RARA	oncogene, fusion	prostatic	type 2 immune response	hypo-hyper	UTR	cg03982787/cg05824218/cg07944862/cg08332908/cg08580254/cg08649068/cg10062919/cg12233386/cg13274938/cg18125573/cg19314352/cg19572487/cg19709355/cg25362050/cg25614701
1388	BCL6	oncogene, fusion	prostatic	type 2 immune response	hypo-hyper	UTR	cg01598596/cg06070445/cg17394304/cg21739584/cg23655939
1389	DCTN1	fusion	prostatic	microtubule polymerization	hypo-hyper	UTR	cg01753375/cg06391660/cg06909228/cg08864042/cg14601444/cg15049402/cg15366555/cg20202112/cg20303028
1390	FES	oncogene, TSG	prostatic	microtubule polymerization	hypo-hyper	UTR	cg05180856/cg09397246/cg25647583/cg26405020/cg26899598
1391	PRKACA	oncogene	prostatic	response to parathyroid hormone	hypo-hyper	UTR	cg09906922/cg26670249
1392	PRKACA	oncogene	prostatic	cellular response to epinephrine stimulus	hypo-hyper	UTR	cg09906922/cg26670249
1393	TET1	oncogene, TSG, fusion	prostatic	in utero embryonic development	hypo-hyper	UTR	cg09978996/cg10403849/cg15254238/cg17817532/cg23602092/cg25926515
1394	ACVR1	oncogene	prostatic	in utero embryonic development	hypo-hyper	UTR	cg09499849/cg13287763/cg19077494/cg20453861
1395	PTCH1	TSG	prostatic	in utero embryonic development	hypo-hyper	UTR	cg00638945/cg01222719/cg13456470/cg13563132/cg13700197/cg14596987
1396	PDGFRA	oncogene, fusion	prostatic	in utero embryonic development	hypo-hyper	UTR	cg00373455/cg02273436/cg02759489/cg04448477/cg10492953/cg12845923/cg14872260/cg17187183/cg18825458/cg20379685/cg21363050/cg22736323/cg23550826
1397	BMPR1A	oncogene, TSG	prostatic	in utero embryonic development	hypo-hyper	UTR	cg25946646
1398	BMPR1A	oncogene, TSG	prostatic	positive regulation of growth	hypo-hyper	UTR	cg25946646
1399	DCTN1	fusion	prostatic	protein polymerization	hypo-hyper	UTR	cg01753375/cg06391660/cg06909228/cg08864042/cg14601444/cg15049402/cg15366555/cg20202112/cg20303028
1400	FES	oncogene, TSG	prostatic	protein polymerization	hypo-hyper	UTR	cg05180856/cg09397246/cg25647583/cg26405020/cg26899598
1401	SH2B3	TSG	prostatic	negative regulation of kinase activity	hypo-hyper	UTR	cg02298094/cg02853954/cg07640390/cg09058293/cg22719037/cg26359133
1402	PRKAR1A	oncogene, TSG, fusion	prostatic	negative regulation of kinase activity	hypo-hyper	UTR	cg07425204
1403	SOCS1	TSG	prostatic	negative regulation of kinase activity	hypo-hyper	UTR	cg03014241/cg04004558/cg10784813
1404	AKT2	oncogene	prostatic	positive regulation of carbohydrate metabolic process	hypo-hyper	UTR	cg14309246/cg15153957
1405	GNAS	oncogene	prostatic	endocrine process	hypo-hyper	UTR	cg03908391/cg04677683/cg06047881/cg06693667/cg07909402/cg09123158/cg09437522/cg10468484/cg10797197/cg11021321/cg12573482/cg14176797/cg14482474/cg14564778/cg15160445/cg16737409/cg19140375/cg21809160/cg21971807/cg22290117/cg24276988/cg25229306/cg25367568/cg26496204/cg27262796
1406	SH2B3	TSG	prostatic	negative regulation of response to external stimulus	hypo-hyper	UTR	cg02298094/cg02853954/cg07640390/cg09058293/cg22719037/cg26359133
1407	PDGFRA	oncogene, fusion	prostatic	negative regulation of response to external stimulus	hypo-hyper	UTR	cg00373455/cg02273436/cg02759489/cg04448477/cg10492953/cg12845923/cg14872260/cg17187183/cg18825458/cg20379685/cg21363050/cg22736323/cg23550826
1408	PDGFRB	oncogene, fusion	prostatic	positive regulation of lipid kinase activity	hypo-hyper	UTR	cg04173992/cg04841196/cg11042320/cg12727795/cg14051336/cg22032789/cg25110734/cg25613180
1409	PDGFRA	oncogene, fusion	prostatic	positive regulation of lipid kinase activity	hypo-hyper	UTR	cg00373455/cg02273436/cg02759489/cg04448477/cg10492953/cg12845923/cg14872260/cg17187183/cg18825458/cg20379685/cg21363050/cg22736323/cg23550826
1410	SH2B3	TSG	prostatic	negative regulation of receptor signaling pathway via JAK-STAT	hypo-hyper	UTR	cg02298094/cg02853954/cg07640390/cg09058293/cg22719037/cg26359133
1411	SOCS1	TSG	prostatic	negative regulation of receptor signaling pathway via JAK-STAT	hypo-hyper	UTR	cg03014241/cg04004558/cg10784813
1412	BCL6	oncogene, fusion	prostatic	lymphocyte proliferation	hypo-hyper	UTR	cg01598596/cg06070445/cg17394304/cg21739584/cg23655939
1413	CCND3	oncogene, fusion	prostatic	lymphocyte proliferation	hypo-hyper	UTR	cg04111789/cg14029001
1414	PRKAR1A	oncogene, TSG, fusion	prostatic	lymphocyte proliferation	hypo-hyper	UTR	cg07425204
1415	JAK3	oncogene	prostatic	lymphocyte proliferation	hypo-hyper	UTR	cg01089639/cg02285920/cg03491584/cg04557677/cg04916091/cg05635754/cg07633506/cg08130179/cg10357657/cg12138330/cg17423207/cg21988119/cg27035251
1416	CD274	TSG, fusion	prostatic	lymphocyte proliferation	hypo-hyper	UTR	cg19724470
1417	AKT2	oncogene	prostatic	fatty acid transport	hypo-hyper	UTR	cg14309246/cg15153957
1418	BCL6	oncogene, fusion	prostatic	leukocyte apoptotic process	hypo-hyper	UTR	cg01598596/cg06070445/cg17394304/cg21739584/cg23655939
1419	JAK3	oncogene	prostatic	leukocyte apoptotic process	hypo-hyper	UTR	cg01089639/cg02285920/cg03491584/cg04557677/cg04916091/cg05635754/cg07633506/cg08130179/cg10357657/cg12138330/cg17423207/cg21988119/cg27035251
1420	CD274	TSG, fusion	prostatic	leukocyte apoptotic process	hypo-hyper	UTR	cg19724470
1421	PDGFRB	oncogene, fusion	prostatic	positive regulation of calcium ion import	hypo-hyper	UTR	cg04173992/cg04841196/cg11042320/cg12727795/cg14051336/cg22032789/cg25110734/cg25613180
1422	PRKACA	oncogene	prostatic	cell junction assembly	hypo-hyper	UTR	cg09906922/cg26670249
1423	CDH11	TSG, fusion	prostatic	cell junction assembly	hypo-hyper	UTR	cg01021552/cg01084990/cg01162378/cg01602001/cg02973961/cg04977618/cg07185854/cg09631415/cg10015051
1424	ESR1	oncogene, TSG, fusion	prostatic	regulation of morphogenesis of a branching structure	hypo-hyper	UTR	cg00601836/cg01715172/cg05171584/cg06611115/cg07189962/cg07584093/cg07746998/cg08884395/cg08907436/cg09414638/cg10441070/cg10939667/cg15543523/cg15626350/cg18007957/cg18745416/cg19411146/cg20893956/cg21157690/cg21608605/cg21950534/cg22157087/cg24764793/cg24900983/cg25565730/cg26089753
1425	PRKACA	oncogene	prostatic	regulation of release of sequestered calcium ion into cytosol by sarcoplasmic reticulum	hypo-hyper	UTR	cg09906922/cg26670249
1426	FGFR1	oncogene, fusion	prostatic	epithelial cell proliferation	hypo-hyper	UTR	cg00400221/cg02043791/cg10823844/cg11547613/cg13123964/cg15791248/cg16625770/cg27653103
1427	ESR1	oncogene, TSG, fusion	prostatic	epithelial cell proliferation	hypo-hyper	UTR	cg00601836/cg01715172/cg05171584/cg06611115/cg07189962/cg07584093/cg07746998/cg08884395/cg08907436/cg09414638/cg10441070/cg10939667/cg15543523/cg15626350/cg18007957/cg18745416/cg19411146/cg20893956/cg21157690/cg21608605/cg21950534/cg22157087/cg24764793/cg24900983/cg25565730/cg26089753
1428	CDK6	oncogene, fusion	prostatic	epithelial cell proliferation	hypo-hyper	UTR	cg03330377/cg03895496/cg06688763/cg07413467/cg07469637/cg09653641/cg10481072/cg11274371/cg11998200/cg15261712/cg19103429/cg25284397/cg27455918
1429	PTCH1	TSG	prostatic	epithelial cell proliferation	hypo-hyper	UTR	cg00638945/cg01222719/cg13456470/cg13563132/cg13700197/cg14596987
1430	BMPR1A	oncogene, TSG	prostatic	epithelial cell proliferation	hypo-hyper	UTR	cg25946646
1431	ACVR1	oncogene	prostatic	cell-cell adhesion via plasma-membrane adhesion molecules	hypo-hyper	UTR	cg09499849/cg13287763/cg19077494/cg20453861
1432	CDH11	TSG, fusion	prostatic	cell-cell adhesion via plasma-membrane adhesion molecules	hypo-hyper	UTR	cg01021552/cg01084990/cg01162378/cg01602001/cg02973961/cg04977618/cg07185854/cg09631415/cg10015051
1433	GRIN2A	TSG	prostatic	regulation of neurotransmitter receptor activity	hypo-hyper	UTR	cg00116766/cg00792185/cg01344243/cg01348055/cg02415992/cg03866831/cg03935060/cg04898487/cg06829391/cg08001123/cg09001143/cg09622330/cg09923769/cg10116505/cg10276272/cg15134033/cg16378117/cg16783478/cg18391758/cg27644733
1434	AKT2	oncogene	prostatic	positive regulation of small molecule metabolic process	hypo-hyper	UTR	cg14309246/cg15153957
1435	GNAS	oncogene	prostatic	response to drug	hypo-hyper	UTR	cg03908391/cg04677683/cg06047881/cg06693667/cg07909402/cg09123158/cg09437522/cg10468484/cg10797197/cg11021321/cg12573482/cg14176797/cg14482474/cg14564778/cg15160445/cg16737409/cg19140375/cg21809160/cg21971807/cg22290117/cg24276988/cg25229306/cg25367568/cg26496204/cg27262796
1436	DNMT3A	TSG	prostatic	response to drug	hypo-hyper	UTR	cg02746110/cg05544807/cg05652528/cg05896193/cg06748978/cg08493294/cg10239163/cg11354105/cg17207266/cg19862213/cg22705918/cg23009818/cg23903708
1437	PTCH1	TSG	prostatic	response to drug	hypo-hyper	UTR	cg00638945/cg01222719/cg13456470/cg13563132/cg13700197/cg14596987
1438	GRIN2A	TSG	prostatic	response to drug	hypo-hyper	UTR	cg00116766/cg00792185/cg01344243/cg01348055/cg02415992/cg03866831/cg03935060/cg04898487/cg06829391/cg08001123/cg09001143/cg09622330/cg09923769/cg10116505/cg10276272/cg15134033/cg16378117/cg16783478/cg18391758/cg27644733
1439	LCK	oncogene, fusion	prostatic	response to drug	hypo-hyper	UTR	cg00625963/cg04503267/cg05350315/cg05787507/cg10250177/cg10325497/cg12710152/cg20239639
1440	FGFR1	oncogene, fusion	prostatic	regulation of epithelial cell proliferation	hypo-hyper	UTR	cg00400221/cg02043791/cg10823844/cg11547613/cg13123964/cg15791248/cg16625770/cg27653103
1441	CDK6	oncogene, fusion	prostatic	regulation of epithelial cell proliferation	hypo-hyper	UTR	cg03330377/cg03895496/cg06688763/cg07413467/cg07469637/cg09653641/cg10481072/cg11274371/cg11998200/cg15261712/cg19103429/cg25284397/cg27455918
1442	PTCH1	TSG	prostatic	regulation of epithelial cell proliferation	hypo-hyper	UTR	cg00638945/cg01222719/cg13456470/cg13563132/cg13700197/cg14596987
1443	BMPR1A	oncogene, TSG	prostatic	regulation of epithelial cell proliferation	hypo-hyper	UTR	cg25946646
1444	PDGFRB	oncogene, fusion	prostatic	cellular response to vascular endothelial growth factor stimulus	hypo-hyper	UTR	cg04173992/cg04841196/cg11042320/cg12727795/cg14051336/cg22032789/cg25110734/cg25613180
1445	PIK3CA	oncogene	prostatic	cellular response to vascular endothelial growth factor stimulus	hypo-hyper	UTR	cg13435326/cg14553895
1446	PDGFRA	oncogene, fusion	prostatic	cellular response to vascular endothelial growth factor stimulus	hypo-hyper	UTR	cg00373455/cg02273436/cg02759489/cg04448477/cg10492953/cg12845923/cg14872260/cg17187183/cg18825458/cg20379685/cg21363050/cg22736323/cg23550826
1447	PTCH1	TSG	prostatic	positive regulation of epithelial cell differentiation	hypo-hyper	UTR	cg00638945/cg01222719/cg13456470/cg13563132/cg13700197/cg14596987
1448	BCL6	oncogene, fusion	prostatic	germinal center formation	hypo-hyper	UTR	cg01598596/cg06070445/cg17394304/cg21739584/cg23655939
1449	BCL6	oncogene, fusion	prostatic	immunological memory formation process	hypo-hyper	UTR	cg01598596/cg06070445/cg17394304/cg21739584/cg23655939
1450	PIK3CA	oncogene	prostatic	glucose metabolic process	hypo-hyper	UTR	cg13435326/cg14553895
1451	AKT2	oncogene	prostatic	glucose metabolic process	hypo-hyper	UTR	cg14309246/cg15153957
1452	PIK3CA	oncogene	prostatic	response to muscle stretch	hypo-hyper	UTR	cg13435326/cg14553895
1453	PRKACA	oncogene	prostatic	cell communication by electrical coupling	hypo-hyper	UTR	cg09906922/cg26670249
1454	AKT2	oncogene	prostatic	regulation of carbohydrate biosynthetic process	hypo-hyper	UTR	cg14309246/cg15153957
1455	ESR1	oncogene, TSG, fusion	prostatic	rhythmic process	hypo-hyper	UTR	cg00601836/cg01715172/cg05171584/cg06611115/cg07189962/cg07584093/cg07746998/cg08884395/cg08907436/cg09414638/cg10441070/cg10939667/cg15543523/cg15626350/cg18007957/cg18745416/cg19411146/cg20893956/cg21157690/cg21608605/cg21950534/cg22157087/cg24764793/cg24900983/cg25565730/cg26089753
1456	NKX2-1	oncogene, TSG	prostatic	rhythmic process	hypo-hyper	UTR	cg07345734/cg12103037
1457	NCOR2	TSG	prostatic	rhythmic process	hypo-hyper	UTR	cg00254608/cg00765705/cg01485790/cg01797036/cg03406367/cg04804139/cg05395187/cg05596926/cg06242243/cg06942010/cg07835154/cg09267427/cg09644157/cg10996589/cg11050793/cg11311053/cg11601197/cg13146040/cg13581922/cg14031846/cg14256268/cg14898623/cg16181859/cg16205844/cg16706240/cg17387577/cg17825194/cg19005335/cg22863744/cg22977745/cg23021584/cg23880533/cg24990317/cg25113767/cg27310710/cg27431877/cg2…
1458	PDGFRA	oncogene, fusion	prostatic	rhythmic process	hypo-hyper	UTR	cg00373455/cg02273436/cg02759489/cg04448477/cg10492953/cg12845923/cg14872260/cg17187183/cg18825458/cg20379685/cg21363050/cg22736323/cg23550826
1459	MAF	oncogene, fusion	prostatic	camera-type eye development	hypo-normal	UTR	cg00333843
1460	BCL11B	oncogene, TSG, fusion	prostatic	camera-type eye development	hypo-normal	UTR	cg01987941/cg02224314/cg04162647/cg06341731/cg07015803/cg07440398/cg07675477/cg08118967/cg09911747/cg10178917/cg11753157/cg11877726/cg13987489/cg14150354/cg14841828/cg18599750/cg19450111/cg20574436/cg23202887/cg23398318/cg23457258/cg23479730/cg24168924/cg25061304/cg26998529
1461	PDGFRB	oncogene, fusion	prostatic	camera-type eye development	hypo-normal	UTR	cg04173992/cg04841196/cg11042320/cg12727795/cg14051336/cg22032789/cg25110734/cg25613180
1462	SMARCA4	TSG	prostatic	camera-type eye development	hypo-normal	UTR	cg08151828/cg12110887/cg13724285
1463	GATA3	oncogene, TSG	prostatic	camera-type eye development	hypo-normal	UTR	cg00463367/cg01255894/cg01522692/cg03669298/cg03935183/cg04492228/cg07989490/cg10089865/cg10163955/cg11430077/cg11679455/cg12181459/cg16267979/cg17124583/cg17489908/cg22770911/cg22892607/cg27409129
1464	SMAD3	TSG	prostatic	camera-type eye development	hypo-normal	UTR	cg00364615/cg00445232/cg00718923/cg01710852/cg02486855/cg03480935/cg05438378/cg06846320/cg07110488/cg10780949/cg13076732/cg15723784/cg17092065/cg17184477/cg19679123/cg19991458/cg20353227/cg23731272/cg24032190/cg26876701/cg26913446
1465	PDGFRA	oncogene, fusion	prostatic	camera-type eye development	hypo-normal	UTR	cg00373455/cg02273436/cg02759489/cg04448477/cg10492953/cg12845923/cg14872260/cg17187183/cg18825458/cg20379685/cg21363050/cg22736323/cg23550826
1466	MAF	oncogene, fusion	prostatic	visual system development	hypo-normal	UTR	cg00333843
1467	BCL11B	oncogene, TSG, fusion	prostatic	visual system development	hypo-normal	UTR	cg01987941/cg02224314/cg04162647/cg06341731/cg07015803/cg07440398/cg07675477/cg08118967/cg09911747/cg10178917/cg11753157/cg11877726/cg13987489/cg14150354/cg14841828/cg18599750/cg19450111/cg20574436/cg23202887/cg23398318/cg23457258/cg23479730/cg24168924/cg25061304/cg26998529
1468	PDGFRB	oncogene, fusion	prostatic	visual system development	hypo-normal	UTR	cg04173992/cg04841196/cg11042320/cg12727795/cg14051336/cg22032789/cg25110734/cg25613180
1469	SMARCA4	TSG	prostatic	visual system development	hypo-normal	UTR	cg08151828/cg12110887/cg13724285
1470	GATA3	oncogene, TSG	prostatic	visual system development	hypo-normal	UTR	cg00463367/cg01255894/cg01522692/cg03669298/cg03935183/cg04492228/cg07989490/cg10089865/cg10163955/cg11430077/cg11679455/cg12181459/cg16267979/cg17124583/cg17489908/cg22770911/cg22892607/cg27409129
1471	SMAD3	TSG	prostatic	visual system development	hypo-normal	UTR	cg00364615/cg00445232/cg00718923/cg01710852/cg02486855/cg03480935/cg05438378/cg06846320/cg07110488/cg10780949/cg13076732/cg15723784/cg17092065/cg17184477/cg19679123/cg19991458/cg20353227/cg23731272/cg24032190/cg26876701/cg26913446
1472	PBX1	oncogene, fusion	prostatic	visual system development	hypo-normal	UTR	cg00222472/cg02955020/cg03652564/cg05341781/cg06749480/cg06750897/cg06909503/cg07152605/cg07353489/cg09871424/cg12629991/cg14031054/cg16397401/cg17240157/cg17724789/cg18181229/cg18785787/cg20682146/cg21436120/cg21853707/cg21962835/cg22238122/cg22361413/cg22729681/cg26026748
1473	PDGFRA	oncogene, fusion	prostatic	visual system development	hypo-normal	UTR	cg00373455/cg02273436/cg02759489/cg04448477/cg10492953/cg12845923/cg14872260/cg17187183/cg18825458/cg20379685/cg21363050/cg22736323/cg23550826
1474	SOX2	oncogene	prostatic	visual system development	hypo-normal	UTR	cg19462523
1475	CACNA1D	oncogene	prostatic	muscle system process	hypo-normal	UTR	cg03562531/cg09662638/cg10998242/cg13757263/cg15417641/cg16620233/cg17540496/cg27213276
1476	PIK3CA	oncogene	prostatic	muscle system process	hypo-normal	UTR	cg13435326/cg14553895
1477	SMAD3	TSG	prostatic	muscle system process	hypo-normal	UTR	cg00364615/cg00445232/cg00718923/cg01710852/cg02486855/cg03480935/cg05438378/cg06846320/cg07110488/cg10780949/cg13076732/cg15723784/cg17092065/cg17184477/cg19679123/cg19991458/cg20353227/cg23731272/cg24032190/cg26876701/cg26913446
1478	EZH2	oncogene, TSG	prostatic	muscle system process	hypo-normal	UTR	cg02303805/cg05295594
1479	MYH11	fusion	prostatic	muscle system process	hypo-normal	UTR	cg00425764/cg08214245/cg09284275/cg09553232/cg26515755/cg26840798
1480	NOTCH1	oncogene, TSG, fusion	prostatic	muscle system process	hypo-normal	UTR	cg03348937/cg09073701/cg13415390/cg13547889/cg13659914/cg13856295/cg14364472/cg14392677/cg19687075/cg21179618/cg21181474/cg21245132
1481	KCNJ5	oncogene	prostatic	muscle system process	hypo-normal	UTR	cg08360771/cg11185804/cg19979370/cg25508319
1482	MAF	oncogene, fusion	prostatic	eye development	hypo-normal	UTR	cg00333843
1483	BCL11B	oncogene, TSG, fusion	prostatic	eye development	hypo-normal	UTR	cg01987941/cg02224314/cg04162647/cg06341731/cg07015803/cg07440398/cg07675477/cg08118967/cg09911747/cg10178917/cg11753157/cg11877726/cg13987489/cg14150354/cg14841828/cg18599750/cg19450111/cg20574436/cg23202887/cg23398318/cg23457258/cg23479730/cg24168924/cg25061304/cg26998529
1484	PDGFRB	oncogene, fusion	prostatic	eye development	hypo-normal	UTR	cg04173992/cg04841196/cg11042320/cg12727795/cg14051336/cg22032789/cg25110734/cg25613180
1485	SMARCA4	TSG	prostatic	eye development	hypo-normal	UTR	cg08151828/cg12110887/cg13724285
1486	GATA3	oncogene, TSG	prostatic	eye development	hypo-normal	UTR	cg00463367/cg01255894/cg01522692/cg03669298/cg03935183/cg04492228/cg07989490/cg10089865/cg10163955/cg11430077/cg11679455/cg12181459/cg16267979/cg17124583/cg17489908/cg22770911/cg22892607/cg27409129
1487	SMAD3	TSG	prostatic	eye development	hypo-normal	UTR	cg00364615/cg00445232/cg00718923/cg01710852/cg02486855/cg03480935/cg05438378/cg06846320/cg07110488/cg10780949/cg13076732/cg15723784/cg17092065/cg17184477/cg19679123/cg19991458/cg20353227/cg23731272/cg24032190/cg26876701/cg26913446
1488	PBX1	oncogene, fusion	prostatic	eye development	hypo-normal	UTR	cg00222472/cg02955020/cg03652564/cg05341781/cg06749480/cg06750897/cg06909503/cg07152605/cg07353489/cg09871424/cg12629991/cg14031054/cg16397401/cg17240157/cg17724789/cg18181229/cg18785787/cg20682146/cg21436120/cg21853707/cg21962835/cg22238122/cg22361413/cg22729681/cg26026748
1489	PDGFRA	oncogene, fusion	prostatic	eye development	hypo-normal	UTR	cg00373455/cg02273436/cg02759489/cg04448477/cg10492953/cg12845923/cg14872260/cg17187183/cg18825458/cg20379685/cg21363050/cg22736323/cg23550826
1490	SOX2	oncogene	prostatic	eye development	hypo-normal	UTR	cg19462523
1491	CDH11	TSG, fusion	prostatic	axonogenesis	hypo-normal	UTR	cg01021552/cg01084990/cg01162378/cg01602001/cg02973961/cg04977618/cg07185854/cg09631415/cg10015051
1492	BCL11B	oncogene, TSG, fusion	prostatic	axonogenesis	hypo-normal	UTR	cg01987941/cg02224314/cg04162647/cg06341731/cg07015803/cg07440398/cg07675477/cg08118967/cg09911747/cg10178917/cg11753157/cg11877726/cg13987489/cg14150354/cg14841828/cg18599750/cg19450111/cg20574436/cg23202887/cg23398318/cg23457258/cg23479730/cg24168924/cg25061304/cg26998529
1493	GATA3	oncogene, TSG	prostatic	axonogenesis	hypo-normal	UTR	cg00463367/cg01255894/cg01522692/cg03669298/cg03935183/cg04492228/cg07989490/cg10089865/cg10163955/cg11430077/cg11679455/cg12181459/cg16267979/cg17124583/cg17489908/cg22770911/cg22892607/cg27409129
1494	PIK3CA	oncogene	prostatic	axonogenesis	hypo-normal	UTR	cg13435326/cg14553895
1495	FGFR2	oncogene, fusion	prostatic	axonogenesis	hypo-normal	UTR	cg00250743/cg00730832/cg01049916/cg01240724/cg01385327/cg02210151/cg06082804/cg06791446/cg07062338/cg10788901/cg11430259/cg14856220/cg15049101/cg15986555/cg16499947/cg17235897/cg17337672/cg18566515/cg22633036/cg23936294/cg25052156/cg25294906/cg26370911
1496	ERBB2	oncogene, fusion	prostatic	axonogenesis	hypo-normal	UTR	cg00459816/cg08585669/cg14187895/cg15227682
1497	CREB1	oncogene, fusion	prostatic	axonogenesis	hypo-normal	UTR	cg10495393
1498	NFIB	fusion	prostatic	axonogenesis	hypo-normal	UTR	cg14003693/cg14431257/cg14476562/cg21174686/cg21251203
1499	PTCH1	TSG	prostatic	axonogenesis	hypo-normal	UTR	cg00638945/cg01222719/cg13456470/cg13563132/cg13700197/cg14596987
1500	NOTCH1	oncogene, TSG, fusion	prostatic	axonogenesis	hypo-normal	UTR	cg03348937/cg09073701/cg13415390/cg13547889/cg13659914/cg13856295/cg14364472/cg14392677/cg19687075/cg21179618/cg21181474/cg21245132
1501	DNM2	TSG	prostatic	axonogenesis	hypo-normal	UTR	cg03216043/cg13965612/cg16601415/cg23068797
1502	NIN	fusion	prostatic	axonogenesis	hypo-normal	UTR	cg08572565/cg10169539/cg12044531/cg20512044/cg20969923/cg25134134
1503	PDGFRB	oncogene, fusion	prostatic	actomyosin structure organization	hypo-normal	UTR	cg04173992/cg04841196/cg11042320/cg12727795/cg14051336/cg22032789/cg25110734/cg25613180
1504	SMAD3	TSG	prostatic	actomyosin structure organization	hypo-normal	UTR	cg00364615/cg00445232/cg00718923/cg01710852/cg02486855/cg03480935/cg05438378/cg06846320/cg07110488/cg10780949/cg13076732/cg15723784/cg17092065/cg17184477/cg19679123/cg19991458/cg20353227/cg23731272/cg24032190/cg26876701/cg26913446
1505	PDGFRA	oncogene, fusion	prostatic	actomyosin structure organization	hypo-normal	UTR	cg00373455/cg02273436/cg02759489/cg04448477/cg10492953/cg12845923/cg14872260/cg17187183/cg18825458/cg20379685/cg21363050/cg22736323/cg23550826
1506	MYH11	fusion	prostatic	actomyosin structure organization	hypo-normal	UTR	cg00425764/cg08214245/cg09284275/cg09553232/cg26515755/cg26840798
1507	CACNA1D	oncogene	prostatic	signal release	hypo-normal	UTR	cg03562531/cg09662638/cg10998242/cg13757263/cg15417641/cg16620233/cg17540496/cg27213276
1508	GATA3	oncogene, TSG	prostatic	signal release	hypo-normal	UTR	cg00463367/cg01255894/cg01522692/cg03669298/cg03935183/cg04492228/cg07989490/cg10089865/cg10163955/cg11430077/cg11679455/cg12181459/cg16267979/cg17124583/cg17489908/cg22770911/cg22892607/cg27409129
1509	GNAS	oncogene	prostatic	signal release	hypo-normal	UTR	cg03908391/cg04677683/cg06047881/cg06693667/cg07909402/cg09123158/cg09437522/cg10468484/cg10797197/cg11021321/cg12573482/cg14176797/cg14482474/cg14564778/cg15160445/cg16737409/cg19140375/cg21809160/cg21971807/cg22290117/cg24276988/cg25229306/cg25367568/cg26496204/cg27262796
1510	MYB	oncogene, fusion	prostatic	signal release	hypo-normal	UTR	cg18835596
1511	RAF1	oncogene, fusion	prostatic	signal release	hypo-normal	UTR	cg00496504/cg09856107/cg23332193
1512	CREB1	oncogene, fusion	prostatic	signal release	hypo-normal	UTR	cg10495393
1513	PAX8	fusion	prostatic	signal release	hypo-normal	UTR	cg05106191/cg05365901/cg06675538/cg06881093/cg09250933/cg09704166/cg17445212/cg19083407/cg24409539
1514	TERT	oncogene, TSG	prostatic	positive regulation of anion transport	hypo-normal	UTR	cg00576086/cg00728907/cg01256882/cg02048657/cg03935379/cg04019076/cg04526883/cg05452618/cg05934984/cg07380026/cg08295072/cg10878976/cg11625005/cg11666982/cg14595930/cg14958080/cg14958947/cg15927295/cg17166338/cg19977628/cg20441553/cg21515023/cg21956099/cg23211257/cg23498254/cg24881558/cg24931138/cg25353384/cg25939350/cg26006951/cg26221342/cg26336790/cg27298526
1515	FBXW7	TSG	prostatic	positive regulation of anion transport	hypo-normal	UTR	cg05647891/cg25137590
1516	SMAD3	TSG	prostatic	positive regulation of anion transport	hypo-normal	UTR	cg00364615/cg00445232/cg00718923/cg01710852/cg02486855/cg03480935/cg05438378/cg06846320/cg07110488/cg10780949/cg13076732/cg15723784/cg17092065/cg17184477/cg19679123/cg19991458/cg20353227/cg23731272/cg24032190/cg26876701/cg26913446
1517	TP63	oncogene, TSG	prostatic	positive regulation of anion transport	hypo-normal	UTR	cg04489243/cg04860563/cg06520450/cg09085792/cg09368199/cg18304052/cg21723486/cg23010205
1518	ACSL3	fusion	prostatic	positive regulation of anion transport	hypo-normal	UTR	cg02116856/cg03040554/cg07604043/cg14157824/cg22175006/cg22909085
1519	ERBB2	oncogene, fusion	prostatic	positive regulation of anion transport	hypo-normal	UTR	cg00459816/cg08585669/cg14187895/cg15227682
1520	MYB	oncogene, fusion	prostatic	positive regulation of anion transport	hypo-normal	UTR	cg18835596
1521	PTCH1	TSG	prostatic	positive regulation of anion transport	hypo-normal	UTR	cg00638945/cg01222719/cg13456470/cg13563132/cg13700197/cg14596987
1522	BAP1	TSG	prostatic	positive regulation of anion transport	hypo-normal	UTR	cg21746711
1523	LCK	oncogene, fusion	prostatic	calcium ion homeostasis	hypo-normal	UTR	cg00625963/cg04503267/cg05350315/cg05787507/cg10250177/cg10325497/cg12710152/cg20239639
1524	SMAD3	TSG	prostatic	calcium ion homeostasis	hypo-normal	UTR	cg00364615/cg00445232/cg00718923/cg01710852/cg02486855/cg03480935/cg05438378/cg06846320/cg07110488/cg10780949/cg13076732/cg15723784/cg17092065/cg17184477/cg19679123/cg19991458/cg20353227/cg23731272/cg24032190/cg26876701/cg26913446
1525	ESR1	oncogene, TSG, fusion	prostatic	calcium ion homeostasis	hypo-normal	UTR	cg00601836/cg01715172/cg05171584/cg06611115/cg07189962/cg07584093/cg07746998/cg08884395/cg08907436/cg09414638/cg10441070/cg10939667/cg15543523/cg15626350/cg18007957/cg18745416/cg19411146/cg20893956/cg21157690/cg21608605/cg21950534/cg22157087/cg24764793/cg24900983/cg25565730/cg26089753
1526	PDGFRA	oncogene, fusion	prostatic	calcium ion homeostasis	hypo-normal	UTR	cg00373455/cg02273436/cg02759489/cg04448477/cg10492953/cg12845923/cg14872260/cg17187183/cg18825458/cg20379685/cg21363050/cg22736323/cg23550826
1527	PTPRC	TSG	prostatic	calcium ion homeostasis	hypo-normal	UTR	cg04214459/cg06514727/cg13673094/cg15617537/cg22073152/cg25132230
1528	PML	TSG, fusion	prostatic	calcium ion homeostasis	hypo-normal	UTR	cg07345510/cg15038331/cg17156053/cg21036936
1529	CDH11	TSG, fusion	prostatic	modulation of chemical synaptic transmission	hypo-normal	UTR	cg01021552/cg01084990/cg01162378/cg01602001/cg02973961/cg04977618/cg07185854/cg09631415/cg10015051
1530	CREB1	oncogene, fusion	prostatic	modulation of chemical synaptic transmission	hypo-normal	UTR	cg10495393
1531	CRTC1	oncogene, fusion	prostatic	modulation of chemical synaptic transmission	hypo-normal	UTR	cg02961385/cg16623153/cg22536770/cg23945952/cg24694329/cg26319641/cg26572992
1532	LEF1	oncogene, TSG	prostatic	appendage morphogenesis	hypo-normal	UTR	cg00337658/cg03041109/cg11113607/cg12271317/cg12623364/cg16642281/cg19296305
1533	GNAS	oncogene	prostatic	appendage morphogenesis	hypo-normal	UTR	cg03908391/cg04677683/cg06047881/cg06693667/cg07909402/cg09123158/cg09437522/cg10468484/cg10797197/cg11021321/cg12573482/cg14176797/cg14482474/cg14564778/cg15160445/cg16737409/cg19140375/cg21809160/cg21971807/cg22290117/cg24276988/cg25229306/cg25367568/cg26496204/cg27262796
1534	TP63	oncogene, TSG	prostatic	appendage morphogenesis	hypo-normal	UTR	cg04489243/cg04860563/cg06520450/cg09085792/cg09368199/cg18304052/cg21723486/cg23010205
1535	SALL4	oncogene	prostatic	appendage morphogenesis	hypo-normal	UTR	cg04312620/cg13518270/cg14160518/cg16958351/cg19871388/cg24332577/cg25570495/cg25758545
1536	FGFR2	oncogene, fusion	prostatic	appendage morphogenesis	hypo-normal	UTR	cg00250743/cg00730832/cg01049916/cg01240724/cg01385327/cg02210151/cg06082804/cg06791446/cg07062338/cg10788901/cg11430259/cg14856220/cg15049101/cg15986555/cg16499947/cg17235897/cg17337672/cg18566515/cg22633036/cg23936294/cg25052156/cg25294906/cg26370911
1537	PBX1	oncogene, fusion	prostatic	appendage morphogenesis	hypo-normal	UTR	cg00222472/cg02955020/cg03652564/cg05341781/cg06749480/cg06750897/cg06909503/cg07152605/cg07353489/cg09871424/cg12629991/cg14031054/cg16397401/cg17240157/cg17724789/cg18181229/cg18785787/cg20682146/cg21436120/cg21853707/cg21962835/cg22238122/cg22361413/cg22729681/cg26026748
1538	AFF3	oncogene, fusion	prostatic	appendage morphogenesis	hypo-normal	UTR	cg00118158/cg01474781/cg02245998/cg02571054/cg03393607/cg04187939/cg06183267/cg09521647/cg10208368/cg11371382/cg11428546/cg12042952/cg14013053/cg14445389/cg14552010/cg14941226/cg17273588/cg17356467/cg19542849/cg20899151/cg21959618/cg22050792/cg22938837/cg23118464/cg23497683/cg23627246/cg24057718
1539	COL2A1	fusion	prostatic	appendage morphogenesis	hypo-normal	UTR	cg08886711/cg10502244/cg15108410/cg15465823/cg15791105/cg18990042/cg19451673/cg19601035/cg22861561
1540	CTNNB1	oncogene, fusion	prostatic	appendage morphogenesis	hypo-normal	UTR	cg01005582/cg20925726
1541	PTCH1	TSG	prostatic	appendage morphogenesis	hypo-normal	UTR	cg00638945/cg01222719/cg13456470/cg13563132/cg13700197/cg14596987
1542	HOXA11	oncogene, TSG, fusion	prostatic	appendage morphogenesis	hypo-normal	UTR	cg04709357/cg26464446
1543	CREBBP	oncogene, TSG, fusion	prostatic	appendage morphogenesis	hypo-normal	UTR	cg00039463/cg01383349/cg02512806/cg03368634/cg04071758/cg07618675/cg08402498/cg10203440/cg16660359/cg27318635
1544	NOTCH1	oncogene, TSG, fusion	prostatic	appendage morphogenesis	hypo-normal	UTR	cg03348937/cg09073701/cg13415390/cg13547889/cg13659914/cg13856295/cg14364472/cg14392677/cg19687075/cg21179618/cg21181474/cg21245132
1545	LEF1	oncogene, TSG	prostatic	limb morphogenesis	hypo-normal	UTR	cg00337658/cg03041109/cg11113607/cg12271317/cg12623364/cg16642281/cg19296305
1546	GNAS	oncogene	prostatic	limb morphogenesis	hypo-normal	UTR	cg03908391/cg04677683/cg06047881/cg06693667/cg07909402/cg09123158/cg09437522/cg10468484/cg10797197/cg11021321/cg12573482/cg14176797/cg14482474/cg14564778/cg15160445/cg16737409/cg19140375/cg21809160/cg21971807/cg22290117/cg24276988/cg25229306/cg25367568/cg26496204/cg27262796
1547	TP63	oncogene, TSG	prostatic	limb morphogenesis	hypo-normal	UTR	cg04489243/cg04860563/cg06520450/cg09085792/cg09368199/cg18304052/cg21723486/cg23010205
1548	SALL4	oncogene	prostatic	limb morphogenesis	hypo-normal	UTR	cg04312620/cg13518270/cg14160518/cg16958351/cg19871388/cg24332577/cg25570495/cg25758545
1549	FGFR2	oncogene, fusion	prostatic	limb morphogenesis	hypo-normal	UTR	cg00250743/cg00730832/cg01049916/cg01240724/cg01385327/cg02210151/cg06082804/cg06791446/cg07062338/cg10788901/cg11430259/cg14856220/cg15049101/cg15986555/cg16499947/cg17235897/cg17337672/cg18566515/cg22633036/cg23936294/cg25052156/cg25294906/cg26370911
1550	PBX1	oncogene, fusion	prostatic	limb morphogenesis	hypo-normal	UTR	cg00222472/cg02955020/cg03652564/cg05341781/cg06749480/cg06750897/cg06909503/cg07152605/cg07353489/cg09871424/cg12629991/cg14031054/cg16397401/cg17240157/cg17724789/cg18181229/cg18785787/cg20682146/cg21436120/cg21853707/cg21962835/cg22238122/cg22361413/cg22729681/cg26026748
1551	AFF3	oncogene, fusion	prostatic	limb morphogenesis	hypo-normal	UTR	cg00118158/cg01474781/cg02245998/cg02571054/cg03393607/cg04187939/cg06183267/cg09521647/cg10208368/cg11371382/cg11428546/cg12042952/cg14013053/cg14445389/cg14552010/cg14941226/cg17273588/cg17356467/cg19542849/cg20899151/cg21959618/cg22050792/cg22938837/cg23118464/cg23497683/cg23627246/cg24057718
1552	COL2A1	fusion	prostatic	limb morphogenesis	hypo-normal	UTR	cg08886711/cg10502244/cg15108410/cg15465823/cg15791105/cg18990042/cg19451673/cg19601035/cg22861561
1553	CTNNB1	oncogene, fusion	prostatic	limb morphogenesis	hypo-normal	UTR	cg01005582/cg20925726
1554	PTCH1	TSG	prostatic	limb morphogenesis	hypo-normal	UTR	cg00638945/cg01222719/cg13456470/cg13563132/cg13700197/cg14596987
1555	HOXA11	oncogene, TSG, fusion	prostatic	limb morphogenesis	hypo-normal	UTR	cg04709357/cg26464446
1556	CREBBP	oncogene, TSG, fusion	prostatic	limb morphogenesis	hypo-normal	UTR	cg00039463/cg01383349/cg02512806/cg03368634/cg04071758/cg07618675/cg08402498/cg10203440/cg16660359/cg27318635
1557	NOTCH1	oncogene, TSG, fusion	prostatic	limb morphogenesis	hypo-normal	UTR	cg03348937/cg09073701/cg13415390/cg13547889/cg13659914/cg13856295/cg14364472/cg14392677/cg19687075/cg21179618/cg21181474/cg21245132
1558	LCK	oncogene, fusion	prostatic	cellular calcium ion homeostasis	hypo-normal	UTR	cg00625963/cg04503267/cg05350315/cg05787507/cg10250177/cg10325497/cg12710152/cg20239639
1559	SMAD3	TSG	prostatic	cellular calcium ion homeostasis	hypo-normal	UTR	cg00364615/cg00445232/cg00718923/cg01710852/cg02486855/cg03480935/cg05438378/cg06846320/cg07110488/cg10780949/cg13076732/cg15723784/cg17092065/cg17184477/cg19679123/cg19991458/cg20353227/cg23731272/cg24032190/cg26876701/cg26913446
1560	ESR1	oncogene, TSG, fusion	prostatic	cellular calcium ion homeostasis	hypo-normal	UTR	cg00601836/cg01715172/cg05171584/cg06611115/cg07189962/cg07584093/cg07746998/cg08884395/cg08907436/cg09414638/cg10441070/cg10939667/cg15543523/cg15626350/cg18007957/cg18745416/cg19411146/cg20893956/cg21157690/cg21608605/cg21950534/cg22157087/cg24764793/cg24900983/cg25565730/cg26089753
1561	PDGFRA	oncogene, fusion	prostatic	cellular calcium ion homeostasis	hypo-normal	UTR	cg00373455/cg02273436/cg02759489/cg04448477/cg10492953/cg12845923/cg14872260/cg17187183/cg18825458/cg20379685/cg21363050/cg22736323/cg23550826
1562	PTPRC	TSG	prostatic	cellular calcium ion homeostasis	hypo-normal	UTR	cg04214459/cg06514727/cg13673094/cg15617537/cg22073152/cg25132230
1563	PML	TSG, fusion	prostatic	cellular calcium ion homeostasis	hypo-normal	UTR	cg07345510/cg15038331/cg17156053/cg21036936
1564	HLF	oncogene, fusion	prostatic	rhythmic process	hypo-normal	UTR	cg01185682/cg01451391/cg02383154/cg04219321/cg15833843/cg18608206/cg20640281/cg25534244
1565	PER1	TSG, fusion	prostatic	rhythmic process	hypo-normal	UTR	cg03301481/cg04658021/cg05893602/cg10708955/cg13284983/cg13759852
1566	FBXW7	TSG	prostatic	rhythmic process	hypo-normal	UTR	cg05647891/cg25137590
1567	ESR1	oncogene, TSG, fusion	prostatic	rhythmic process	hypo-normal	UTR	cg00601836/cg01715172/cg05171584/cg06611115/cg07189962/cg07584093/cg07746998/cg08884395/cg08907436/cg09414638/cg10441070/cg10939667/cg15543523/cg15626350/cg18007957/cg18745416/cg19411146/cg20893956/cg21157690/cg21608605/cg21950534/cg22157087/cg24764793/cg24900983/cg25565730/cg26089753
1568	ZFHX3	TSG	prostatic	rhythmic process	hypo-normal	UTR	cg02605232/cg04052706/cg04211829/cg04814450/cg04910662/cg05543909/cg05969150/cg07294323/cg08961664/cg09293559/cg09754243/cg09761690/cg10472320/cg16397028/cg16563255/cg26644885/cg26909217/cg27262054/cg27364780
1569	NCOA2	oncogene, fusion	prostatic	rhythmic process	hypo-normal	UTR	cg01012082/cg01538165/cg04749873/cg06083412/cg10456591/cg13335567/cg24536624
1570	PDGFRA	oncogene, fusion	prostatic	rhythmic process	hypo-normal	UTR	cg00373455/cg02273436/cg02759489/cg04448477/cg10492953/cg12845923/cg14872260/cg17187183/cg18825458/cg20379685/cg21363050/cg22736323/cg23550826
1571	PML	TSG, fusion	prostatic	rhythmic process	hypo-normal	UTR	cg07345510/cg15038331/cg17156053/cg21036936
1572	EZH2	oncogene, TSG	prostatic	rhythmic process	hypo-normal	UTR	cg02303805/cg05295594
1573	CREB1	oncogene, fusion	prostatic	rhythmic process	hypo-normal	UTR	cg10495393
1574	CRTC1	oncogene, fusion	prostatic	rhythmic process	hypo-normal	UTR	cg02961385/cg16623153/cg22536770/cg23945952/cg24694329/cg26319641/cg26572992
1575	NCOR2	TSG	prostatic	rhythmic process	hypo-normal	UTR	cg00254608/cg00765705/cg01485790/cg01797036/cg03406367/cg04804139/cg05395187/cg05596926/cg06242243/cg06942010/cg07835154/cg09267427/cg09644157/cg10996589/cg11050793/cg11311053/cg11601197/cg13146040/cg13581922/cg14031846/cg14256268/cg14898623/cg16181859/cg16205844/cg16706240/cg17387577/cg17825194/cg19005335/cg22863744/cg22977745/cg23021584/cg23880533/cg24990317/cg25113767/cg27310710/cg27431877/cg2…
1576	CREBBP	oncogene, TSG, fusion	prostatic	rhythmic process	hypo-normal	UTR	cg00039463/cg01383349/cg02512806/cg03368634/cg04071758/cg07618675/cg08402498/cg10203440/cg16660359/cg27318635
1577	ERBB4	oncogene, TSG	prostatic	synapse organization	hypo-normal	UTR	cg00326719/cg01965462/cg05844832/cg08955099/cg10986125/cg11058366/cg15635483/cg24622439/cg26294431
1578	ERBB2	oncogene, fusion	prostatic	synapse organization	hypo-normal	UTR	cg00459816/cg08585669/cg14187895/cg15227682
1579	CACNA1D	oncogene	prostatic	regulation of blood circulation	hypo-normal	UTR	cg03562531/cg09662638/cg10998242/cg13757263/cg15417641/cg16620233/cg17540496/cg27213276
1580	EPAS1	oncogene, TSG	prostatic	regulation of blood circulation	hypo-normal	UTR	cg09240515/cg10107473/cg21276379/cg21494367/cg25124739
1581	KCNJ5	oncogene	prostatic	regulation of blood circulation	hypo-normal	UTR	cg08360771/cg11185804/cg19979370/cg25508319
1582	SLC34A2	TSG, fusion	prostatic	sodium ion transport	hypo-normal	UTR	cg01335372/cg03234405/cg04101194/cg06070644/cg09157302/cg13755144/cg19299094/cg19616230/cg25571414
1583	PER1	TSG, fusion	prostatic	sodium ion transport	hypo-normal	UTR	cg03301481/cg04658021/cg05893602/cg10708955/cg13284983/cg13759852
1584	DNM2	TSG	prostatic	sodium ion transport	hypo-normal	UTR	cg03216043/cg13965612/cg16601415/cg23068797
1585	NCOA2	oncogene, fusion	prostatic	carboxylic acid transport	hypo-normal	UTR	cg01012082/cg01538165/cg04749873/cg06083412/cg10456591/cg13335567/cg24536624
1586	PIK3CA	oncogene	prostatic	regulation of supramolecular fiber organization	hypo-normal	UTR	cg13435326/cg14553895
1587	SMAD3	TSG	prostatic	regulation of supramolecular fiber organization	hypo-normal	UTR	cg00364615/cg00445232/cg00718923/cg01710852/cg02486855/cg03480935/cg05438378/cg06846320/cg07110488/cg10780949/cg13076732/cg15723784/cg17092065/cg17184477/cg19679123/cg19991458/cg20353227/cg23731272/cg24032190/cg26876701/cg26913446
1588	LATS1	TSG	prostatic	regulation of supramolecular fiber organization	hypo-normal	UTR	cg03472851/cg27409974
1589	APC	TSG	prostatic	regulation of supramolecular fiber organization	hypo-normal	UTR	cg02511809/cg11479000/cg20311501
1590	NIN	fusion	prostatic	regulation of supramolecular fiber organization	hypo-normal	UTR	cg08572565/cg10169539/cg12044531/cg20512044/cg20969923/cg25134134
1591	TAL1	oncogene, fusion	prostatic	gliogenesis	hypo-normal	UTR	cg00408773/cg00454749/cg00875272/cg03885399/cg06087421/cg06209689/cg10026317/cg18131548/cg19797376/cg26891410
1592	LEF1	oncogene, TSG	prostatic	gliogenesis	hypo-normal	UTR	cg00337658/cg03041109/cg11113607/cg12271317/cg12623364/cg16642281/cg19296305
1593	CDK6	oncogene, fusion	prostatic	gliogenesis	hypo-normal	UTR	cg03330377/cg03895496/cg06688763/cg07413467/cg07469637/cg09653641/cg10481072/cg11274371/cg11998200/cg15261712/cg19103429/cg25284397/cg27455918
1594	ERBB2	oncogene, fusion	prostatic	gliogenesis	hypo-normal	UTR	cg00459816/cg08585669/cg14187895/cg15227682
1595	MYB	oncogene, fusion	prostatic	gliogenesis	hypo-normal	UTR	cg18835596
1596	EZH2	oncogene, TSG	prostatic	gliogenesis	hypo-normal	UTR	cg02303805/cg05295594
1597	PLAG1	oncogene, fusion	prostatic	gliogenesis	hypo-normal	UTR	cg09704885/cg20909773/cg21448513
1598	CREB1	oncogene, fusion	prostatic	gliogenesis	hypo-normal	UTR	cg10495393
1599	DICER1	TSG	prostatic	gliogenesis	hypo-normal	UTR	cg01049870
1600	NFIB	fusion	prostatic	gliogenesis	hypo-normal	UTR	cg14003693/cg14431257/cg14476562/cg21174686/cg21251203
1601	SOX2	oncogene	prostatic	gliogenesis	hypo-normal	UTR	cg19462523
1602	NOTCH1	oncogene, TSG, fusion	prostatic	gliogenesis	hypo-normal	UTR	cg03348937/cg09073701/cg13415390/cg13547889/cg13659914/cg13856295/cg14364472/cg14392677/cg19687075/cg21179618/cg21181474/cg21245132
1603	ERBB3	oncogene	prostatic	gliogenesis	hypo-normal	UTR	cg00907267/cg05207107/cg23731805
1604	PIK3CA	oncogene	prostatic	regulation of anatomical structure size	hypo-normal	UTR	cg13435326/cg14553895
1605	CREB1	oncogene, fusion	prostatic	regulation of anatomical structure size	hypo-normal	UTR	cg10495393
1606	LATS1	TSG	prostatic	regulation of anatomical structure size	hypo-normal	UTR	cg03472851/cg27409974
1607	DNM2	TSG	prostatic	regulation of anatomical structure size	hypo-normal	UTR	cg03216043/cg13965612/cg16601415/cg23068797
1608	ESR1	oncogene, TSG, fusion	prostatic	developmental growth involved in morphogenesis	hypo-normal	UTR	cg00601836/cg01715172/cg05171584/cg06611115/cg07189962/cg07584093/cg07746998/cg08884395/cg08907436/cg09414638/cg10441070/cg10939667/cg15543523/cg15626350/cg18007957/cg18745416/cg19411146/cg20893956/cg21157690/cg21608605/cg21950534/cg22157087/cg24764793/cg24900983/cg25565730/cg26089753
1609	BCL11A	oncogene, fusion	prostatic	developmental growth involved in morphogenesis	hypo-normal	UTR	cg00543073/cg01600529/cg01616628/cg02334333/cg08426369/cg09670127/cg10147375/cg11057260/cg12972447/cg14418115/cg15241316/cg16884658/cg16951074/cg17738213/cg19464815/cg21552081/cg23678058/cg27049344
1610	FGFR2	oncogene, fusion	prostatic	developmental growth involved in morphogenesis	hypo-normal	UTR	cg00250743/cg00730832/cg01049916/cg01240724/cg01385327/cg02210151/cg06082804/cg06791446/cg07062338/cg10788901/cg11430259/cg14856220/cg15049101/cg15986555/cg16499947/cg17235897/cg17337672/cg18566515/cg22633036/cg23936294/cg25052156/cg25294906/cg26370911
1611	CTNNB1	oncogene, fusion	prostatic	developmental growth involved in morphogenesis	hypo-normal	UTR	cg01005582/cg20925726
1612	NOTCH1	oncogene, TSG, fusion	prostatic	developmental growth involved in morphogenesis	hypo-normal	UTR	cg03348937/cg09073701/cg13415390/cg13547889/cg13659914/cg13856295/cg14364472/cg14392677/cg19687075/cg21179618/cg21181474/cg21245132
1613	DNM2	TSG	prostatic	developmental growth involved in morphogenesis	hypo-normal	UTR	cg03216043/cg13965612/cg16601415/cg23068797
1614	NIN	fusion	prostatic	developmental growth involved in morphogenesis	hypo-normal	UTR	cg08572565/cg10169539/cg12044531/cg20512044/cg20969923/cg25134134
1615	RUNX1	oncogene, TSG, fusion	prostatic	cell junction assembly	hypo-normal	UTR	cg01265860/cg01519261/cg02413040/cg04228935/cg04915566/cg05000748/cg07201215/cg08433011/cg08443845/cg11498607/cg13030790/cg15242225/cg17339910/cg19836199/cg22698744/cg22866426
1616	CDH11	TSG, fusion	prostatic	cell junction assembly	hypo-normal	UTR	cg01021552/cg01084990/cg01162378/cg01602001/cg02973961/cg04977618/cg07185854/cg09631415/cg10015051
1617	SMAD3	TSG	prostatic	cell junction assembly	hypo-normal	UTR	cg00364615/cg00445232/cg00718923/cg01710852/cg02486855/cg03480935/cg05438378/cg06846320/cg07110488/cg10780949/cg13076732/cg15723784/cg17092065/cg17184477/cg19679123/cg19991458/cg20353227/cg23731272/cg24032190/cg26876701/cg26913446
1618	ERBB4	oncogene, TSG	prostatic	cell junction assembly	hypo-normal	UTR	cg00326719/cg01965462/cg05844832/cg08955099/cg10986125/cg11058366/cg15635483/cg24622439/cg26294431
1619	CTNNB1	oncogene, fusion	prostatic	cell junction assembly	hypo-normal	UTR	cg01005582/cg20925726
1620	APC	TSG	prostatic	cell junction assembly	hypo-normal	UTR	cg02511809/cg11479000/cg20311501
1621	RUNX1	oncogene, TSG, fusion	prostatic	positive regulation of cell adhesion	hypo-normal	UTR	cg01265860/cg01519261/cg02413040/cg04228935/cg04915566/cg05000748/cg07201215/cg08433011/cg08443845/cg11498607/cg13030790/cg15242225/cg17339910/cg19836199/cg22698744/cg22866426
1622	CARD11	oncogene	prostatic	positive regulation of cell adhesion	hypo-normal	UTR	cg00119896/cg00273359/cg00920098/cg02617727/cg03534655/cg06140996/cg06173509/cg06830441/cg07222943/cg08061797/cg09077096/cg11192141/cg12139305/cg13106306/cg14168009/cg15602741/cg16993754/cg18321354/cg19460453/cg20311575/cg21516162/cg23352157/cg23770265/cg24974009/cg25106791
1623	LCK	oncogene, fusion	prostatic	positive regulation of cell adhesion	hypo-normal	UTR	cg00625963/cg04503267/cg05350315/cg05787507/cg10250177/cg10325497/cg12710152/cg20239639
1624	LEF1	oncogene, TSG	prostatic	positive regulation of cell adhesion	hypo-normal	UTR	cg00337658/cg03041109/cg11113607/cg12271317/cg12623364/cg16642281/cg19296305
1625	GATA3	oncogene, TSG	prostatic	positive regulation of cell adhesion	hypo-normal	UTR	cg00463367/cg01255894/cg01522692/cg03669298/cg03935183/cg04492228/cg07989490/cg10089865/cg10163955/cg11430077/cg11679455/cg12181459/cg16267979/cg17124583/cg17489908/cg22770911/cg22892607/cg27409129
1626	PIK3CA	oncogene	prostatic	positive regulation of cell adhesion	hypo-normal	UTR	cg13435326/cg14553895
1627	FSTL3	oncogene, fusion	prostatic	positive regulation of cell adhesion	hypo-normal	UTR	cg11724366/cg22305455
1628	PDGFB	oncogene, fusion	prostatic	positive regulation of cell adhesion	hypo-normal	UTR	cg12503846/cg15402232/cg20773033
1629	SMAD3	TSG	prostatic	positive regulation of cell adhesion	hypo-normal	UTR	cg00364615/cg00445232/cg00718923/cg01710852/cg02486855/cg03480935/cg05438378/cg06846320/cg07110488/cg10780949/cg13076732/cg15723784/cg17092065/cg17184477/cg19679123/cg19991458/cg20353227/cg23731272/cg24032190/cg26876701/cg26913446
1630	CDK6	oncogene, fusion	prostatic	positive regulation of cell adhesion	hypo-normal	UTR	cg03330377/cg03895496/cg06688763/cg07413467/cg07469637/cg09653641/cg10481072/cg11274371/cg11998200/cg15261712/cg19103429/cg25284397/cg27455918
1631	ZFHX3	TSG	prostatic	positive regulation of cell adhesion	hypo-normal	UTR	cg02605232/cg04052706/cg04211829/cg04814450/cg04910662/cg05543909/cg05969150/cg07294323/cg08961664/cg09293559/cg09754243/cg09761690/cg10472320/cg16397028/cg16563255/cg26644885/cg26909217/cg27262054/cg27364780
1632	ERBB2	oncogene, fusion	prostatic	positive regulation of cell adhesion	hypo-normal	UTR	cg00459816/cg08585669/cg14187895/cg15227682
1633	BCL6	oncogene, fusion	prostatic	positive regulation of cell adhesion	hypo-normal	UTR	cg01598596/cg06070445/cg17394304/cg21739584/cg23655939
1634	MYB	oncogene, fusion	prostatic	positive regulation of cell adhesion	hypo-normal	UTR	cg18835596
1635	PTPRC	TSG	prostatic	positive regulation of cell adhesion	hypo-normal	UTR	cg04214459/cg06514727/cg13673094/cg15617537/cg22073152/cg25132230
1636	SOX2	oncogene	prostatic	positive regulation of cell adhesion	hypo-normal	UTR	cg19462523
1637	DNM2	TSG	prostatic	positive regulation of cell adhesion	hypo-normal	UTR	cg03216043/cg13965612/cg16601415/cg23068797
1638	RUNX1	oncogene, TSG, fusion	prostatic	cardiac muscle tissue development	hypo-normal	UTR	cg01265860/cg01519261/cg02413040/cg04228935/cg04915566/cg05000748/cg07201215/cg08433011/cg08443845/cg11498607/cg13030790/cg15242225/cg17339910/cg19836199/cg22698744/cg22866426
1639	ACVR1	oncogene	prostatic	cardiac muscle tissue development	hypo-normal	UTR	cg09499849/cg13287763/cg19077494/cg20453861
1640	PDGFRB	oncogene, fusion	prostatic	cardiac muscle tissue development	hypo-normal	UTR	cg04173992/cg04841196/cg11042320/cg12727795/cg14051336/cg22032789/cg25110734/cg25613180
1641	ERBB4	oncogene, TSG	prostatic	cardiac muscle tissue development	hypo-normal	UTR	cg00326719/cg01965462/cg05844832/cg08955099/cg10986125/cg11058366/cg15635483/cg24622439/cg26294431
1642	FGFR2	oncogene, fusion	prostatic	cardiac muscle tissue development	hypo-normal	UTR	cg00250743/cg00730832/cg01049916/cg01240724/cg01385327/cg02210151/cg06082804/cg06791446/cg07062338/cg10788901/cg11430259/cg14856220/cg15049101/cg15986555/cg16499947/cg17235897/cg17337672/cg18566515/cg22633036/cg23936294/cg25052156/cg25294906/cg26370911
1643	PDGFRA	oncogene, fusion	prostatic	cardiac muscle tissue development	hypo-normal	UTR	cg00373455/cg02273436/cg02759489/cg04448477/cg10492953/cg12845923/cg14872260/cg17187183/cg18825458/cg20379685/cg21363050/cg22736323/cg23550826
1644	CREB1	oncogene, fusion	prostatic	cardiac muscle tissue development	hypo-normal	UTR	cg10495393
1645	MYH11	fusion	prostatic	cardiac muscle tissue development	hypo-normal	UTR	cg00425764/cg08214245/cg09284275/cg09553232/cg26515755/cg26840798
1646	NOTCH1	oncogene, TSG, fusion	prostatic	cardiac muscle tissue development	hypo-normal	UTR	cg03348937/cg09073701/cg13415390/cg13547889/cg13659914/cg13856295/cg14364472/cg14392677/cg19687075/cg21179618/cg21181474/cg21245132
1647	ERBB3	oncogene	prostatic	cardiac muscle tissue development	hypo-normal	UTR	cg00907267/cg05207107/cg23731805
1648	PDGFRB	oncogene, fusion	prostatic	regulation of small GTPase mediated signal transduction	hypo-normal	UTR	cg04173992/cg04841196/cg11042320/cg12727795/cg14051336/cg22032789/cg25110734/cg25613180
1649	BCL6	oncogene, fusion	prostatic	regulation of small GTPase mediated signal transduction	hypo-normal	UTR	cg01598596/cg06070445/cg17394304/cg21739584/cg23655939
1650	RAF1	oncogene, fusion	prostatic	regulation of small GTPase mediated signal transduction	hypo-normal	UTR	cg00496504/cg09856107/cg23332193
1651	NOTCH1	oncogene, TSG, fusion	prostatic	regulation of small GTPase mediated signal transduction	hypo-normal	UTR	cg03348937/cg09073701/cg13415390/cg13547889/cg13659914/cg13856295/cg14364472/cg14392677/cg19687075/cg21179618/cg21181474/cg21245132
1652	DNM2	TSG	prostatic	regulation of small GTPase mediated signal transduction	hypo-normal	UTR	cg03216043/cg13965612/cg16601415/cg23068797
1653	CACNA1D	oncogene	prostatic	regulation of membrane potential	hypo-normal	UTR	cg03562531/cg09662638/cg10998242/cg13757263/cg15417641/cg16620233/cg17540496/cg27213276
1654	CRTC1	oncogene, fusion	prostatic	regulation of membrane potential	hypo-normal	UTR	cg02961385/cg16623153/cg22536770/cg23945952/cg24694329/cg26319641/cg26572992
1655	KCNJ5	oncogene	prostatic	regulation of membrane potential	hypo-normal	UTR	cg08360771/cg11185804/cg19979370/cg25508319
1656	ACSL3	fusion	prostatic	positive regulation of secretion	hypo-normal	UTR	cg02116856/cg03040554/cg07604043/cg14157824/cg22175006/cg22909085
1657	MYB	oncogene, fusion	prostatic	positive regulation of secretion	hypo-normal	UTR	cg18835596
1658	CREB1	oncogene, fusion	prostatic	positive regulation of secretion	hypo-normal	UTR	cg10495393
1659	PDGFRB	oncogene, fusion	prostatic	regulation of actin filament-based process	hypo-normal	UTR	cg04173992/cg04841196/cg11042320/cg12727795/cg14051336/cg22032789/cg25110734/cg25613180
1660	PIK3CA	oncogene	prostatic	regulation of actin filament-based process	hypo-normal	UTR	cg13435326/cg14553895
1661	SMAD3	TSG	prostatic	regulation of actin filament-based process	hypo-normal	UTR	cg00364615/cg00445232/cg00718923/cg01710852/cg02486855/cg03480935/cg05438378/cg06846320/cg07110488/cg10780949/cg13076732/cg15723784/cg17092065/cg17184477/cg19679123/cg19991458/cg20353227/cg23731272/cg24032190/cg26876701/cg26913446
1662	PDGFRA	oncogene, fusion	prostatic	regulation of actin filament-based process	hypo-normal	UTR	cg00373455/cg02273436/cg02759489/cg04448477/cg10492953/cg12845923/cg14872260/cg17187183/cg18825458/cg20379685/cg21363050/cg22736323/cg23550826
1663	LATS1	TSG	prostatic	regulation of actin filament-based process	hypo-normal	UTR	cg03472851/cg27409974
1664	CREB1	oncogene, fusion	prostatic	cognition	hypo-normal	UTR	cg10495393
1665	CRTC1	oncogene, fusion	prostatic	cognition	hypo-normal	UTR	cg02961385/cg16623153/cg22536770/cg23945952/cg24694329/cg26319641/cg26572992
1666	CACNA1D	oncogene	prostatic	actin filament-based movement	hypo-normal	UTR	cg03562531/cg09662638/cg10998242/cg13757263/cg15417641/cg16620233/cg17540496/cg27213276
1667	PIK3CA	oncogene	prostatic	actin filament-based movement	hypo-normal	UTR	cg13435326/cg14553895
1668	KCNJ5	oncogene	prostatic	actin filament-based movement	hypo-normal	UTR	cg08360771/cg11185804/cg19979370/cg25508319
1669	RUNX1	oncogene, TSG, fusion	prostatic	muscle tissue development	hypo-normal	UTR	cg01265860/cg01519261/cg02413040/cg04228935/cg04915566/cg05000748/cg07201215/cg08433011/cg08443845/cg11498607/cg13030790/cg15242225/cg17339910/cg19836199/cg22698744/cg22866426
1670	ACVR1	oncogene	prostatic	muscle tissue development	hypo-normal	UTR	cg09499849/cg13287763/cg19077494/cg20453861
1671	HLF	oncogene, fusion	prostatic	muscle tissue development	hypo-normal	UTR	cg01185682/cg01451391/cg02383154/cg04219321/cg15833843/cg18608206/cg20640281/cg25534244
1672	PDGFRB	oncogene, fusion	prostatic	muscle tissue development	hypo-normal	UTR	cg04173992/cg04841196/cg11042320/cg12727795/cg14051336/cg22032789/cg25110734/cg25613180
1673	LEF1	oncogene, TSG	prostatic	muscle tissue development	hypo-normal	UTR	cg00337658/cg03041109/cg11113607/cg12271317/cg12623364/cg16642281/cg19296305
1674	BCL9	oncogene, fusion	prostatic	muscle tissue development	hypo-normal	UTR	cg02304233/cg06739523/cg10020892/cg20779314
1675	SMAD3	TSG	prostatic	muscle tissue development	hypo-normal	UTR	cg00364615/cg00445232/cg00718923/cg01710852/cg02486855/cg03480935/cg05438378/cg06846320/cg07110488/cg10780949/cg13076732/cg15723784/cg17092065/cg17184477/cg19679123/cg19991458/cg20353227/cg23731272/cg24032190/cg26876701/cg26913446
1676	ERBB4	oncogene, TSG	prostatic	muscle tissue development	hypo-normal	UTR	cg00326719/cg01965462/cg05844832/cg08955099/cg10986125/cg11058366/cg15635483/cg24622439/cg26294431
1677	FGFR2	oncogene, fusion	prostatic	muscle tissue development	hypo-normal	UTR	cg00250743/cg00730832/cg01049916/cg01240724/cg01385327/cg02210151/cg06082804/cg06791446/cg07062338/cg10788901/cg11430259/cg14856220/cg15049101/cg15986555/cg16499947/cg17235897/cg17337672/cg18566515/cg22633036/cg23936294/cg25052156/cg25294906/cg26370911
1678	PDGFRA	oncogene, fusion	prostatic	muscle tissue development	hypo-normal	UTR	cg00373455/cg02273436/cg02759489/cg04448477/cg10492953/cg12845923/cg14872260/cg17187183/cg18825458/cg20379685/cg21363050/cg22736323/cg23550826
1679	CREB1	oncogene, fusion	prostatic	muscle tissue development	hypo-normal	UTR	cg10495393
1680	MYH11	fusion	prostatic	muscle tissue development	hypo-normal	UTR	cg00425764/cg08214245/cg09284275/cg09553232/cg26515755/cg26840798
1681	PTCH1	TSG	prostatic	muscle tissue development	hypo-normal	UTR	cg00638945/cg01222719/cg13456470/cg13563132/cg13700197/cg14596987
1682	NOTCH1	oncogene, TSG, fusion	prostatic	muscle tissue development	hypo-normal	UTR	cg03348937/cg09073701/cg13415390/cg13547889/cg13659914/cg13856295/cg14364472/cg14392677/cg19687075/cg21179618/cg21181474/cg21245132
1683	ERBB3	oncogene	prostatic	muscle tissue development	hypo-normal	UTR	cg00907267/cg05207107/cg23731805
1684	CACNA1D	oncogene	prostatic	multicellular organismal signaling	hypo-normal	UTR	cg03562531/cg09662638/cg10998242/cg13757263/cg15417641/cg16620233/cg17540496/cg27213276
1685	KCNJ5	oncogene	prostatic	multicellular organismal signaling	hypo-normal	UTR	cg08360771/cg11185804/cg19979370/cg25508319
1686	PIK3CA	oncogene	prostatic	regulation of actin filament organization	hypo-normal	UTR	cg13435326/cg14553895
1687	SMAD3	TSG	prostatic	regulation of actin filament organization	hypo-normal	UTR	cg00364615/cg00445232/cg00718923/cg01710852/cg02486855/cg03480935/cg05438378/cg06846320/cg07110488/cg10780949/cg13076732/cg15723784/cg17092065/cg17184477/cg19679123/cg19991458/cg20353227/cg23731272/cg24032190/cg26876701/cg26913446
1688	LATS1	TSG	prostatic	regulation of actin filament organization	hypo-normal	UTR	cg03472851/cg27409974
1689	RUNX1	oncogene, TSG, fusion	prostatic	regulation of developmental growth	hypo-normal	UTR	cg01265860/cg01519261/cg02413040/cg04228935/cg04915566/cg05000748/cg07201215/cg08433011/cg08443845/cg11498607/cg13030790/cg15242225/cg17339910/cg19836199/cg22698744/cg22866426
1690	PIK3CA	oncogene	prostatic	regulation of developmental growth	hypo-normal	UTR	cg13435326/cg14553895
1691	ERBB4	oncogene, TSG	prostatic	regulation of developmental growth	hypo-normal	UTR	cg00326719/cg01965462/cg05844832/cg08955099/cg10986125/cg11058366/cg15635483/cg24622439/cg26294431
1692	BCL11A	oncogene, fusion	prostatic	regulation of developmental growth	hypo-normal	UTR	cg00543073/cg01600529/cg01616628/cg02334333/cg08426369/cg09670127/cg10147375/cg11057260/cg12972447/cg14418115/cg15241316/cg16884658/cg16951074/cg17738213/cg19464815/cg21552081/cg23678058/cg27049344
1693	FGFR2	oncogene, fusion	prostatic	regulation of developmental growth	hypo-normal	UTR	cg00250743/cg00730832/cg01049916/cg01240724/cg01385327/cg02210151/cg06082804/cg06791446/cg07062338/cg10788901/cg11430259/cg14856220/cg15049101/cg15986555/cg16499947/cg17235897/cg17337672/cg18566515/cg22633036/cg23936294/cg25052156/cg25294906/cg26370911
1694	CREB1	oncogene, fusion	prostatic	regulation of developmental growth	hypo-normal	UTR	cg10495393
1695	LATS1	TSG	prostatic	regulation of developmental growth	hypo-normal	UTR	cg03472851/cg27409974
1696	PTCH1	TSG	prostatic	regulation of developmental growth	hypo-normal	UTR	cg00638945/cg01222719/cg13456470/cg13563132/cg13700197/cg14596987
1697	NOTCH1	oncogene, TSG, fusion	prostatic	regulation of developmental growth	hypo-normal	UTR	cg03348937/cg09073701/cg13415390/cg13547889/cg13659914/cg13856295/cg14364472/cg14392677/cg19687075/cg21179618/cg21181474/cg21245132
1698	DNM2	TSG	prostatic	regulation of developmental growth	hypo-normal	UTR	cg03216043/cg13965612/cg16601415/cg23068797
1699	BCL11A	oncogene, fusion	prostatic	developmental cell growth	hypo-normal	UTR	cg00543073/cg01600529/cg01616628/cg02334333/cg08426369/cg09670127/cg10147375/cg11057260/cg12972447/cg14418115/cg15241316/cg16884658/cg16951074/cg17738213/cg19464815/cg21552081/cg23678058/cg27049344
1700	CTNNB1	oncogene, fusion	prostatic	developmental cell growth	hypo-normal	UTR	cg01005582/cg20925726
1701	DNM2	TSG	prostatic	developmental cell growth	hypo-normal	UTR	cg03216043/cg13965612/cg16601415/cg23068797
1702	NIN	fusion	prostatic	developmental cell growth	hypo-normal	UTR	cg08572565/cg10169539/cg12044531/cg20512044/cg20969923/cg25134134
1703	CACNA1D	oncogene	prostatic	heart contraction	hypo-normal	UTR	cg03562531/cg09662638/cg10998242/cg13757263/cg15417641/cg16620233/cg17540496/cg27213276
1704	PIK3CA	oncogene	prostatic	heart contraction	hypo-normal	UTR	cg13435326/cg14553895
1705	EPAS1	oncogene, TSG	prostatic	heart contraction	hypo-normal	UTR	cg09240515/cg10107473/cg21276379/cg21494367/cg25124739
1706	KCNJ5	oncogene	prostatic	heart contraction	hypo-normal	UTR	cg08360771/cg11185804/cg19979370/cg25508319
1707	ARNT	oncogene, TSG, fusion	prostatic	embryonic organ development	hypo-normal	UTR	cg13201342/cg19750321/cg25308738
1708	ACVR1	oncogene	prostatic	embryonic organ development	hypo-normal	UTR	cg09499849/cg13287763/cg19077494/cg20453861
1709	TAL1	oncogene, fusion	prostatic	embryonic organ development	hypo-normal	UTR	cg00408773/cg00454749/cg00875272/cg03885399/cg06087421/cg06209689/cg10026317/cg18131548/cg19797376/cg26891410
1710	LEF1	oncogene, TSG	prostatic	embryonic organ development	hypo-normal	UTR	cg00337658/cg03041109/cg11113607/cg12271317/cg12623364/cg16642281/cg19296305
1711	GATA3	oncogene, TSG	prostatic	embryonic organ development	hypo-normal	UTR	cg00463367/cg01255894/cg01522692/cg03669298/cg03935183/cg04492228/cg07989490/cg10089865/cg10163955/cg11430077/cg11679455/cg12181459/cg16267979/cg17124583/cg17489908/cg22770911/cg22892607/cg27409129
1712	GNAS	oncogene	prostatic	embryonic organ development	hypo-normal	UTR	cg03908391/cg04677683/cg06047881/cg06693667/cg07909402/cg09123158/cg09437522/cg10468484/cg10797197/cg11021321/cg12573482/cg14176797/cg14482474/cg14564778/cg15160445/cg16737409/cg19140375/cg21809160/cg21971807/cg22290117/cg24276988/cg25229306/cg25367568/cg26496204/cg27262796
1713	SH2B3	TSG	prostatic	embryonic organ development	hypo-normal	UTR	cg02298094/cg02853954/cg07640390/cg09058293/cg22719037/cg26359133
1714	PDGFB	oncogene, fusion	prostatic	embryonic organ development	hypo-normal	UTR	cg12503846/cg15402232/cg20773033
1715	SMAD3	TSG	prostatic	embryonic organ development	hypo-normal	UTR	cg00364615/cg00445232/cg00718923/cg01710852/cg02486855/cg03480935/cg05438378/cg06846320/cg07110488/cg10780949/cg13076732/cg15723784/cg17092065/cg17184477/cg19679123/cg19991458/cg20353227/cg23731272/cg24032190/cg26876701/cg26913446
1716	FGFR2	oncogene, fusion	prostatic	embryonic organ development	hypo-normal	UTR	cg00250743/cg00730832/cg01049916/cg01240724/cg01385327/cg02210151/cg06082804/cg06791446/cg07062338/cg10788901/cg11430259/cg14856220/cg15049101/cg15986555/cg16499947/cg17235897/cg17337672/cg18566515/cg22633036/cg23936294/cg25052156/cg25294906/cg26370911
1717	PBX1	oncogene, fusion	prostatic	embryonic organ development	hypo-normal	UTR	cg00222472/cg02955020/cg03652564/cg05341781/cg06749480/cg06750897/cg06909503/cg07152605/cg07353489/cg09871424/cg12629991/cg14031054/cg16397401/cg17240157/cg17724789/cg18181229/cg18785787/cg20682146/cg21436120/cg21853707/cg21962835/cg22238122/cg22361413/cg22729681/cg26026748
1718	PDGFRA	oncogene, fusion	prostatic	embryonic organ development	hypo-normal	UTR	cg00373455/cg02273436/cg02759489/cg04448477/cg10492953/cg12845923/cg14872260/cg17187183/cg18825458/cg20379685/cg21363050/cg22736323/cg23550826
1719	COL2A1	fusion	prostatic	embryonic organ development	hypo-normal	UTR	cg08886711/cg10502244/cg15108410/cg15465823/cg15791105/cg18990042/cg19451673/cg19601035/cg22861561
1720	EPAS1	oncogene, TSG	prostatic	embryonic organ development	hypo-normal	UTR	cg09240515/cg10107473/cg21276379/cg21494367/cg25124739
1721	PAX8	fusion	prostatic	embryonic organ development	hypo-normal	UTR	cg05106191/cg05365901/cg06675538/cg06881093/cg09250933/cg09704166/cg17445212/cg19083407/cg24409539
1722	CTNNB1	oncogene, fusion	prostatic	embryonic organ development	hypo-normal	UTR	cg01005582/cg20925726
1723	PTCH1	TSG	prostatic	embryonic organ development	hypo-normal	UTR	cg00638945/cg01222719/cg13456470/cg13563132/cg13700197/cg14596987
1724	HOXA11	oncogene, TSG, fusion	prostatic	embryonic organ development	hypo-normal	UTR	cg04709357/cg26464446
1725	NOTCH1	oncogene, TSG, fusion	prostatic	embryonic organ development	hypo-normal	UTR	cg03348937/cg09073701/cg13415390/cg13547889/cg13659914/cg13856295/cg14364472/cg14392677/cg19687075/cg21179618/cg21181474/cg21245132
1726	TFEB	oncogene, fusion	prostatic	embryonic organ development	hypo-normal	UTR	cg02822838/cg06378976/cg09490007/cg10696677/cg16108388/cg17513832/cg23594693/cg23678165
1727	CACNA1D	oncogene	prostatic	adenylate cyclase-modulating G protein-coupled receptor signaling pathway	hypo-normal	UTR	cg03562531/cg09662638/cg10998242/cg13757263/cg15417641/cg16620233/cg17540496/cg27213276
1728	GNAS	oncogene	prostatic	adenylate cyclase-modulating G protein-coupled receptor signaling pathway	hypo-normal	UTR	cg03908391/cg04677683/cg06047881/cg06693667/cg07909402/cg09123158/cg09437522/cg10468484/cg10797197/cg11021321/cg12573482/cg14176797/cg14482474/cg14564778/cg15160445/cg16737409/cg19140375/cg21809160/cg21971807/cg22290117/cg24276988/cg25229306/cg25367568/cg26496204/cg27262796
1729	ACSL3	fusion	prostatic	import into cell	hypo-normal	UTR	cg02116856/cg03040554/cg07604043/cg14157824/cg22175006/cg22909085
1730	KCNJ5	oncogene	prostatic	import into cell	hypo-normal	UTR	cg08360771/cg11185804/cg19979370/cg25508319
1731	DNM2	TSG	prostatic	import into cell	hypo-normal	UTR	cg03216043/cg13965612/cg16601415/cg23068797
1732	FOXP1	oncogene, fusion	prostatic	T cell differentiation	hypo-normal	UTR	cg01173432/cg01186551/cg02002523/cg02336104/cg04794662/cg08489512/cg09459774/cg12431087/cg13240253/cg14771313/cg15472885/cg15871371/cg16320427/cg17803993/cg18267131/cg18558767/cg19402876/cg20506347/cg20891481/cg21860675/cg22876402/cg25356639/cg25481160/cg25811633/cg26344024
1733	RUNX1	oncogene, TSG, fusion	prostatic	T cell differentiation	hypo-normal	UTR	cg01265860/cg01519261/cg02413040/cg04228935/cg04915566/cg05000748/cg07201215/cg08433011/cg08443845/cg11498607/cg13030790/cg15242225/cg17339910/cg19836199/cg22698744/cg22866426
1734	CARD11	oncogene	prostatic	T cell differentiation	hypo-normal	UTR	cg00119896/cg00273359/cg00920098/cg02617727/cg03534655/cg06140996/cg06173509/cg06830441/cg07222943/cg08061797/cg09077096/cg11192141/cg12139305/cg13106306/cg14168009/cg15602741/cg16993754/cg18321354/cg19460453/cg20311575/cg21516162/cg23352157/cg23770265/cg24974009/cg25106791
1735	BCL11B	oncogene, TSG, fusion	prostatic	T cell differentiation	hypo-normal	UTR	cg01987941/cg02224314/cg04162647/cg06341731/cg07015803/cg07440398/cg07675477/cg08118967/cg09911747/cg10178917/cg11753157/cg11877726/cg13987489/cg14150354/cg14841828/cg18599750/cg19450111/cg20574436/cg23202887/cg23398318/cg23457258/cg23479730/cg24168924/cg25061304/cg26998529
1736	LCK	oncogene, fusion	prostatic	T cell differentiation	hypo-normal	UTR	cg00625963/cg04503267/cg05350315/cg05787507/cg10250177/cg10325497/cg12710152/cg20239639
1737	LEF1	oncogene, TSG	prostatic	T cell differentiation	hypo-normal	UTR	cg00337658/cg03041109/cg11113607/cg12271317/cg12623364/cg16642281/cg19296305
1738	GATA3	oncogene, TSG	prostatic	T cell differentiation	hypo-normal	UTR	cg00463367/cg01255894/cg01522692/cg03669298/cg03935183/cg04492228/cg07989490/cg10089865/cg10163955/cg11430077/cg11679455/cg12181459/cg16267979/cg17124583/cg17489908/cg22770911/cg22892607/cg27409129
1739	NFATC2	oncogene, fusion	prostatic	T cell differentiation	hypo-normal	UTR	cg02263932/cg04288049/cg04307107/cg07618979/cg09465142/cg11074047/cg18294233/cg24162051
1740	ITK	fusion	prostatic	T cell differentiation	hypo-normal	UTR	cg01546430/cg04256394/cg06559878/cg08972954/cg09453312/cg26329274
1741	PATZ1	TSG, fusion	prostatic	T cell differentiation	hypo-normal	UTR	cg00930606/cg01599957/cg08225986/cg11163555
1742	ERBB2	oncogene, fusion	prostatic	T cell differentiation	hypo-normal	UTR	cg00459816/cg08585669/cg14187895/cg15227682
1743	BCL6	oncogene, fusion	prostatic	T cell differentiation	hypo-normal	UTR	cg01598596/cg06070445/cg17394304/cg21739584/cg23655939
1744	MYB	oncogene, fusion	prostatic	T cell differentiation	hypo-normal	UTR	cg18835596
1745	PTPRC	TSG	prostatic	T cell differentiation	hypo-normal	UTR	cg04214459/cg06514727/cg13673094/cg15617537/cg22073152/cg25132230
1746	BCL3	oncogene, fusion	prostatic	T cell differentiation	hypo-normal	UTR	cg01220257/cg17883035/cg21606696/cg23696248/cg25644380/cg26256192
1747	PDGFRB	oncogene, fusion	prostatic	inositol lipid-mediated signaling	hypo-normal	UTR	cg04173992/cg04841196/cg11042320/cg12727795/cg14051336/cg22032789/cg25110734/cg25613180
1748	GATA3	oncogene, TSG	prostatic	inositol lipid-mediated signaling	hypo-normal	UTR	cg00463367/cg01255894/cg01522692/cg03669298/cg03935183/cg04492228/cg07989490/cg10089865/cg10163955/cg11430077/cg11679455/cg12181459/cg16267979/cg17124583/cg17489908/cg22770911/cg22892607/cg27409129
1749	PIK3CA	oncogene	prostatic	inositol lipid-mediated signaling	hypo-normal	UTR	cg13435326/cg14553895
1750	PDGFB	oncogene, fusion	prostatic	inositol lipid-mediated signaling	hypo-normal	UTR	cg12503846/cg15402232/cg20773033
1751	ERBB4	oncogene, TSG	prostatic	inositol lipid-mediated signaling	hypo-normal	UTR	cg00326719/cg01965462/cg05844832/cg08955099/cg10986125/cg11058366/cg15635483/cg24622439/cg26294431
1752	ERBB2	oncogene, fusion	prostatic	inositol lipid-mediated signaling	hypo-normal	UTR	cg00459816/cg08585669/cg14187895/cg15227682
1753	PDGFRA	oncogene, fusion	prostatic	inositol lipid-mediated signaling	hypo-normal	UTR	cg00373455/cg02273436/cg02759489/cg04448477/cg10492953/cg12845923/cg14872260/cg17187183/cg18825458/cg20379685/cg21363050/cg22736323/cg23550826
1754	ERBB3	oncogene	prostatic	inositol lipid-mediated signaling	hypo-normal	UTR	cg00907267/cg05207107/cg23731805
1755	SMARCA4	TSG	prostatic	cell growth	hypo-normal	UTR	cg08151828/cg12110887/cg13724285
1756	SMAD3	TSG	prostatic	cell growth	hypo-normal	UTR	cg00364615/cg00445232/cg00718923/cg01710852/cg02486855/cg03480935/cg05438378/cg06846320/cg07110488/cg10780949/cg13076732/cg15723784/cg17092065/cg17184477/cg19679123/cg19991458/cg20353227/cg23731272/cg24032190/cg26876701/cg26913446
1757	BCL11A	oncogene, fusion	prostatic	cell growth	hypo-normal	UTR	cg00543073/cg01600529/cg01616628/cg02334333/cg08426369/cg09670127/cg10147375/cg11057260/cg12972447/cg14418115/cg15241316/cg16884658/cg16951074/cg17738213/cg19464815/cg21552081/cg23678058/cg27049344
1758	ERBB2	oncogene, fusion	prostatic	cell growth	hypo-normal	UTR	cg00459816/cg08585669/cg14187895/cg15227682
1759	BCL6	oncogene, fusion	prostatic	cell growth	hypo-normal	UTR	cg01598596/cg06070445/cg17394304/cg21739584/cg23655939
1760	PML	TSG, fusion	prostatic	cell growth	hypo-normal	UTR	cg07345510/cg15038331/cg17156053/cg21036936
1761	CTNNB1	oncogene, fusion	prostatic	cell growth	hypo-normal	UTR	cg01005582/cg20925726
1762	BAP1	TSG	prostatic	cell growth	hypo-normal	UTR	cg21746711
1763	DNM2	TSG	prostatic	cell growth	hypo-normal	UTR	cg03216043/cg13965612/cg16601415/cg23068797
1764	NIN	fusion	prostatic	cell growth	hypo-normal	UTR	cg08572565/cg10169539/cg12044531/cg20512044/cg20969923/cg25134134
1765	FOXP1	oncogene, fusion	prostatic	epithelial tube morphogenesis	hypo-normal	UTR	cg01173432/cg01186551/cg02002523/cg02336104/cg04794662/cg08489512/cg09459774/cg12431087/cg13240253/cg14771313/cg15472885/cg15871371/cg16320427/cg17803993/cg18267131/cg18558767/cg19402876/cg20506347/cg20891481/cg21860675/cg22876402/cg25356639/cg25481160/cg25811633/cg26344024
1766	ACVR1	oncogene	prostatic	epithelial tube morphogenesis	hypo-normal	UTR	cg09499849/cg13287763/cg19077494/cg20453861
1767	LEF1	oncogene, TSG	prostatic	epithelial tube morphogenesis	hypo-normal	UTR	cg00337658/cg03041109/cg11113607/cg12271317/cg12623364/cg16642281/cg19296305
1768	GATA3	oncogene, TSG	prostatic	epithelial tube morphogenesis	hypo-normal	UTR	cg00463367/cg01255894/cg01522692/cg03669298/cg03935183/cg04492228/cg07989490/cg10089865/cg10163955/cg11430077/cg11679455/cg12181459/cg16267979/cg17124583/cg17489908/cg22770911/cg22892607/cg27409129
1769	SMAD3	TSG	prostatic	epithelial tube morphogenesis	hypo-normal	UTR	cg00364615/cg00445232/cg00718923/cg01710852/cg02486855/cg03480935/cg05438378/cg06846320/cg07110488/cg10780949/cg13076732/cg15723784/cg17092065/cg17184477/cg19679123/cg19991458/cg20353227/cg23731272/cg24032190/cg26876701/cg26913446
1770	SALL4	oncogene	prostatic	epithelial tube morphogenesis	hypo-normal	UTR	cg04312620/cg13518270/cg14160518/cg16958351/cg19871388/cg24332577/cg25570495/cg25758545
1771	ESR1	oncogene, TSG, fusion	prostatic	epithelial tube morphogenesis	hypo-normal	UTR	cg00601836/cg01715172/cg05171584/cg06611115/cg07189962/cg07584093/cg07746998/cg08884395/cg08907436/cg09414638/cg10441070/cg10939667/cg15543523/cg15626350/cg18007957/cg18745416/cg19411146/cg20893956/cg21157690/cg21608605/cg21950534/cg22157087/cg24764793/cg24900983/cg25565730/cg26089753
1772	FGFR2	oncogene, fusion	prostatic	epithelial tube morphogenesis	hypo-normal	UTR	cg00250743/cg00730832/cg01049916/cg01240724/cg01385327/cg02210151/cg06082804/cg06791446/cg07062338/cg10788901/cg11430259/cg14856220/cg15049101/cg15986555/cg16499947/cg17235897/cg17337672/cg18566515/cg22633036/cg23936294/cg25052156/cg25294906/cg26370911
1773	PBX1	oncogene, fusion	prostatic	epithelial tube morphogenesis	hypo-normal	UTR	cg00222472/cg02955020/cg03652564/cg05341781/cg06749480/cg06750897/cg06909503/cg07152605/cg07353489/cg09871424/cg12629991/cg14031054/cg16397401/cg17240157/cg17724789/cg18181229/cg18785787/cg20682146/cg21436120/cg21853707/cg21962835/cg22238122/cg22361413/cg22729681/cg26026748
1774	PML	TSG, fusion	prostatic	epithelial tube morphogenesis	hypo-normal	UTR	cg07345510/cg15038331/cg17156053/cg21036936
1775	PAX8	fusion	prostatic	epithelial tube morphogenesis	hypo-normal	UTR	cg05106191/cg05365901/cg06675538/cg06881093/cg09250933/cg09704166/cg17445212/cg19083407/cg24409539
1776	CTNNB1	oncogene, fusion	prostatic	epithelial tube morphogenesis	hypo-normal	UTR	cg01005582/cg20925726
1777	PTCH1	TSG	prostatic	epithelial tube morphogenesis	hypo-normal	UTR	cg00638945/cg01222719/cg13456470/cg13563132/cg13700197/cg14596987
1778	HOXA11	oncogene, TSG, fusion	prostatic	epithelial tube morphogenesis	hypo-normal	UTR	cg04709357/cg26464446
1779	NOTCH1	oncogene, TSG, fusion	prostatic	epithelial tube morphogenesis	hypo-normal	UTR	cg03348937/cg09073701/cg13415390/cg13547889/cg13659914/cg13856295/cg14364472/cg14392677/cg19687075/cg21179618/cg21181474/cg21245132
1780	ACVR1	oncogene	prostatic	muscle cell differentiation	hypo-normal	UTR	cg09499849/cg13287763/cg19077494/cg20453861
1781	PDGFRB	oncogene, fusion	prostatic	muscle cell differentiation	hypo-normal	UTR	cg04173992/cg04841196/cg11042320/cg12727795/cg14051336/cg22032789/cg25110734/cg25613180
1782	BCL9	oncogene, fusion	prostatic	muscle cell differentiation	hypo-normal	UTR	cg02304233/cg06739523/cg10020892/cg20779314
1783	NFATC2	oncogene, fusion	prostatic	muscle cell differentiation	hypo-normal	UTR	cg02263932/cg04288049/cg04307107/cg07618979/cg09465142/cg11074047/cg18294233/cg24162051
1784	PDGFB	oncogene, fusion	prostatic	muscle cell differentiation	hypo-normal	UTR	cg12503846/cg15402232/cg20773033
1785	FGFR2	oncogene, fusion	prostatic	muscle cell differentiation	hypo-normal	UTR	cg00250743/cg00730832/cg01049916/cg01240724/cg01385327/cg02210151/cg06082804/cg06791446/cg07062338/cg10788901/cg11430259/cg14856220/cg15049101/cg15986555/cg16499947/cg17235897/cg17337672/cg18566515/cg22633036/cg23936294/cg25052156/cg25294906/cg26370911
1786	PDGFRA	oncogene, fusion	prostatic	muscle cell differentiation	hypo-normal	UTR	cg00373455/cg02273436/cg02759489/cg04448477/cg10492953/cg12845923/cg14872260/cg17187183/cg18825458/cg20379685/cg21363050/cg22736323/cg23550826
1787	EZH2	oncogene, TSG	prostatic	muscle cell differentiation	hypo-normal	UTR	cg02303805/cg05295594
1788	MYH11	fusion	prostatic	muscle cell differentiation	hypo-normal	UTR	cg00425764/cg08214245/cg09284275/cg09553232/cg26515755/cg26840798
1789	CTNNB1	oncogene, fusion	prostatic	muscle cell differentiation	hypo-normal	UTR	cg01005582/cg20925726
1790	NOTCH1	oncogene, TSG, fusion	prostatic	muscle cell differentiation	hypo-normal	UTR	cg03348937/cg09073701/cg13415390/cg13547889/cg13659914/cg13856295/cg14364472/cg14392677/cg19687075/cg21179618/cg21181474/cg21245132
1791	LCK	oncogene, fusion	prostatic	hemostasis	hypo-normal	UTR	cg00625963/cg04503267/cg05350315/cg05787507/cg10250177/cg10325497/cg12710152/cg20239639
1792	GATA3	oncogene, TSG	prostatic	hemostasis	hypo-normal	UTR	cg00463367/cg01255894/cg01522692/cg03669298/cg03935183/cg04492228/cg07989490/cg10089865/cg10163955/cg11430077/cg11679455/cg12181459/cg16267979/cg17124583/cg17489908/cg22770911/cg22892607/cg27409129
1793	GNAS	oncogene	prostatic	hemostasis	hypo-normal	UTR	cg03908391/cg04677683/cg06047881/cg06693667/cg07909402/cg09123158/cg09437522/cg10468484/cg10797197/cg11021321/cg12573482/cg14176797/cg14482474/cg14564778/cg15160445/cg16737409/cg19140375/cg21809160/cg21971807/cg22290117/cg24276988/cg25229306/cg25367568/cg26496204/cg27262796
1794	PIK3CA	oncogene	prostatic	hemostasis	hypo-normal	UTR	cg13435326/cg14553895
1795	SH2B3	TSG	prostatic	hemostasis	hypo-normal	UTR	cg02298094/cg02853954/cg07640390/cg09058293/cg22719037/cg26359133
1796	PDGFB	oncogene, fusion	prostatic	hemostasis	hypo-normal	UTR	cg12503846/cg15402232/cg20773033
1797	PDGFRA	oncogene, fusion	prostatic	hemostasis	hypo-normal	UTR	cg00373455/cg02273436/cg02759489/cg04448477/cg10492953/cg12845923/cg14872260/cg17187183/cg18825458/cg20379685/cg21363050/cg22736323/cg23550826
1798	RAF1	oncogene, fusion	prostatic	hemostasis	hypo-normal	UTR	cg00496504/cg09856107/cg23332193
1799	SH2B3	TSG	prostatic	negative regulation of coagulation	hypo-normal	UTR	cg02298094/cg02853954/cg07640390/cg09058293/cg22719037/cg26359133
1800	PDGFB	oncogene, fusion	prostatic	negative regulation of coagulation	hypo-normal	UTR	cg12503846/cg15402232/cg20773033
1801	PDGFRA	oncogene, fusion	prostatic	negative regulation of coagulation	hypo-normal	UTR	cg00373455/cg02273436/cg02759489/cg04448477/cg10492953/cg12845923/cg14872260/cg17187183/cg18825458/cg20379685/cg21363050/cg22736323/cg23550826
1802	CACNA1D	oncogene	prostatic	potassium ion transport	hypo-normal	UTR	cg03562531/cg09662638/cg10998242/cg13757263/cg15417641/cg16620233/cg17540496/cg27213276
1803	KCNJ5	oncogene	prostatic	potassium ion transport	hypo-normal	UTR	cg08360771/cg11185804/cg19979370/cg25508319
1804	DNM2	TSG	prostatic	potassium ion transport	hypo-normal	UTR	cg03216043/cg13965612/cg16601415/cg23068797
1805	LCK	oncogene, fusion	prostatic	coagulation	hypo-normal	UTR	cg00625963/cg04503267/cg05350315/cg05787507/cg10250177/cg10325497/cg12710152/cg20239639
1806	GATA3	oncogene, TSG	prostatic	coagulation	hypo-normal	UTR	cg00463367/cg01255894/cg01522692/cg03669298/cg03935183/cg04492228/cg07989490/cg10089865/cg10163955/cg11430077/cg11679455/cg12181459/cg16267979/cg17124583/cg17489908/cg22770911/cg22892607/cg27409129
1807	GNAS	oncogene	prostatic	coagulation	hypo-normal	UTR	cg03908391/cg04677683/cg06047881/cg06693667/cg07909402/cg09123158/cg09437522/cg10468484/cg10797197/cg11021321/cg12573482/cg14176797/cg14482474/cg14564778/cg15160445/cg16737409/cg19140375/cg21809160/cg21971807/cg22290117/cg24276988/cg25229306/cg25367568/cg26496204/cg27262796
1808	PIK3CA	oncogene	prostatic	coagulation	hypo-normal	UTR	cg13435326/cg14553895
1809	SH2B3	TSG	prostatic	coagulation	hypo-normal	UTR	cg02298094/cg02853954/cg07640390/cg09058293/cg22719037/cg26359133
1810	PDGFB	oncogene, fusion	prostatic	coagulation	hypo-normal	UTR	cg12503846/cg15402232/cg20773033
1811	PDGFRA	oncogene, fusion	prostatic	coagulation	hypo-normal	UTR	cg00373455/cg02273436/cg02759489/cg04448477/cg10492953/cg12845923/cg14872260/cg17187183/cg18825458/cg20379685/cg21363050/cg22736323/cg23550826
1812	RAF1	oncogene, fusion	prostatic	coagulation	hypo-normal	UTR	cg00496504/cg09856107/cg23332193
1813	SH2B3	TSG	prostatic	regulation of platelet activation	hypo-normal	UTR	cg02298094/cg02853954/cg07640390/cg09058293/cg22719037/cg26359133
1814	PDGFB	oncogene, fusion	prostatic	regulation of platelet activation	hypo-normal	UTR	cg12503846/cg15402232/cg20773033
1815	PDGFRA	oncogene, fusion	prostatic	regulation of platelet activation	hypo-normal	UTR	cg00373455/cg02273436/cg02759489/cg04448477/cg10492953/cg12845923/cg14872260/cg17187183/cg18825458/cg20379685/cg21363050/cg22736323/cg23550826
1816	SH2B3	TSG	prostatic	negative regulation of response to wounding	hypo-normal	UTR	cg02298094/cg02853954/cg07640390/cg09058293/cg22719037/cg26359133
1817	PDGFB	oncogene, fusion	prostatic	negative regulation of response to wounding	hypo-normal	UTR	cg12503846/cg15402232/cg20773033
1818	SMAD3	TSG	prostatic	negative regulation of response to wounding	hypo-normal	UTR	cg00364615/cg00445232/cg00718923/cg01710852/cg02486855/cg03480935/cg05438378/cg06846320/cg07110488/cg10780949/cg13076732/cg15723784/cg17092065/cg17184477/cg19679123/cg19991458/cg20353227/cg23731272/cg24032190/cg26876701/cg26913446
1819	PDGFRA	oncogene, fusion	prostatic	negative regulation of response to wounding	hypo-normal	UTR	cg00373455/cg02273436/cg02759489/cg04448477/cg10492953/cg12845923/cg14872260/cg17187183/cg18825458/cg20379685/cg21363050/cg22736323/cg23550826
1820	FBXW7	TSG	prostatic	regulation of cell development	hypo-normal	UTR	cg05647891/cg25137590
1821	BCL11A	oncogene, fusion	prostatic	regulation of cell development	hypo-normal	UTR	cg00543073/cg01600529/cg01616628/cg02334333/cg08426369/cg09670127/cg10147375/cg11057260/cg12972447/cg14418115/cg15241316/cg16884658/cg16951074/cg17738213/cg19464815/cg21552081/cg23678058/cg27049344
1822	MYB	oncogene, fusion	prostatic	regulation of cell development	hypo-normal	UTR	cg18835596
1823	EZH2	oncogene, TSG	prostatic	regulation of cell development	hypo-normal	UTR	cg02303805/cg05295594
1824	PLAG1	oncogene, fusion	prostatic	regulation of cell development	hypo-normal	UTR	cg09704885/cg20909773/cg21448513
1825	DICER1	TSG	prostatic	regulation of cell development	hypo-normal	UTR	cg01049870
1826	CTNNB1	oncogene, fusion	prostatic	regulation of cell development	hypo-normal	UTR	cg01005582/cg20925726
1827	HOXA11	oncogene, TSG, fusion	prostatic	regulation of cell development	hypo-normal	UTR	cg04709357/cg26464446
1828	NOTCH1	oncogene, TSG, fusion	prostatic	regulation of cell development	hypo-normal	UTR	cg03348937/cg09073701/cg13415390/cg13547889/cg13659914/cg13856295/cg14364472/cg14392677/cg19687075/cg21179618/cg21181474/cg21245132
1829	DNM2	TSG	prostatic	regulation of cell development	hypo-normal	UTR	cg03216043/cg13965612/cg16601415/cg23068797
1830	NIN	fusion	prostatic	regulation of cell development	hypo-normal	UTR	cg08572565/cg10169539/cg12044531/cg20512044/cg20969923/cg25134134
1831	HLF	oncogene, fusion	prostatic	muscle organ development	hypo-normal	UTR	cg01185682/cg01451391/cg02383154/cg04219321/cg15833843/cg18608206/cg20640281/cg25534244
1832	LEF1	oncogene, TSG	prostatic	muscle organ development	hypo-normal	UTR	cg00337658/cg03041109/cg11113607/cg12271317/cg12623364/cg16642281/cg19296305
1833	BCL9	oncogene, fusion	prostatic	muscle organ development	hypo-normal	UTR	cg02304233/cg06739523/cg10020892/cg20779314
1834	SMAD3	TSG	prostatic	muscle organ development	hypo-normal	UTR	cg00364615/cg00445232/cg00718923/cg01710852/cg02486855/cg03480935/cg05438378/cg06846320/cg07110488/cg10780949/cg13076732/cg15723784/cg17092065/cg17184477/cg19679123/cg19991458/cg20353227/cg23731272/cg24032190/cg26876701/cg26913446
1835	FGFR2	oncogene, fusion	prostatic	muscle organ development	hypo-normal	UTR	cg00250743/cg00730832/cg01049916/cg01240724/cg01385327/cg02210151/cg06082804/cg06791446/cg07062338/cg10788901/cg11430259/cg14856220/cg15049101/cg15986555/cg16499947/cg17235897/cg17337672/cg18566515/cg22633036/cg23936294/cg25052156/cg25294906/cg26370911
1836	ZFHX3	TSG	prostatic	muscle organ development	hypo-normal	UTR	cg02605232/cg04052706/cg04211829/cg04814450/cg04910662/cg05543909/cg05969150/cg07294323/cg08961664/cg09293559/cg09754243/cg09761690/cg10472320/cg16397028/cg16563255/cg26644885/cg26909217/cg27262054/cg27364780
1837	PAX7	fusion	prostatic	muscle organ development	hypo-normal	UTR	cg02178648/cg04126266/cg04129469/cg04240109/cg05052324/cg06370771/cg07398105/cg07706053/cg08235970/cg08549396/cg09670535/cg09975867/cg11394947/cg11704005/cg12080079/cg12601945/cg13469600/cg14826624/cg14840612/cg20932535/cg21215218/cg21416600/cg22077481/cg22341256/cg24875000/cg25020286/cg26530301
1838	CREB1	oncogene, fusion	prostatic	muscle organ development	hypo-normal	UTR	cg10495393
1839	NOTCH1	oncogene, TSG, fusion	prostatic	muscle organ development	hypo-normal	UTR	cg03348937/cg09073701/cg13415390/cg13547889/cg13659914/cg13856295/cg14364472/cg14392677/cg19687075/cg21179618/cg21181474/cg21245132
1840	ERBB3	oncogene	prostatic	muscle organ development	hypo-normal	UTR	cg00907267/cg05207107/cg23731805
1841	TCF12	fusion	prostatic	muscle organ development	hypo-normal	UTR	cg03237845/cg09989727/cg12637615/cg17883068/cg24784129/cg26810157
1842	CACNA1D	oncogene	prostatic	hormone transport	hypo-normal	UTR	cg03562531/cg09662638/cg10998242/cg13757263/cg15417641/cg16620233/cg17540496/cg27213276
1843	GATA3	oncogene, TSG	prostatic	hormone transport	hypo-normal	UTR	cg00463367/cg01255894/cg01522692/cg03669298/cg03935183/cg04492228/cg07989490/cg10089865/cg10163955/cg11430077/cg11679455/cg12181459/cg16267979/cg17124583/cg17489908/cg22770911/cg22892607/cg27409129
1844	GNAS	oncogene	prostatic	hormone transport	hypo-normal	UTR	cg03908391/cg04677683/cg06047881/cg06693667/cg07909402/cg09123158/cg09437522/cg10468484/cg10797197/cg11021321/cg12573482/cg14176797/cg14482474/cg14564778/cg15160445/cg16737409/cg19140375/cg21809160/cg21971807/cg22290117/cg24276988/cg25229306/cg25367568/cg26496204/cg27262796
1845	MYB	oncogene, fusion	prostatic	hormone transport	hypo-normal	UTR	cg18835596
1846	RAF1	oncogene, fusion	prostatic	hormone transport	hypo-normal	UTR	cg00496504/cg09856107/cg23332193
1847	CREB1	oncogene, fusion	prostatic	hormone transport	hypo-normal	UTR	cg10495393
1848	PAX8	fusion	prostatic	hormone transport	hypo-normal	UTR	cg05106191/cg05365901/cg06675538/cg06881093/cg09250933/cg09704166/cg17445212/cg19083407/cg24409539
1849	PDGFB	oncogene, fusion	prostatic	renal system process	hypo-normal	UTR	cg12503846/cg15402232/cg20773033
1850	BCL11B	oncogene, TSG, fusion	prostatic	forebrain development	hypo-normal	UTR	cg01987941/cg02224314/cg04162647/cg06341731/cg07015803/cg07440398/cg07675477/cg08118967/cg09911747/cg10178917/cg11753157/cg11877726/cg13987489/cg14150354/cg14841828/cg18599750/cg19450111/cg20574436/cg23202887/cg23398318/cg23457258/cg23479730/cg24168924/cg25061304/cg26998529
1851	LEF1	oncogene, TSG	prostatic	forebrain development	hypo-normal	UTR	cg00337658/cg03041109/cg11113607/cg12271317/cg12623364/cg16642281/cg19296305
1852	ERBB4	oncogene, TSG	prostatic	forebrain development	hypo-normal	UTR	cg00326719/cg01965462/cg05844832/cg08955099/cg10986125/cg11058366/cg15635483/cg24622439/cg26294431
1853	CDK6	oncogene, fusion	prostatic	forebrain development	hypo-normal	UTR	cg03330377/cg03895496/cg06688763/cg07413467/cg07469637/cg09653641/cg10481072/cg11274371/cg11998200/cg15261712/cg19103429/cg25284397/cg27455918
1854	FGFR2	oncogene, fusion	prostatic	forebrain development	hypo-normal	UTR	cg00250743/cg00730832/cg01049916/cg01240724/cg01385327/cg02210151/cg06082804/cg06791446/cg07062338/cg10788901/cg11430259/cg14856220/cg15049101/cg15986555/cg16499947/cg17235897/cg17337672/cg18566515/cg22633036/cg23936294/cg25052156/cg25294906/cg26370911
1855	EZH2	oncogene, TSG	prostatic	forebrain development	hypo-normal	UTR	cg02303805/cg05295594
1856	CREB1	oncogene, fusion	prostatic	forebrain development	hypo-normal	UTR	cg10495393
1857	NFIB	fusion	prostatic	forebrain development	hypo-normal	UTR	cg14003693/cg14431257/cg14476562/cg21174686/cg21251203
1858	SOX2	oncogene	prostatic	forebrain development	hypo-normal	UTR	cg19462523
1859	NOTCH1	oncogene, TSG, fusion	prostatic	forebrain development	hypo-normal	UTR	cg03348937/cg09073701/cg13415390/cg13547889/cg13659914/cg13856295/cg14364472/cg14392677/cg19687075/cg21179618/cg21181474/cg21245132
1860	NIN	fusion	prostatic	forebrain development	hypo-normal	UTR	cg08572565/cg10169539/cg12044531/cg20512044/cg20969923/cg25134134
1861	ACSL3	fusion	prostatic	lipid transport	hypo-normal	UTR	cg02116856/cg03040554/cg07604043/cg14157824/cg22175006/cg22909085
1862	NCOA2	oncogene, fusion	prostatic	lipid transport	hypo-normal	UTR	cg01012082/cg01538165/cg04749873/cg06083412/cg10456591/cg13335567/cg24536624
1863	MYB	oncogene, fusion	prostatic	lipid transport	hypo-normal	UTR	cg18835596
1864	PTCH1	TSG	prostatic	lipid transport	hypo-normal	UTR	cg00638945/cg01222719/cg13456470/cg13563132/cg13700197/cg14596987
1865	PIK3CA	oncogene	prostatic	cellular response to peptide	hypo-normal	UTR	cg13435326/cg14553895
1866	CREB1	oncogene, fusion	prostatic	cellular response to peptide	hypo-normal	UTR	cg10495393
1867	APC	TSG	prostatic	cellular response to peptide	hypo-normal	UTR	cg02511809/cg11479000/cg20311501
1868	BCL11B	oncogene, TSG, fusion	prostatic	gland development	hypo-normal	UTR	cg01987941/cg02224314/cg04162647/cg06341731/cg07015803/cg07440398/cg07675477/cg08118967/cg09911747/cg10178917/cg11753157/cg11877726/cg13987489/cg14150354/cg14841828/cg18599750/cg19450111/cg20574436/cg23202887/cg23398318/cg23457258/cg23479730/cg24168924/cg25061304/cg26998529
1869	LEF1	oncogene, TSG	prostatic	gland development	hypo-normal	UTR	cg00337658/cg03041109/cg11113607/cg12271317/cg12623364/cg16642281/cg19296305
1870	GATA3	oncogene, TSG	prostatic	gland development	hypo-normal	UTR	cg00463367/cg01255894/cg01522692/cg03669298/cg03935183/cg04492228/cg07989490/cg10089865/cg10163955/cg11430077/cg11679455/cg12181459/cg16267979/cg17124583/cg17489908/cg22770911/cg22892607/cg27409129
1871	PIK3CA	oncogene	prostatic	gland development	hypo-normal	UTR	cg13435326/cg14553895
1872	FBXW7	TSG	prostatic	gland development	hypo-normal	UTR	cg05647891/cg25137590
1873	FSTL3	oncogene, fusion	prostatic	gland development	hypo-normal	UTR	cg11724366/cg22305455
1874	SMAD3	TSG	prostatic	gland development	hypo-normal	UTR	cg00364615/cg00445232/cg00718923/cg01710852/cg02486855/cg03480935/cg05438378/cg06846320/cg07110488/cg10780949/cg13076732/cg15723784/cg17092065/cg17184477/cg19679123/cg19991458/cg20353227/cg23731272/cg24032190/cg26876701/cg26913446
1875	TP63	oncogene, TSG	prostatic	gland development	hypo-normal	UTR	cg04489243/cg04860563/cg06520450/cg09085792/cg09368199/cg18304052/cg21723486/cg23010205
1876	ESR1	oncogene, TSG, fusion	prostatic	gland development	hypo-normal	UTR	cg00601836/cg01715172/cg05171584/cg06611115/cg07189962/cg07584093/cg07746998/cg08884395/cg08907436/cg09414638/cg10441070/cg10939667/cg15543523/cg15626350/cg18007957/cg18745416/cg19411146/cg20893956/cg21157690/cg21608605/cg21950534/cg22157087/cg24764793/cg24900983/cg25565730/cg26089753
1877	ERBB4	oncogene, TSG	prostatic	gland development	hypo-normal	UTR	cg00326719/cg01965462/cg05844832/cg08955099/cg10986125/cg11058366/cg15635483/cg24622439/cg26294431
1878	FGFR2	oncogene, fusion	prostatic	gland development	hypo-normal	UTR	cg00250743/cg00730832/cg01049916/cg01240724/cg01385327/cg02210151/cg06082804/cg06791446/cg07062338/cg10788901/cg11430259/cg14856220/cg15049101/cg15986555/cg16499947/cg17235897/cg17337672/cg18566515/cg22633036/cg23936294/cg25052156/cg25294906/cg26370911
1879	PBX1	oncogene, fusion	prostatic	gland development	hypo-normal	UTR	cg00222472/cg02955020/cg03652564/cg05341781/cg06749480/cg06750897/cg06909503/cg07152605/cg07353489/cg09871424/cg12629991/cg14031054/cg16397401/cg17240157/cg17724789/cg18181229/cg18785787/cg20682146/cg21436120/cg21853707/cg21962835/cg22238122/cg22361413/cg22729681/cg26026748
1880	PDGFRA	oncogene, fusion	prostatic	gland development	hypo-normal	UTR	cg00373455/cg02273436/cg02759489/cg04448477/cg10492953/cg12845923/cg14872260/cg17187183/cg18825458/cg20379685/cg21363050/cg22736323/cg23550826
1881	PML	TSG, fusion	prostatic	gland development	hypo-normal	UTR	cg07345510/cg15038331/cg17156053/cg21036936
1882	EZH2	oncogene, TSG	prostatic	gland development	hypo-normal	UTR	cg02303805/cg05295594
1883	RAF1	oncogene, fusion	prostatic	gland development	hypo-normal	UTR	cg00496504/cg09856107/cg23332193
1884	PLAG1	oncogene, fusion	prostatic	gland development	hypo-normal	UTR	cg09704885/cg20909773/cg21448513
1885	CREB1	oncogene, fusion	prostatic	gland development	hypo-normal	UTR	cg10495393
1886	NCOR2	TSG	prostatic	gland development	hypo-normal	UTR	cg00254608/cg00765705/cg01485790/cg01797036/cg03406367/cg04804139/cg05395187/cg05596926/cg06242243/cg06942010/cg07835154/cg09267427/cg09644157/cg10996589/cg11050793/cg11311053/cg11601197/cg13146040/cg13581922/cg14031846/cg14256268/cg14898623/cg16181859/cg16205844/cg16706240/cg17387577/cg17825194/cg19005335/cg22863744/cg22977745/cg23021584/cg23880533/cg24990317/cg25113767/cg27310710/cg27431877/cg2…
1887	LATS1	TSG	prostatic	gland development	hypo-normal	UTR	cg03472851/cg27409974
1888	PAX8	fusion	prostatic	gland development	hypo-normal	UTR	cg05106191/cg05365901/cg06675538/cg06881093/cg09250933/cg09704166/cg17445212/cg19083407/cg24409539
1889	PTCH1	TSG	prostatic	gland development	hypo-normal	UTR	cg00638945/cg01222719/cg13456470/cg13563132/cg13700197/cg14596987
1890	SOX2	oncogene	prostatic	gland development	hypo-normal	UTR	cg19462523
1891	NOTCH1	oncogene, TSG, fusion	prostatic	gland development	hypo-normal	UTR	cg03348937/cg09073701/cg13415390/cg13547889/cg13659914/cg13856295/cg14364472/cg14392677/cg19687075/cg21179618/cg21181474/cg21245132
1892	FOXP1	oncogene, fusion	prostatic	regulation of leukocyte differentiation	hypo-normal	UTR	cg01173432/cg01186551/cg02002523/cg02336104/cg04794662/cg08489512/cg09459774/cg12431087/cg13240253/cg14771313/cg15472885/cg15871371/cg16320427/cg17803993/cg18267131/cg18558767/cg19402876/cg20506347/cg20891481/cg21860675/cg22876402/cg25356639/cg25481160/cg25811633/cg26344024
1893	RUNX1	oncogene, TSG, fusion	prostatic	regulation of leukocyte differentiation	hypo-normal	UTR	cg01265860/cg01519261/cg02413040/cg04228935/cg04915566/cg05000748/cg07201215/cg08433011/cg08443845/cg11498607/cg13030790/cg15242225/cg17339910/cg19836199/cg22698744/cg22866426
1894	CARD11	oncogene	prostatic	regulation of leukocyte differentiation	hypo-normal	UTR	cg00119896/cg00273359/cg00920098/cg02617727/cg03534655/cg06140996/cg06173509/cg06830441/cg07222943/cg08061797/cg09077096/cg11192141/cg12139305/cg13106306/cg14168009/cg15602741/cg16993754/cg18321354/cg19460453/cg20311575/cg21516162/cg23352157/cg23770265/cg24974009/cg25106791
1895	TAL1	oncogene, fusion	prostatic	regulation of leukocyte differentiation	hypo-normal	UTR	cg00408773/cg00454749/cg00875272/cg03885399/cg06087421/cg06209689/cg10026317/cg18131548/cg19797376/cg26891410
1896	LEF1	oncogene, TSG	prostatic	regulation of leukocyte differentiation	hypo-normal	UTR	cg00337658/cg03041109/cg11113607/cg12271317/cg12623364/cg16642281/cg19296305
1897	GATA3	oncogene, TSG	prostatic	regulation of leukocyte differentiation	hypo-normal	UTR	cg00463367/cg01255894/cg01522692/cg03669298/cg03935183/cg04492228/cg07989490/cg10089865/cg10163955/cg11430077/cg11679455/cg12181459/cg16267979/cg17124583/cg17489908/cg22770911/cg22892607/cg27409129
1898	GNAS	oncogene	prostatic	regulation of leukocyte differentiation	hypo-normal	UTR	cg03908391/cg04677683/cg06047881/cg06693667/cg07909402/cg09123158/cg09437522/cg10468484/cg10797197/cg11021321/cg12573482/cg14176797/cg14482474/cg14564778/cg15160445/cg16737409/cg19140375/cg21809160/cg21971807/cg22290117/cg24276988/cg25229306/cg25367568/cg26496204/cg27262796
1899	FBXW7	TSG	prostatic	regulation of leukocyte differentiation	hypo-normal	UTR	cg05647891/cg25137590
1900	NFATC2	oncogene, fusion	prostatic	regulation of leukocyte differentiation	hypo-normal	UTR	cg02263932/cg04288049/cg04307107/cg07618979/cg09465142/cg11074047/cg18294233/cg24162051
1901	FSTL3	oncogene, fusion	prostatic	regulation of leukocyte differentiation	hypo-normal	UTR	cg11724366/cg22305455
1902	CDK6	oncogene, fusion	prostatic	regulation of leukocyte differentiation	hypo-normal	UTR	cg03330377/cg03895496/cg06688763/cg07413467/cg07469637/cg09653641/cg10481072/cg11274371/cg11998200/cg15261712/cg19103429/cg25284397/cg27455918
1903	ERBB2	oncogene, fusion	prostatic	regulation of leukocyte differentiation	hypo-normal	UTR	cg00459816/cg08585669/cg14187895/cg15227682
1904	BCL6	oncogene, fusion	prostatic	regulation of leukocyte differentiation	hypo-normal	UTR	cg01598596/cg06070445/cg17394304/cg21739584/cg23655939
1905	MYB	oncogene, fusion	prostatic	regulation of leukocyte differentiation	hypo-normal	UTR	cg18835596
1906	PTPRC	TSG	prostatic	regulation of leukocyte differentiation	hypo-normal	UTR	cg04214459/cg06514727/cg13673094/cg15617537/cg22073152/cg25132230
1907	CREB1	oncogene, fusion	prostatic	regulation of leukocyte differentiation	hypo-normal	UTR	cg10495393
1908	IKZF3	oncogene, TSG, fusion	prostatic	regulation of leukocyte differentiation	hypo-normal	UTR	cg03293732/cg09838262/cg13432737/cg20709984
1909	SMAD3	TSG	prostatic	regulation of muscle system process	hypo-normal	UTR	cg00364615/cg00445232/cg00718923/cg01710852/cg02486855/cg03480935/cg05438378/cg06846320/cg07110488/cg10780949/cg13076732/cg15723784/cg17092065/cg17184477/cg19679123/cg19991458/cg20353227/cg23731272/cg24032190/cg26876701/cg26913446
1910	NOTCH1	oncogene, TSG, fusion	prostatic	regulation of muscle system process	hypo-normal	UTR	cg03348937/cg09073701/cg13415390/cg13547889/cg13659914/cg13856295/cg14364472/cg14392677/cg19687075/cg21179618/cg21181474/cg21245132
1911	SFRP4	TSG	prostatic	receptor internalization	hypo-normal	UTR	cg06161814/cg13400306/cg14846368/cg20019546
1912	CLTC	TSG, fusion	prostatic	receptor internalization	hypo-normal	UTR	cg12037593/cg12776999/cg19533977
1913	DNM2	TSG	prostatic	receptor internalization	hypo-normal	UTR	cg03216043/cg13965612/cg16601415/cg23068797
1914	PDGFRB	oncogene, fusion	prostatic	myofibril assembly	hypo-normal	UTR	cg04173992/cg04841196/cg11042320/cg12727795/cg14051336/cg22032789/cg25110734/cg25613180
1915	PDGFRA	oncogene, fusion	prostatic	myofibril assembly	hypo-normal	UTR	cg00373455/cg02273436/cg02759489/cg04448477/cg10492953/cg12845923/cg14872260/cg17187183/cg18825458/cg20379685/cg21363050/cg22736323/cg23550826
1916	MYH11	fusion	prostatic	myofibril assembly	hypo-normal	UTR	cg00425764/cg08214245/cg09284275/cg09553232/cg26515755/cg26840798
1917	ACSL3	fusion	prostatic	organic acid transport	hypo-normal	UTR	cg02116856/cg03040554/cg07604043/cg14157824/cg22175006/cg22909085
1918	NCOA2	oncogene, fusion	prostatic	organic acid transport	hypo-normal	UTR	cg01012082/cg01538165/cg04749873/cg06083412/cg10456591/cg13335567/cg24536624
1919	PIK3CA	oncogene	prostatic	protein depolymerization	hypo-normal	UTR	cg13435326/cg14553895
1920	APC	TSG	prostatic	protein depolymerization	hypo-normal	UTR	cg02511809/cg11479000/cg20311501
1921	PIK3CA	oncogene	prostatic	regulation of protein depolymerization	hypo-normal	UTR	cg13435326/cg14553895
1922	APC	TSG	prostatic	regulation of protein depolymerization	hypo-normal	UTR	cg02511809/cg11479000/cg20311501
1923	DDR2	oncogene	prostatic	ossification	hypo-normal	UTR	cg00457087/cg17217691/cg21539842/cg21880888/cg22740835/cg23028772
1924	RUNX1	oncogene, TSG, fusion	prostatic	ossification	hypo-normal	UTR	cg01265860/cg01519261/cg02413040/cg04228935/cg04915566/cg05000748/cg07201215/cg08433011/cg08443845/cg11498607/cg13030790/cg15242225/cg17339910/cg19836199/cg22698744/cg22866426
1925	CDH11	TSG, fusion	prostatic	ossification	hypo-normal	UTR	cg01021552/cg01084990/cg01162378/cg01602001/cg02973961/cg04977618/cg07185854/cg09631415/cg10015051
1926	ACVR1	oncogene	prostatic	ossification	hypo-normal	UTR	cg09499849/cg13287763/cg19077494/cg20453861
1927	CREB3L1	TSG, fusion	prostatic	ossification	hypo-normal	UTR	cg04424721/cg07008193/cg20068058/cg22902089/cg24825027
1928	LEF1	oncogene, TSG	prostatic	ossification	hypo-normal	UTR	cg00337658/cg03041109/cg11113607/cg12271317/cg12623364/cg16642281/cg19296305
1929	GNAS	oncogene	prostatic	ossification	hypo-normal	UTR	cg03908391/cg04677683/cg06047881/cg06693667/cg07909402/cg09123158/cg09437522/cg10468484/cg10797197/cg11021321/cg12573482/cg14176797/cg14482474/cg14564778/cg15160445/cg16737409/cg19140375/cg21809160/cg21971807/cg22290117/cg24276988/cg25229306/cg25367568/cg26496204/cg27262796
1930	FSTL3	oncogene, fusion	prostatic	ossification	hypo-normal	UTR	cg11724366/cg22305455
1931	SMAD3	TSG	prostatic	ossification	hypo-normal	UTR	cg00364615/cg00445232/cg00718923/cg01710852/cg02486855/cg03480935/cg05438378/cg06846320/cg07110488/cg10780949/cg13076732/cg15723784/cg17092065/cg17184477/cg19679123/cg19991458/cg20353227/cg23731272/cg24032190/cg26876701/cg26913446
1932	TP63	oncogene, TSG	prostatic	ossification	hypo-normal	UTR	cg04489243/cg04860563/cg06520450/cg09085792/cg09368199/cg18304052/cg21723486/cg23010205
1933	CDK6	oncogene, fusion	prostatic	ossification	hypo-normal	UTR	cg03330377/cg03895496/cg06688763/cg07413467/cg07469637/cg09653641/cg10481072/cg11274371/cg11998200/cg15261712/cg19103429/cg25284397/cg27455918
1934	FGFR2	oncogene, fusion	prostatic	ossification	hypo-normal	UTR	cg00250743/cg00730832/cg01049916/cg01240724/cg01385327/cg02210151/cg06082804/cg06791446/cg07062338/cg10788901/cg11430259/cg14856220/cg15049101/cg15986555/cg16499947/cg17235897/cg17337672/cg18566515/cg22633036/cg23936294/cg25052156/cg25294906/cg26370911
1935	PBX1	oncogene, fusion	prostatic	ossification	hypo-normal	UTR	cg00222472/cg02955020/cg03652564/cg05341781/cg06749480/cg06750897/cg06909503/cg07152605/cg07353489/cg09871424/cg12629991/cg14031054/cg16397401/cg17240157/cg17724789/cg18181229/cg18785787/cg20682146/cg21436120/cg21853707/cg21962835/cg22238122/cg22361413/cg22729681/cg26026748
1936	COL2A1	fusion	prostatic	ossification	hypo-normal	UTR	cg08886711/cg10502244/cg15108410/cg15465823/cg15791105/cg18990042/cg19451673/cg19601035/cg22861561
1937	CLTC	TSG, fusion	prostatic	ossification	hypo-normal	UTR	cg12037593/cg12776999/cg19533977
1938	PTCH1	TSG	prostatic	ossification	hypo-normal	UTR	cg00638945/cg01222719/cg13456470/cg13563132/cg13700197/cg14596987
1939	SOX2	oncogene	prostatic	ossification	hypo-normal	UTR	cg19462523
1940	NOTCH1	oncogene, TSG, fusion	prostatic	ossification	hypo-normal	UTR	cg03348937/cg09073701/cg13415390/cg13547889/cg13659914/cg13856295/cg14364472/cg14392677/cg19687075/cg21179618/cg21181474/cg21245132
1941	DDR2	oncogene	prostatic	external encapsulating structure organization	hypo-normal	UTR	cg00457087/cg17217691/cg21539842/cg21880888/cg22740835/cg23028772
1942	RUNX1	oncogene, TSG, fusion	prostatic	external encapsulating structure organization	hypo-normal	UTR	cg01265860/cg01519261/cg02413040/cg04228935/cg04915566/cg05000748/cg07201215/cg08433011/cg08443845/cg11498607/cg13030790/cg15242225/cg17339910/cg19836199/cg22698744/cg22866426
1943	CREB3L1	TSG, fusion	prostatic	external encapsulating structure organization	hypo-normal	UTR	cg04424721/cg07008193/cg20068058/cg22902089/cg24825027
1944	FGFR4	oncogene	prostatic	external encapsulating structure organization	hypo-normal	UTR	cg06376277/cg08802358/cg16326743/cg18998860/cg27320658
1945	PDGFB	oncogene, fusion	prostatic	external encapsulating structure organization	hypo-normal	UTR	cg12503846/cg15402232/cg20773033
1946	SMAD3	TSG	prostatic	external encapsulating structure organization	hypo-normal	UTR	cg00364615/cg00445232/cg00718923/cg01710852/cg02486855/cg03480935/cg05438378/cg06846320/cg07110488/cg10780949/cg13076732/cg15723784/cg17092065/cg17184477/cg19679123/cg19991458/cg20353227/cg23731272/cg24032190/cg26876701/cg26913446
1947	PDGFRA	oncogene, fusion	prostatic	external encapsulating structure organization	hypo-normal	UTR	cg00373455/cg02273436/cg02759489/cg04448477/cg10492953/cg12845923/cg14872260/cg17187183/cg18825458/cg20379685/cg21363050/cg22736323/cg23550826
1948	COL2A1	fusion	prostatic	external encapsulating structure organization	hypo-normal	UTR	cg08886711/cg10502244/cg15108410/cg15465823/cg15791105/cg18990042/cg19451673/cg19601035/cg22861561
1949	MYH11	fusion	prostatic	external encapsulating structure organization	hypo-normal	UTR	cg00425764/cg08214245/cg09284275/cg09553232/cg26515755/cg26840798
1950	NOTCH1	oncogene, TSG, fusion	prostatic	external encapsulating structure organization	hypo-normal	UTR	cg03348937/cg09073701/cg13415390/cg13547889/cg13659914/cg13856295/cg14364472/cg14392677/cg19687075/cg21179618/cg21181474/cg21245132
1951	BCL3	oncogene, fusion	prostatic	external encapsulating structure organization	hypo-normal	UTR	cg01220257/cg17883035/cg21606696/cg23696248/cg25644380/cg26256192
1952	SH2B3	TSG	prostatic	negative regulation of blood coagulation	hypo-normal	UTR	cg02298094/cg02853954/cg07640390/cg09058293/cg22719037/cg26359133
1953	PDGFB	oncogene, fusion	prostatic	negative regulation of blood coagulation	hypo-normal	UTR	cg12503846/cg15402232/cg20773033
1954	PDGFRA	oncogene, fusion	prostatic	negative regulation of blood coagulation	hypo-normal	UTR	cg00373455/cg02273436/cg02759489/cg04448477/cg10492953/cg12845923/cg14872260/cg17187183/cg18825458/cg20379685/cg21363050/cg22736323/cg23550826
1955	CACNA1D	oncogene	prostatic	calcium ion transport	hypo-normal	UTR	cg03562531/cg09662638/cg10998242/cg13757263/cg15417641/cg16620233/cg17540496/cg27213276
1956	LCK	oncogene, fusion	prostatic	calcium ion transport	hypo-normal	UTR	cg00625963/cg04503267/cg05350315/cg05787507/cg10250177/cg10325497/cg12710152/cg20239639
1957	PDGFRB	oncogene, fusion	prostatic	calcium ion transport	hypo-normal	UTR	cg04173992/cg04841196/cg11042320/cg12727795/cg14051336/cg22032789/cg25110734/cg25613180
1958	PDGFB	oncogene, fusion	prostatic	calcium ion transport	hypo-normal	UTR	cg12503846/cg15402232/cg20773033
1959	PTPRC	TSG	prostatic	calcium ion transport	hypo-normal	UTR	cg04214459/cg06514727/cg13673094/cg15617537/cg22073152/cg25132230
1960	PML	TSG, fusion	prostatic	calcium ion transport	hypo-normal	UTR	cg07345510/cg15038331/cg17156053/cg21036936
1961	CTNNB1	oncogene, fusion	prostatic	calcium ion transport	hypo-normal	UTR	cg01005582/cg20925726
1962	CACNA1D	oncogene	prostatic	potassium ion transmembrane transport	hypo-normal	UTR	cg03562531/cg09662638/cg10998242/cg13757263/cg15417641/cg16620233/cg17540496/cg27213276
1963	KCNJ5	oncogene	prostatic	potassium ion transmembrane transport	hypo-normal	UTR	cg08360771/cg11185804/cg19979370/cg25508319
1964	DNM2	TSG	prostatic	potassium ion transmembrane transport	hypo-normal	UTR	cg03216043/cg13965612/cg16601415/cg23068797
1965	PDGFRB	oncogene, fusion	prostatic	cellular component assembly involved in morphogenesis	hypo-normal	UTR	cg04173992/cg04841196/cg11042320/cg12727795/cg14051336/cg22032789/cg25110734/cg25613180
1966	PDGFRA	oncogene, fusion	prostatic	cellular component assembly involved in morphogenesis	hypo-normal	UTR	cg00373455/cg02273436/cg02759489/cg04448477/cg10492953/cg12845923/cg14872260/cg17187183/cg18825458/cg20379685/cg21363050/cg22736323/cg23550826
1967	MYH11	fusion	prostatic	cellular component assembly involved in morphogenesis	hypo-normal	UTR	cg00425764/cg08214245/cg09284275/cg09553232/cg26515755/cg26840798
1968	DICER1	TSG	prostatic	cellular component assembly involved in morphogenesis	hypo-normal	UTR	cg01049870
1969	ZFHX3	TSG	prostatic	regulation of behavior	hypo-normal	UTR	cg02605232/cg04052706/cg04211829/cg04814450/cg04910662/cg05543909/cg05969150/cg07294323/cg08961664/cg09293559/cg09754243/cg09761690/cg10472320/cg16397028/cg16563255/cg26644885/cg26909217/cg27262054/cg27364780
1970	PIK3CA	oncogene	prostatic	negative regulation of actin filament depolymerization	hypo-normal	UTR	cg13435326/cg14553895
1971	RUNX1	oncogene, TSG, fusion	prostatic	peripheral nervous system development	hypo-normal	UTR	cg01265860/cg01519261/cg02413040/cg04228935/cg04915566/cg05000748/cg07201215/cg08433011/cg08443845/cg11498607/cg13030790/cg15242225/cg17339910/cg19836199/cg22698744/cg22866426
1972	ERBB2	oncogene, fusion	prostatic	peripheral nervous system development	hypo-normal	UTR	cg00459816/cg08585669/cg14187895/cg15227682
1973	DICER1	TSG	prostatic	peripheral nervous system development	hypo-normal	UTR	cg01049870
1974	ERBB3	oncogene	prostatic	peripheral nervous system development	hypo-normal	UTR	cg00907267/cg05207107/cg23731805
1975	SFRP4	TSG	prostatic	receptor metabolic process	hypo-normal	UTR	cg06161814/cg13400306/cg14846368/cg20019546
1976	CLTC	TSG, fusion	prostatic	receptor metabolic process	hypo-normal	UTR	cg12037593/cg12776999/cg19533977
1977	DNM2	TSG	prostatic	receptor metabolic process	hypo-normal	UTR	cg03216043/cg13965612/cg16601415/cg23068797
1978	SMARCB1	TSG	prostatic	glucose homeostasis	hypo-normal	UTR	cg06935052
1979	SMARCA4	TSG	prostatic	glucose homeostasis	hypo-normal	UTR	cg08151828/cg12110887/cg13724285
1980	PIK3CA	oncogene	prostatic	glucose homeostasis	hypo-normal	UTR	cg13435326/cg14553895
1981	FGFR4	oncogene	prostatic	glucose homeostasis	hypo-normal	UTR	cg06376277/cg08802358/cg16326743/cg18998860/cg27320658
1982	RAF1	oncogene, fusion	prostatic	glucose homeostasis	hypo-normal	UTR	cg00496504/cg09856107/cg23332193
1983	PTCH1	TSG	prostatic	glucose homeostasis	hypo-normal	UTR	cg00638945/cg01222719/cg13456470/cg13563132/cg13700197/cg14596987
1984	TERT	oncogene, TSG	prostatic	neuron apoptotic process	hypo-normal	UTR	cg00576086/cg00728907/cg01256882/cg02048657/cg03935379/cg04019076/cg04526883/cg05452618/cg05934984/cg07380026/cg08295072/cg10878976/cg11625005/cg11666982/cg14595930/cg14958080/cg14958947/cg15927295/cg17166338/cg19977628/cg20441553/cg21515023/cg21956099/cg23211257/cg23498254/cg24881558/cg24931138/cg25353384/cg25939350/cg26006951/cg26221342/cg26336790/cg27298526
1985	GATA3	oncogene, TSG	prostatic	neuron apoptotic process	hypo-normal	UTR	cg00463367/cg01255894/cg01522692/cg03669298/cg03935183/cg04492228/cg07989490/cg10089865/cg10163955/cg11430077/cg11679455/cg12181459/cg16267979/cg17124583/cg17489908/cg22770911/cg22892607/cg27409129
1986	PIK3CA	oncogene	prostatic	neuron apoptotic process	hypo-normal	UTR	cg13435326/cg14553895
1987	FBXW7	TSG	prostatic	neuron apoptotic process	hypo-normal	UTR	cg05647891/cg25137590
1988	TP63	oncogene, TSG	prostatic	neuron apoptotic process	hypo-normal	UTR	cg04489243/cg04860563/cg06520450/cg09085792/cg09368199/cg18304052/cg21723486/cg23010205
1989	MYB	oncogene, fusion	prostatic	neuron apoptotic process	hypo-normal	UTR	cg18835596
1990	CTNNB1	oncogene, fusion	prostatic	neuron apoptotic process	hypo-normal	UTR	cg01005582/cg20925726
1991	ERBB3	oncogene	prostatic	neuron apoptotic process	hypo-normal	UTR	cg00907267/cg05207107/cg23731805
1992	RUNX1	oncogene, TSG, fusion	prostatic	positive regulation of cytokine production	hypo-normal	UTR	cg01265860/cg01519261/cg02413040/cg04228935/cg04915566/cg05000748/cg07201215/cg08433011/cg08443845/cg11498607/cg13030790/cg15242225/cg17339910/cg19836199/cg22698744/cg22866426
1993	ARNT	oncogene, TSG, fusion	prostatic	positive regulation of cytokine production	hypo-normal	UTR	cg13201342/cg19750321/cg25308738
1994	CARD11	oncogene	prostatic	positive regulation of cytokine production	hypo-normal	UTR	cg00119896/cg00273359/cg00920098/cg02617727/cg03534655/cg06140996/cg06173509/cg06830441/cg07222943/cg08061797/cg09077096/cg11192141/cg12139305/cg13106306/cg14168009/cg15602741/cg16993754/cg18321354/cg19460453/cg20311575/cg21516162/cg23352157/cg23770265/cg24974009/cg25106791
1995	GATA3	oncogene, TSG	prostatic	positive regulation of cytokine production	hypo-normal	UTR	cg00463367/cg01255894/cg01522692/cg03669298/cg03935183/cg04492228/cg07989490/cg10089865/cg10163955/cg11430077/cg11679455/cg12181459/cg16267979/cg17124583/cg17489908/cg22770911/cg22892607/cg27409129
1996	SMAD3	TSG	prostatic	positive regulation of cytokine production	hypo-normal	UTR	cg00364615/cg00445232/cg00718923/cg01710852/cg02486855/cg03480935/cg05438378/cg06846320/cg07110488/cg10780949/cg13076732/cg15723784/cg17092065/cg17184477/cg19679123/cg19991458/cg20353227/cg23731272/cg24032190/cg26876701/cg26913446
1997	MYB	oncogene, fusion	prostatic	positive regulation of cytokine production	hypo-normal	UTR	cg18835596
1998	FLT4	oncogene	prostatic	positive regulation of cytokine production	hypo-normal	UTR	cg00489401/cg02610106/cg03730027/cg06470804/cg06485114/cg07072463/cg10497023/cg11120194/cg11583106/cg16441550/cg17403609/cg23132690/cg23490555/cg26555052/cg27338836
1999	PTPRC	TSG	prostatic	positive regulation of cytokine production	hypo-normal	UTR	cg04214459/cg06514727/cg13673094/cg15617537/cg22073152/cg25132230
[truncated: 15,181 more rows]
